# Supplementary material for: Comparative Proteomic Analysis of Rhipicephalus sanguineus sensu lato (Acari: Ixodidae) Tropical and Temperate Lineages: Uncovering Differences During Ehrlichia canis Infection
Source: Front Cell Infect Microbiol. 2021 Jan 29;10:611113. doi: 10.3389/fcimb.2020.611113 (PMC7879575; doi:10.3389/fcimb.2020.611113)
Supplement: Supplementary Table 1 — Analysis of the sialome of non-infected R. sanguineus tropical vs. temperate lineage. [file Table_1.xlsx]

## Sheet: All SG proteins
									RsJ	RsS
Row	Index	Peak Name	m/z	Ret. Time	Group	Use	t-value	p-value	Mean 1	Mean 2	Median 1	Median 2	Sigma 1	Sigma 2	Delta	Fold Change	Log (Fold Change)
1	9	tr|A0A224Z3R1|A0A224Z3R1_9ACAR	N/A	N/A	Paramyosin OS=Rhipicephalus zambeziensis PE=4 SV=1	TRUE	-124.945	2.4609e-08	194572	3.20264e+06	196936	3.19378e+06	15458.9	38728	-3.00807e+06	0.0607538	-4.04088
2	224	tr|F1PZR4|F1PZR4_CANLF	N/A	N/A	Hemopexin OS=Canis lupus familiaris GN=HPX PE=3 SV=2	TRUE	-118.142	3.0784e-08	175143	1.73059e+06	174815	1.72932e+06	17249.3	14915.7	-1.55545e+06	0.101204	-3.30466
3	16	tr|J9P430|J9P430_CANLF	N/A	N/A	Transferrin OS=Canis lupus familiaris GN=TF PE=3 SV=1	TRUE	-90.5175	8.9303e-08	352616	5.16362e+06	359109	5.129e+06	24770.3	88663.3	-4.811e+06	0.0682887	-3.87221
4	87	tr|F1PW65|F1PW65_CANLF	N/A	N/A	Fibrinogen beta chain OS=Canis lupus familiaris GN=FGB PE=4 SV=2	TRUE	-72.6854	2.1469e-07	102585	862911	108547	859020	10392.5	14841.2	-760326	0.118883	-3.07239
5	728	tr|A0A224Y7G2|A0A224Y7G2_9ACAR	N/A	N/A	MICOS complex subunit OS=Rhipicephalus zambeziensis PE=4 SV=1	TRUE	72.6326	2.1532e-07	176399	60717.9	175994	60935.4	2292.43	1534.52	115681	2.90523	1.53865
6	1213	tr|L7LQ98|L7LQ98_9ACAR	N/A	N/A	Putative bitil peptide OS=Rhipicephalus pulchellus PE=2 SV=1	TRUE	-69.1402	2.6219e-07	2289.74	61556.4	2098.15	62267.3	403.215	1428.91	-59266.6	0.0371974	-4.74865
7	1310	tr|A0A131Z0M3|A0A131Z0M3_RHIAP	N/A	N/A	Basic tail secreted protein OS=Rhipicephalus appendiculatus PE=4 SV=1	TRUE	-68.8401	2.6679e-07	1744.45	146544	1646.38	144748	376.282	3623.73	-144799	0.011904	-6.39241
8	1185	tr|A0A224YEB4|A0A224YEB4_9ACAR	N/A	N/A	Glycine rich superfamily member (Fragment) OS=Rhipicephalus zambeziensis PE=4 SV=1	TRUE	-66.832	3.0031e-07	3385.43	134221	2349.4	133062	1948.98	2774.7	-130835	0.0252229	-5.30912
9	154	tr|L7M5D0|L7M5D0_9ACAR	N/A	N/A	Putative synaptic vesicle membrane protein vat-1 OS=Rhipicephalus pulchellus PE=2 SV=1	TRUE	-66.6076	3.0437e-07	2667.25	226824	2218.38	229225	789.744	5775.19	-224157	0.0117591	-6.41008
10	843	tr|E2R5U8|E2R5U8_CANLF	N/A	N/A	Transthyretin OS=Canis lupus familiaris GN=TTR PE=3 SV=1	TRUE	-64.6544	3.4282e-07	6699.09	134280	5854.54	135676	2160.81	2648.1	-127581	0.0498888	-4.32514
11	279	tr|E2RCC8|E2RCC8_CANLF	N/A	N/A	Immunoglobulin heavy constant mu OS=Canis lupus familiaris GN=IGHM PE=4 SV=2	TRUE	-63.8002	3.6154e-07	97231	1.19815e+06	96088.6	1.1971e+06	3676.53	29660.8	-1.10092e+06	0.081151	-3.62325
12	1118	tr|L7LR20|L7LR20_9ACAR	N/A	N/A	Putative salivary lipocalin OS=Rhipicephalus pulchellus PE=2 SV=1	TRUE	-62.6593	3.8857e-07	4469.88	266970	2310.91	265734	3764.67	6203.11	-262500	0.016743	-5.9003
13	1235	tr|A0A224YD97|A0A224YD97_9ACAR	N/A	N/A	Cystatin OS=Rhipicephalus zambeziensis PE=4 SV=1	TRUE	61.6052	4.1583e-07	70564.6	16409.6	70795.6	15659.7	620.902	1390.24	54155.1	4.30022	2.10441
14	734	tr|A0A131Z306|A0A131Z306_RHIAP	N/A	N/A	Antigen 5 family member OS=Rhipicephalus appendiculatus PE=3 SV=1	TRUE	-58.3383	5.1699e-07	182177	460700	182533	463844	4670.21	6824.25	-278524	0.395434	-1.33849
15	869	tr|V5I4B8|V5I4B8_IXORI	N/A	N/A	Putative myosin class i heavy chain OS=Ixodes ricinus PE=2 SV=1	TRUE	-57.0764	5.642e-07	20622.7	282245	22896.9	283211	7208.35	3327.34	-261622	0.0730667	-3.77464
16	298	tr|F1PCG4|F1PCG4_CANLF	N/A	N/A	Peroxiredoxin 2 OS=Canis lupus familiaris GN=PRDX2 PE=4 SV=2	TRUE	-55.416	6.3484e-07	113206	850599	114770	854380	8789.3	21305.8	-737393	0.13309	-2.90953
17	382	tr|F1PBK6|F1PBK6_CANLF	N/A	N/A	Carbonic anhydrase 1 OS=Canis lupus familiaris GN=CA1 PE=4 SV=2	TRUE	-52.5363	7.8572e-07	28219.7	615212	28056.6	620855	4554.69	18808.7	-586992	0.0458699	-4.44631
18	798	tr|F0JA74|F0JA74_AMBVA	N/A	N/A	Putative secreted glycine-rich protein OS=Amblyomma variegatum PE=2 SV=1	TRUE	51.8739	8.2657e-07	89051.3	14674.4	89655.7	14143.4	2284.23	974.501	74377	6.0685	2.60134
19	420	tr|A0A023GME3|A0A023GME3_9ACAR	N/A	N/A	Putative vitellogenin-1 (Fragment) OS=Amblyomma triste PE=2 SV=1	TRUE	-51.3561	8.6037e-07	136783	321211	135222	321818	5280.5	3287.2	-184428	0.425836	-1.23163
20	1196	tr|V5IGE3|V5IGE3_IXORI	N/A	N/A	Uncharacterized protein (Fragment) OS=Ixodes ricinus PE=2 SV=1	TRUE	-48.6277	1.07e-06	1908.93	89673.5	864.603	89709.2	2099.45	2316.14	-87764.6	0.0212876	-5.55384
21	74	tr|A0A224YK95|A0A224YK95_9ACAR	N/A	N/A	Creatine kinase OS=Rhipicephalus zambeziensis PE=3 SV=1	TRUE	43.1436	1.7256e-06	7.4883e+06	3.2829e+06	7.57794e+06	3.28993e+06	156155	64182.6	4.2054e+06	2.281	1.18967
22	804	tr|A0A224Y9I2|A0A224Y9I2_9ACAR	N/A	N/A	Glycine rich superfamily member (Fragment) OS=Rhipicephalus zambeziensis PE=4 SV=1	TRUE	42.8621	1.7713e-06	86344.7	20383.1	85984.4	21029.6	2298.81	1349.21	65961.6	4.23609	2.08273
23	837	tr|L7MIR1|L7MIR1_9ACAR	N/A	N/A	Putative bitil peptide (Fragment) OS=Rhipicephalus pulchellus PE=2 SV=1	TRUE	42.3947	1.8505e-06	183454	46752.4	180808	46318.8	5289.62	1792.15	136701	3.92394	1.9723
24	512	tr|A0A224YWJ2|A0A224YWJ2_9ACAR	N/A	N/A	Peptidylprolyl isomerase OS=Rhipicephalus zambeziensis PE=4 SV=1	TRUE	-42.3501	1.8583e-06	289218	922049	287014	925363	21058.5	15046.8	-632832	0.313668	-1.67269
25	203	tr|A0A224Z4Y4|A0A224Z4Y4_9ACAR	N/A	N/A	Myosin regulatory light chain 12 OS=Rhipicephalus zambeziensis PE=4 SV=1	TRUE	39.9291	2.3506e-06	956028	265297	958896	268214	23020.2	19178.9	690731	3.60362	1.84945
26	91	tr|L7M5S2|L7M5S2_9ACAR	N/A	N/A	Putative collagen alpha-2iv chain OS=Rhipicephalus pulchellus PE=2 SV=1	TRUE	-39.7066	2.4036e-06	7233.53	41197.8	7775.4	41713.4	1038.04	1057.12	-33964.3	0.175581	-2.5098
27	236	tr|G1K2D9|G1K2D9_CANLF	N/A	N/A	Haptoglobin OS=Canis lupus familiaris GN=LOC479668 PE=3 SV=1	TRUE	-37.8965	2.8956e-06	136530	982197	130251	977627	25533.7	29016.1	-845667	0.139005	-2.8468
28	56	tr|F6UME0|F6UME0_CANLF	N/A	N/A	Alpha-2-macroglobulin OS=Canis lupus familiaris GN=A2M PE=4 SV=1	TRUE	-36.9006	3.2203e-06	70719	456778	70630.8	462317	14788.9	10471.8	-386059	0.154821	-2.69132
29	207	tr|J9NVC6|J9NVC6_CANLF	N/A	N/A	Immunoglobulin heavy constant mu OS=Canis lupus familiaris GN=IGHM PE=4 SV=1	TRUE	-36.481	3.3706e-06	89932.1	561597	100607	559922	22156.3	3252.56	-471665	0.160136	-2.64263
30	916	tr|A0A131YFB3|A0A131YFB3_RHIAP	N/A	N/A	Basic tail secreted protein OS=Rhipicephalus appendiculatus PE=4 SV=1	TRUE	36.2408	3.4606e-06	149136	6501.97	146409	7601.77	6343.74	2495.36	142634	22.937	4.51961
31	588	tr|A0A224YCG2|A0A224YCG2_9ACAR	N/A	N/A	Pancreatic trypsin inhibitor OS=Rhipicephalus zambeziensis PE=4 SV=1	TRUE	-36.2396	3.4611e-06	2396.09	719460	1590	714963	1553.06	34236.4	-717064	0.0033304	-8.23009
32	11	tr|F2Z4Q6|F2Z4Q6_CANLF	N/A	N/A	Serum albumin OS=Canis lupus familiaris GN=ALB PE=3 SV=1	TRUE	-35.902	3.5928e-06	5954.89	249578	6177.88	247153	1383.54	11671.6	-243623	0.0238598	-5.38927
33	205	tr|A0A0C9SCJ0|A0A0C9SCJ0_AMBAM	N/A	N/A	Putative 60 kDa chaperonin (Fragment) OS=Amblyomma americanum PE=2 SV=1	TRUE	35.6478	3.6961e-06	3.05276e+06	636943	3.00554e+06	636175	117322	3679.94	2.41582e+06	4.79283	2.26088
34	308	tr|A0A224YV05|A0A224YV05_9ACAR	N/A	N/A	Calmodulin OS=Rhipicephalus zambeziensis PE=4 SV=1	TRUE	34.342	4.2894e-06	400879	68150.6	397217	66879.9	16075.3	4816.43	332729	5.88226	2.55637
35	407	tr|A0A224YZF6|A0A224YZF6_9ACAR	N/A	N/A	Glutathione S-transferase OS=Rhipicephalus zambeziensis PE=3 SV=1	TRUE	-34.3345	4.2931e-06	152831	442734	148585	441041	12905.1	6880.07	-289903	0.345198	-1.5345
36	1333	tr|A0A023GL54|A0A023GL54_9ACAR	N/A	N/A	Putative steroid reductase required for elongation of the very long chain fatty acids OS=Amblyomma triste PE=2 SV=1	TRUE	-34.1915	4.3652e-06	5125.93	18097.9	5328.03	18207.2	381.586	534.986	-12972	0.283233	-1.81994
37	98	tr|C9W1T4|C9W1T4_RHISA	N/A	N/A	Putative cement protein (Fragment) OS=Rhipicephalus sanguineus PE=2 SV=1	TRUE	34.0437	4.4413e-06	2.66346e+07	3.68232e+06	2.67119e+07	3.75872e+06	1.14792e+06	214272	2.29522e+07	7.2331	2.85461
38	887	tr|E1CAX9|E1CAX9_HAELO	N/A	N/A	Vitellogenin-1 OS=Haemaphysalis longicornis GN=HlVg-1 PE=2 SV=1	TRUE	-33.3375	4.8286e-06	76184.1	280227	77668	278572	3064.47	10148.4	-204043	0.271866	-1.87903
39	192	tr|F1PDJ5|F1PDJ5_CANLF	N/A	N/A	Apolipoprotein A-I OS=Canis lupus familiaris GN=APOA1 PE=3 SV=1	TRUE	-33.0887	4.975e-06	107390	1.44055e+06	93676.1	1.4657e+06	29615.8	63189	-1.33316e+06	0.0745483	-3.74568
40	1219	tr|C9W1A7|C9W1A7_RHISA	N/A	N/A	Putative cement protein (Fragment) OS=Rhipicephalus sanguineus PE=2 SV=1	TRUE	32.5679	5.2999e-06	42219.6	4505.12	41900.3	4519.13	1579.27	1236.52	37714.5	9.37147	3.22828
41	1328	tr|A0A131YL33|A0A131YL33_RHIAP	N/A	N/A	Low density lipoprotein-related protein 2 OS=Rhipicephalus appendiculatus PE=4 SV=1	TRUE	-32.1948	5.5491e-06	3980.4	69388.1	3770.78	70173.2	3070.28	1719.26	-65407.7	0.0573642	-4.1237
42	458	tr|A0A131YTB9|A0A131YTB9_RHIAP	N/A	N/A	Uncharacterized protein OS=Rhipicephalus appendiculatus PE=4 SV=1	TRUE	31.5408	6.0222e-06	124932	52464	124862	53153.3	1438.15	3710.63	72468.5	2.3813	1.25175
43	785	tr|A0A023FXL4|A0A023FXL4_9ACAR	N/A	N/A	Protein disulfide-isomerase OS=Amblyomma parvum PE=2 SV=1	TRUE	-31.395	6.1344e-06	26259.6	474674	24844.3	473554	5231.23	24179.4	-448414	0.0553215	-4.17602
44	1191	tr|A0A1E1WXC9|A0A1E1WXC9_9ACAR	N/A	N/A	Putative cuticle protein 64 (Fragment) OS=Amblyomma aureolatum PE=2 SV=1	TRUE	-31.3625	6.1598e-06	34578.4	528079	46760.4	522998	24490.8	11958.5	-493501	0.0654796	-3.93281
45	1074	tr|F1Q0Q9|F1Q0Q9_CANLF	N/A	N/A	Keratin 17 OS=Canis lupus familiaris GN=KRT17 PE=3 SV=2	TRUE	30.8376	6.5886e-06	85566.3	35967	85956.5	36501.5	2160.55	1758.67	49599.3	2.37902	1.25037
46	13	tr|F1PIX8|F1PIX8_CANLF	N/A	N/A	Complement C3 OS=Canis lupus familiaris GN=C3 PE=4 SV=2	TRUE	-30.1697	7.1894e-06	155446	1.70701e+06	154562	1.70453e+06	8155.4	88701.3	-1.55156e+06	0.0910634	-3.45698
47	1016	tr|A0A224YCL3|A0A224YCL3_9ACAR	N/A	N/A	Basic tail secreted protein OS=Rhipicephalus zambeziensis PE=4 SV=1	TRUE	30.0587	7.2958e-06	279143	64617.2	279739	65305	12289.3	1334.57	214526	4.31996	2.11102
48	581	tr|A0A224YVE7|A0A224YVE7_9ACAR	N/A	N/A	Protein containing I-set domain OS=Rhipicephalus zambeziensis PE=4 SV=1	TRUE	29.9019	7.4495e-06	90580.3	29412.8	91860.8	28981.6	2830.93	2130.58	61167.5	3.07962	1.62275
49	935	tr|L7MBQ7|L7MBQ7_9ACAR	N/A	N/A	Putative plexins functional semaphorin receptor (Fragment) OS=Rhipicephalus pulchellus PE=2 SV=1	TRUE	-29.8914	7.4599e-06	24065.8	40773.9	23989.1	40343.8	352.388	901.737	-16708.1	0.590226	-0.760662
50	566	tr|A0A131Z253|A0A131Z253_RHIAP	N/A	N/A	Amblyomma 40-33 family member OS=Rhipicephalus appendiculatus PE=4 SV=1	TRUE	-29.73	7.6226e-06	28236.6	166366	31683.2	167641	7257.42	3477.03	-138130	0.169726	-2.55872
51	878	tr|L7MEN3|L7MEN3_9ACAR	N/A	N/A	Putative glycine rich protein (Fragment) OS=Rhipicephalus pulchellus PE=2 SV=1	TRUE	-29.4507	7.9148e-06	558404	2.41455e+07	41389.7	2.4637e+07	898639	1.05678e+06	-2.35871e+07	0.0231266	-5.4343
52	519	tr|J9P028|J9P028_CANLF	N/A	N/A	Glutathione peroxidase OS=Canis lupus familiaris GN=GPX3 PE=3 SV=1	TRUE	-29.3414	8.033e-06	15064.1	249727	12937.2	249385	9702.52	9886.83	-234663	0.0603222	-4.05117
53	1142	tr|A0A224YML7|A0A224YML7_9ACAR	N/A	N/A	ADP-sugar pyrophosphatase / 8-oxo-dGDP phosphatase OS=Rhipicephalus zambeziensis PE=4 SV=1	TRUE	-29.1461	8.2495e-06	71443.8	191437	73000.1	192530	4663.22	5394.64	-119993	0.373198	-1.42199
54	290	tr|C9W1E7|C9W1E7_RHISA	N/A	N/A	Cement-like antigen OS=Rhipicephalus sanguineus PE=2 SV=1	TRUE	28.3699	9.1861e-06	6.37963e+06	115567	6.41162e+06	120767	382328	9067.37	6.26406e+06	55.2026	5.78667
55	336	tr|A0A034WWK3|A0A034WWK3_RHIMP	N/A	N/A	Peptidyl-prolyl cis-trans isomerase OS=Rhipicephalus microplus PE=3 SV=1	TRUE	-28.1061	9.5344e-06	339397	1.27607e+06	340052	1.26188e+06	2391.67	57673.2	-936671	0.265971	-1.91066
56	840	tr|A0A131YUB2|A0A131YUB2_RHIAP	N/A	N/A	Fibrinogen-related domain containing protein OS=Rhipicephalus appendiculatus PE=4 SV=1	TRUE	27.964	9.7288e-06	1.10656e+06	117224	1.14083e+06	116572	61059.4	5173.7	989338	9.43972	3.23874
57	303	tr|A0A131XMD6|A0A131XMD6_9ACAR	N/A	N/A	Adenylyl cyclase-associated protein OS=Hyalomma excavatum PE=2 SV=1	TRUE	-27.9238	9.7848e-06	141902	209504	142971	208274	2931.49	2998.22	-67602	0.677324	-0.562082
58	494	tr|V5HJU3|V5HJU3_IXORI	N/A	N/A	Kinesin-like protein (Fragment) OS=Ixodes ricinus PE=2 SV=1	TRUE	-27.809	9.9466e-06	28744.2	113298	26510.7	112606	4939.87	1825.41	-84554.1	0.253704	-1.97878
59	132	tr|A0A224Z4M6|A0A224Z4M6_9ACAR	N/A	N/A	Moesin/ezrin/radixin protein 1 OS=Rhipicephalus zambeziensis PE=4 SV=1	TRUE	-27.8018	9.9569e-06	168526	414585	170436	411499	11487.6	10150.2	-246059	0.406493	-1.2987
60	1238	tr|A0A131YEJ6|A0A131YEJ6_RHIAP	N/A	N/A	Uncharacterized protein OS=Rhipicephalus appendiculatus PE=4 SV=1	TRUE	-27.7772	9.9921e-06	68701.7	212296	71800.4	211848	6025.95	6622.66	-143595	0.323613	-1.62766
61	977	tr|L7LTM2|L7LTM2_9ACAR	N/A	N/A	Putative bitil peptide OS=Rhipicephalus pulchellus PE=2 SV=1	TRUE	27.1632	1.0922e-05	26657.8	1686.82	26634.3	1254.23	1184.88	1063.66	24971	15.8036	3.98218
62	1067	tr|L7MBD3|L7MBD3_9ACAR	N/A	N/A	Putative salivary lipase OS=Rhipicephalus pulchellus PE=2 SV=1	TRUE	27.1028	1.102e-05	49563.9	21001.2	50068	20828.8	1437.9	1124.42	28562.7	2.36005	1.23882
63	802	tr|A0A224YIB0|A0A224YIB0_9ACAR	N/A	N/A	Uncharacterized protein OS=Rhipicephalus zambeziensis PE=4 SV=1	TRUE	-27.0513	1.1103e-05	65310.8	207270	64060.9	211079	5145.75	7492.56	-141959	0.315101	-1.66612
64	1208	tr|L7M3M8|L7M3M8_9ACAR	N/A	N/A	Putative ca2+/calmodulin-dependent protein phosphat OS=Rhipicephalus pulchellus PE=2 SV=1	TRUE	-27.0225	1.1151e-05	23965.7	37401.6	24385.5	37371.7	825.581	245.113	-13435.9	0.640766	-0.642131
65	988	tr|V9VL04|V9VL04_RHIMP	N/A	N/A	Serine protease inhibitor 6 RmS6 OS=Rhipicephalus microplus GN=RmS-6 PE=2 SV=1	TRUE	-26.9071	1.1342e-05	152241	308946	153567	308572	3387.11	9501.66	-156705	0.492776	-1.021
66	738	tr|A0A224Y3J9|A0A224Y3J9_9ACAR	N/A	N/A	Glutathione S-transferase OS=Rhipicephalus zambeziensis PE=4 SV=1	TRUE	-26.9026	1.135e-05	42147.1	113888	42925.3	112055	1631.25	4321.22	-71741.4	0.370074	-1.43412
67	313	tr|L7M4Q4|L7M4Q4_9ACAR	N/A	N/A	60S ribosomal protein L18a OS=Rhipicephalus pulchellus PE=2 SV=1	TRUE	26.8372	1.146e-05	2.8838e+06	1.40991e+06	2.93046e+06	1.40382e+06	89375.3	32566.2	1.47389e+06	2.04537	1.03236
68	89	tr|F1PCK2|F1PCK2_CANLF	N/A	N/A	Alpha-1-B glycoprotein OS=Canis lupus familiaris GN=A1BG PE=4 SV=2	TRUE	-25.9885	1.3024e-05	158139	1.89867e+06	152629	1.85688e+06	63150.9	97304.2	-1.74053e+06	0.0832897	-3.58572
69	1199	tr|L7MHT4|L7MHT4_9ACAR	N/A	N/A	Putative glycine rich protein (Fragment) OS=Rhipicephalus pulchellus PE=2 SV=1	TRUE	25.7347	1.3543e-05	168091	67562.8	169047	67769.3	6415.17	2150.26	100528	2.48792	1.31494
70	550	tr|A0A131XD15|A0A131XD15_9ACAR	N/A	N/A	Putative head-elevated expression protein (Fragment) OS=Hyalomma excavatum PE=2 SV=1	TRUE	25.6773	1.3664e-05	48835.2	24340.8	49447.5	23878.1	1276.12	1049.52	24494.4	2.00631	1.00454
71	1000	tr|E2R081|E2R081_CANLF	N/A	N/A	Serpin family B member 10 OS=Canis lupus familiaris GN=SERPINB10 PE=3 SV=1	TRUE	-25.6582	1.3704e-05	6466.21	80114.4	6316.07	79237	1884.62	4600.55	-73648.2	0.0807122	-3.63107
72	602	tr|L7M2A3|L7M2A3_9ACAR	N/A	N/A	40S ribosomal protein S27 OS=Rhipicephalus pulchellus PE=2 SV=1	TRUE	25.5987	1.3832e-05	877069	435018	884819	435411	29802.7	2530.47	442051	2.01617	1.01162
73	1024	tr|L7M679|L7M679_9ACAR	N/A	N/A	Putative f0f1-type atp synthase gamma subunit OS=Rhipicephalus pulchellus PE=2 SV=1	TRUE	25.5952	1.3839e-05	375371	4384.83	378138	3761.23	24983.8	2463.6	370986	85.6068	6.41965
74	593	tr|C9W1R6|C9W1R6_RHISA	N/A	N/A	Hematopoietic stem/progenitor cells protein-like protein OS=Rhipicephalus sanguineus PE=2 SV=1	TRUE	25.5542	1.3928e-05	1.0674e+06	382380	1.0902e+06	382419	46118.3	5370.26	685015	2.79145	1.48101
75	574	tr|A0A224Z1V2|A0A224Z1V2_9ACAR	N/A	N/A	Uncharacterized protein OS=Rhipicephalus zambeziensis PE=4 SV=1	TRUE	-25.2787	1.4542e-05	33239.4	174578	30208.8	174751	7395.32	6252.5	-141338	0.190399	-2.3929
76	641	tr|A0A1E1X7S7|A0A1E1X7S7_9ACAR	N/A	N/A	Putative aldehyde dehydrogenase OS=Amblyomma aureolatum PE=2 SV=1	TRUE	25.2402	1.463e-05	54956.5	5761.21	54772.5	6363.49	2940.74	1657.97	49195.3	9.53906	3.25385
77	142	tr|L7MG42|L7MG42_9ACAR	N/A	N/A	Putative alkyl hydroperoxide reductase thiol specific antioxidant (Fragment) OS=Rhipicephalus pulchellus PE=2 SV=1	TRUE	24.6221	1.6147e-05	1.51836e+06	1.00378e+06	1.53076e+06	1.01639e+06	23645.5	27407.9	514577	1.51264	0.597068
78	547	tr|A0A131XEY6|A0A131XEY6_9ACAR	N/A	N/A	Uncharacterized protein OS=Hyalomma excavatum PE=2 SV=1	TRUE	24.4319	1.6653e-05	219278	124034	217743	126281	4700.16	4847.7	95244.5	1.76789	0.822031
79	254	tr|A0A224Z184|A0A224Z184_9ACAR	N/A	N/A	Uncharacterized protein OS=Rhipicephalus zambeziensis PE=4 SV=1	TRUE	-24.3621	1.6843e-05	459039	1.08677e+06	467101	1.09884e+06	16612.6	41422.2	-627734	0.422387	-1.24336
80	1295	tr|A0A224YD00|A0A224YD00_9ACAR	N/A	N/A	Glycine rich superfamily member OS=Rhipicephalus zambeziensis PE=4 SV=1	TRUE	-24.2905	1.7042e-05	442037	1.23349e+06	454098	1.21931e+06	23332.3	51386.2	-791456	0.358362	-1.48051
81	615	tr|L7LXE1|L7LXE1_9ACAR	N/A	N/A	Putative calmodulin OS=Rhipicephalus pulchellus PE=2 SV=1	TRUE	24.1641	1.7399e-05	105496	55131.9	104820	55423.1	3561.96	587.162	50363.9	1.91352	0.936226
82	893	tr|A0A224YL08|A0A224YL08_9ACAR	N/A	N/A	TIL domain containing protein OS=Rhipicephalus zambeziensis PE=4 SV=1	TRUE	24.0955	1.7597e-05	608935	188714	609668	191499	29521.2	6398.66	420220	3.22675	1.69008
83	515	tr|A0A224YB96|A0A224YB96_9ACAR	N/A	N/A	Lipocalin OS=Rhipicephalus zambeziensis PE=4 SV=1	TRUE	-24.0408	1.7757e-05	305954	611614	293885	609911	21005.7	6611.65	-305660	0.50024	-0.999308
84	608	tr|A0A224YPN8|A0A224YPN8_9ACAR	N/A	N/A	ATP synthase subunit d, mitochondrial OS=Rhipicephalus zambeziensis PE=3 SV=1	TRUE	24.0038	1.7866e-05	697983	200742	697586	200054	35006.2	7868.83	497241	3.47701	1.79785
85	1031	tr|L7MGH0|L7MGH0_9ACAR	N/A	N/A	Putative tick serine protease (Fragment) OS=Rhipicephalus pulchellus PE=2 SV=1	TRUE	-23.3729	1.9862e-05	20192.6	91319.4	20302.9	89439.2	3575.08	3873.08	-71126.8	0.22112	-2.1771
86	849	tr|L7M6Q1|L7M6Q1_9ACAR	N/A	N/A	Putative bisphosphate 3'-nucleotidase bpnt1/inositol polyphosphate 1-phosphatase OS=Rhipicephalus pulchellus PE=2 SV=1	TRUE	-22.9916	2.1204e-05	74775.1	142221	74427.6	141917	4347.45	2629.84	-67446	0.525766	-0.927506
87	1158	tr|A0A131YHN4|A0A131YHN4_RHIAP	N/A	N/A	Pancreatic trypsin inhibitor OS=Rhipicephalus appendiculatus PE=4 SV=1	TRUE	22.9695	2.1285e-05	695554	16123.1	716394	8786.07	49380	13656	679431	43.1401	5.43096
88	184	tr|L7LTM1|L7LTM1_9ACAR	N/A	N/A	Putative heptalaris OS=Rhipicephalus pulchellus PE=2 SV=1	TRUE	22.7291	2.2194e-05	178565	21490.4	184781	21402.5	11888.8	1389.58	157075	8.30908	3.05469
89	301	tr|L7M7Z9|L7M7Z9_9ACAR	N/A	N/A	Putative cytochrome c1 OS=Rhipicephalus pulchellus PE=2 SV=1	TRUE	22.6547	2.2485e-05	648122	257002	665041	256184	29517.3	4786.63	391121	2.52186	1.33449
90	1139	tr|A0A131XF49|A0A131XF49_9ACAR	N/A	N/A	Putative secreted salivary gland peptide OS=Hyalomma excavatum PE=2 SV=1	TRUE	-22.459	2.3274e-05	8077.19	116582	11196.6	117056	5426.24	6370.1	-108505	0.0692834	-3.85135
91	648	tr|C9W1B7|C9W1B7_RHISA	N/A	N/A	Cytochrome c oxidase subunit OS=Rhipicephalus sanguineus PE=2 SV=1	TRUE	22.4087	2.3482e-05	409842	178258	414488	176878	16980.9	5661.83	231584	2.29915	1.2011
92	590	tr|J9NTL7|J9NTL7_CANLF	N/A	N/A	Uncharacterized protein OS=Canis lupus familiaris GN=CFH PE=4 SV=1	TRUE	-22.3975	2.3529e-05	14186.6	133758	16963	135107	6488.45	6587.98	-119571	0.106062	-3.23702
93	440	tr|F1PCE5|F1PCE5_CANLF	N/A	N/A	Serpin family A member 1 OS=Canis lupus familiaris GN=SERPINA1 PE=3 SV=2	TRUE	-21.9589	2.5452e-05	64974.1	869393	48659.8	843139	32523.1	54481	-804419	0.074735	-3.74207
94	940	tr|J9JHZ3|J9JHZ3_CANLF	N/A	N/A	Uncharacterized protein OS=Canis lupus familiaris PE=3 SV=1	TRUE	-21.8882	2.5781e-05	38997.7	912791	36709.6	899530	5235.05	68946.4	-873793	0.0427236	-4.54882
95	164	tr|A0A224YZ57|A0A224YZ57_9ACAR	N/A	N/A	Galectin OS=Rhipicephalus zambeziensis PE=4 SV=1	TRUE	21.8615	2.5906e-05	235631	13429.3	240515	15899.5	16695.2	5585.15	222202	17.5461	4.13308
96	707	tr|A0A131Z2K7|A0A131Z2K7_RHIAP	N/A	N/A	Lipocalin OS=Rhipicephalus appendiculatus PE=4 SV=1	TRUE	-21.7592	2.6393e-05	2774.85	115488	2545.04	119783	1325.65	8873.6	-112713	0.0240272	-5.37919
97	1115	tr|A0A1E1X068|A0A1E1X068_9ACAR	N/A	N/A	Cystatin (Fragment) OS=Amblyomma aureolatum PE=2 SV=1	TRUE	-21.7532	2.6422e-05	4508.48	63394.4	2077.42	64436.8	4266.27	1944.88	-58886	0.071118	-3.81364
98	136	tr|A0A224Z257|A0A224Z257_9ACAR	N/A	N/A	Succinate dehydrogenase [ubiquinone] iron-sulfur subunit, mitochondrial OS=Rhipicephalus zambeziensis PE=3 SV=1	TRUE	21.6184	2.7083e-05	846965	495783	852673	506043	21146.1	18560.8	351182	1.70834	0.772595
99	919	tr|C9W1M1|C9W1M1_RHISA	N/A	N/A	Mitochondrial ATP synthase epsilon chain OS=Rhipicephalus sanguineus PE=2 SV=1	TRUE	21.5542	2.7404e-05	245275	118050	248458	118568	9292.67	4262.27	127225	2.07772	1.055
100	55	tr|A0A131YM09|A0A131YM09_RHIAP	N/A	N/A	Alpha-N-acetylgalactosaminidase OS=Rhipicephalus appendiculatus PE=3 SV=1	TRUE	21.5354	2.75e-05	2.19876e+07	7.55535e+06	2.25423e+07	7.48152e+06	1.14121e+06	212100	1.44322e+07	2.9102	1.54112
101	795	tr|L7LZM3|L7LZM3_9ACAR	N/A	N/A	Putative cytochrome c OS=Rhipicephalus pulchellus PE=2 SV=1	TRUE	21.5334	2.7509e-05	91937.5	12056.6	90218	10992.2	5424.29	3443.99	79880.9	7.62552	2.93084
102	212	tr|L7M4Z0|L7M4Z0_9ACAR	N/A	N/A	Putative phosphoenolpyruvate carboxykinase OS=Rhipicephalus pulchellus PE=2 SV=1	TRUE	21.505	2.7654e-05	438547	217536	442385	220856	14953.1	9657.32	221010	2.01597	1.01147
103	470	tr|A0A224Y664|A0A224Y664_9ACAR	N/A	N/A	Glycine rich superfamily member (Fragment) OS=Rhipicephalus zambeziensis PE=4 SV=1	TRUE	-21.4968	2.7696e-05	438697	1.77505e+06	414217	1.73098e+06	57630.4	90952.2	-1.33636e+06	0.247146	-2.01657
104	536	tr|A0A224Z9F0|A0A224Z9F0_9ACAR	N/A	N/A	Superoxide dismutase [Cu-Zn] OS=Rhipicephalus zambeziensis PE=3 SV=1	TRUE	21.428	2.8051e-05	209634	126847	207013	126785	5616.53	3637.96	82787.4	1.65266	0.724786
105	305	tr|F1PTX4|F1PTX4_CANLF	N/A	N/A	Keratin, type II cytoskeletal 2 epidermal OS=Canis lupus familiaris GN=KRT2 PE=3 SV=2	TRUE	21.4119	2.8134e-05	3.93823e+06	1.70431e+06	3.89559e+06	1.71631e+06	177801	32271.8	2.23392e+06	2.31075	1.20836
106	1154	tr|J9PAW5|J9PAW5_CANLF	N/A	N/A	Uncharacterized protein OS=Canis lupus familiaris PE=4 SV=1	TRUE	-21.3522	2.8448e-05	17836.2	98410.9	18407.4	98386.3	3877.45	5261.7	-80574.7	0.181242	-2.46401
107	265	tr|A0A224YR29|A0A224YR29_9ACAR	N/A	N/A	Cytochrome c oxidase subunit 5a OS=Rhipicephalus zambeziensis PE=4 SV=1	TRUE	21.3265	2.8585e-05	1.62389e+06	605367	1.61871e+06	604278	81499	14163.3	1.01853e+06	2.6825	1.42358
108	1186	tr|A0A1E1XIJ1|A0A1E1XIJ1_9ACAR	N/A	N/A	Putative secreted salivary gland protein OS=Amblyomma aureolatum PE=2 SV=1	TRUE	21.3041	2.8704e-05	943313	154667	955904	149673	63298.2	10221.2	788646	6.09901	2.60857
109	434	tr|A0A1E1XNF6|A0A1E1XNF6_9ACAR	N/A	N/A	Putative quinolinate phosphoribosyl transferase (Fragment) OS=Amblyomma sculptum PE=2 SV=1	TRUE	-21.2873	2.8794e-05	181351	361116	182209	357192	12428.7	7711.41	-179765	0.502196	-0.993677
110	15	tr|A0A131ZAT8|A0A131ZAT8_RHIAP	N/A	N/A	Laminin, gamma 1 (Fragment) OS=Rhipicephalus appendiculatus PE=4 SV=1	TRUE	-21.0184	3.0285e-05	251376	461141	260673	460691	16993	3168.6	-209765	0.545118	-0.875359
111	782	tr|A0A023GEZ4|A0A023GEZ4_9ACAR	N/A	N/A	Putative myosin regulatory light chain ixodes scapularis myosin regulatory light chain (Fragment) OS=Amblyomma triste PE=2 SV=1	TRUE	21.0089	3.034e-05	941654	384099	954427	380241	44675.1	10821.1	557555	2.45159	1.29372
112	1344	tr|A0A1E1XV93|A0A1E1XV93_9ACAR	N/A	N/A	Putative secreted peptide (Fragment) OS=Amblyomma sculptum PE=2 SV=1	TRUE	20.9895	3.0451e-05	263839	10180.2	270179	5966.19	18059.1	10583.5	253659	25.9169	4.69582
113	357	tr|E2RS80|E2RS80_CANLF	N/A	N/A	Uncharacterized protein OS=Canis lupus familiaris GN=CFB PE=3 SV=2	TRUE	-20.9406	3.0734e-05	39719	311672	36272.3	309462	6248.74	21608.6	-271953	0.127438	-2.97213
114	794	tr|L7MGW5|L7MGW5_9ACAR	N/A	N/A	Uncharacterized protein (Fragment) OS=Rhipicephalus pulchellus PE=2 SV=1	TRUE	20.7907	3.1623e-05	1.48437e+06	551786	1.50914e+06	559334	70197.8	33292	932581	2.69011	1.42767
115	1221	tr|B7SP29|B7SP29_DERVA	N/A	N/A	Putative Kunitz-BPTI protein OS=Dermacentor variabilis PE=2 SV=1	TRUE	-20.7115	3.2106e-05	8022.91	98501.8	9848.9	101319	5642.98	5040.71	-90478.9	0.0814494	-3.61795
116	360	tr|A0A131Z0J8|A0A131Z0J8_RHIAP	N/A	N/A	Pancreatic trypsin inhibitor OS=Rhipicephalus appendiculatus PE=4 SV=1	TRUE	20.6643	3.2398e-05	605934	259124	614034	264025	27320.3	9930.4	346811	2.3384	1.22552
117	1197	tr|V5HHG8|V5HHG8_IXORI	N/A	N/A	40S ribosomal protein S30 OS=Ixodes ricinus PE=2 SV=1	TRUE	20.6416	3.254e-05	104575	57600.7	103528	57051.8	3617.95	1564.23	46974	1.81551	0.860376
118	1228	tr|A0A224YR96|A0A224YR96_9ACAR	N/A	N/A	Tick serine protease OS=Rhipicephalus zambeziensis PE=3 SV=1	TRUE	-20.2556	3.5071e-05	41203.2	238638	38727.1	241630	13933.2	9533.62	-197435	0.17266	-2.534
119	1159	tr|L7MKF4|L7MKF4_9ACAR	N/A	N/A	Phosphoinositide phospholipase C (Fragment) OS=Rhipicephalus pulchellus PE=2 SV=1	TRUE	20.1675	3.5683e-05	14386.9	455.293	14528.1	538.086	1180.48	195.092	13931.6	31.5992	4.98181
120	803	tr|A0A224YFQ9|A0A224YFQ9_9ACAR	N/A	N/A	Tissue factor pathway inhibitor OS=Rhipicephalus zambeziensis PE=4 SV=1	TRUE	19.9898	3.6958e-05	89442	33859	86811	33669.8	4756.1	757.721	55583	2.6416	1.40141
121	349	tr|A0A131YN50|A0A131YN50_RHIAP	N/A	N/A	Tropomyosin 1 OS=Rhipicephalus appendiculatus PE=4 SV=1	TRUE	-19.9516	3.7239e-05	72877.1	170727	71697.7	166368	2231.82	8196.17	-97849.8	0.426864	-1.22815
122	439	tr|A0A131YT26|A0A131YT26_RHIAP	N/A	N/A	Cytochrome b-c1 complex subunit Rieske, mitochondrial OS=Rhipicephalus appendiculatus PE=4 SV=1	TRUE	19.6766	3.9347e-05	1.23286e+06	412043	1.24748e+06	408143	70201.8	17095.6	820818	2.99207	1.58114
123	715	tr|F1PAX2|F1PAX2_CANLF	N/A	N/A	Ceruloplasmin OS=Canis lupus familiaris GN=CP PE=3 SV=2	TRUE	-19.3552	4.2002e-05	7218.33	60054.6	7526.94	58282.1	736.713	4670.44	-52836.2	0.120196	-3.05654
124	885	tr|A0A131YH63|A0A131YH63_RHIAP	N/A	N/A	Peptidoglycan recognition protein OS=Rhipicephalus appendiculatus PE=4 SV=1	TRUE	19.0625	4.4618e-05	80040.9	22257.8	81602.4	23140.9	4400.08	2864.39	57783.1	3.59608	1.84642
125	472	tr|L7M3K2|L7M3K2_9ACAR	N/A	N/A	60S ribosomal protein L13 OS=Rhipicephalus pulchellus PE=2 SV=1	TRUE	18.9447	4.5728e-05	428876	183051	436310	183256	20620.6	8939.5	245825	2.34293	1.22831
126	278	tr|L7MAZ4|L7MAZ4_9ACAR	N/A	N/A	3-hydroxyisobutyryl-CoA hydrolase, mitochondrial OS=Rhipicephalus pulchellus PE=2 SV=1	TRUE	18.8567	4.6579e-05	610131	260532	617343	252553	28855.5	14090.1	349598	2.34186	1.22766
127	744	tr|A0A034WTS6|A0A034WTS6_RHIMP	N/A	N/A	Vitellogenin 2 OS=Rhipicephalus microplus PE=4 SV=1	TRUE	-18.76	4.7538e-05	82400.5	226824	84570.2	225633	12625.4	4289.43	-144424	0.363279	-1.46085
128	1288	tr|A0A131XNS4|A0A131XNS4_IXORI	N/A	N/A	Putative titin (Fragment) OS=Ixodes ricinus PE=2 SV=1	TRUE	-18.5665	4.9531e-05	28023	45644.6	27414.2	46061.5	1330.98	964.835	-17621.6	0.613938	-0.703835
129	1214	tr|L7LPN4|L7LPN4_9ACAR	N/A	N/A	Putative similar to chymotrypsin-elastase inhibitor ixodidin OS=Rhipicephalus pulchellus PE=2 SV=1	TRUE	18.223	5.3334e-05	159378	17661.1	158347	17531.5	13396.9	1399.28	141717	9.02424	3.17381
130	771	tr|L7LY48|L7LY48_9ACAR	N/A	N/A	Putative transcriptional regulator dj-1 OS=Rhipicephalus pulchellus PE=2 SV=1	TRUE	18.212	5.3461e-05	197981	87278.6	201729	89063.5	9770.11	3923.11	110703	2.26838	1.18166
131	599	tr|V5HJX3|V5HJX3_IXORI	N/A	N/A	Histone H2A OS=Ixodes ricinus PE=2 SV=1	TRUE	18.1851	5.3775e-05	130121	51592.8	128622	54120.1	3606.2	6552.66	78528.1	2.52207	1.33461
132	613	tr|L7M2X4|L7M2X4_9ACAR	N/A	N/A	Putative ca2+ calmodulin dependent protein kinase ef-hand protein superfamily OS=Rhipicephalus pulchellus PE=2 SV=1	TRUE	18.0849	5.4965e-05	47765.3	27712.9	48149.8	28402.8	1144.16	1542.46	20052.4	1.72358	0.785406
133	32	tr|A0A034WXH7|A0A034WXH7_RHIMP	N/A	N/A	Vitellogenin 4 (Fragment) OS=Rhipicephalus microplus PE=4 SV=1	TRUE	-17.8853	5.7434e-05	1.4144e+06	2.25806e+06	1.40305e+06	2.2514e+06	76134.6	29643.6	-843662	0.626378	-0.674895
134	1119	tr|A0A224YLK0|A0A224YLK0_9ACAR	N/A	N/A	16 kDa thioredoxion OS=Rhipicephalus zambeziensis PE=4 SV=1	TRUE	17.8743	5.7574e-05	51630.9	5004.44	51981.3	3099.94	797.067	4447.32	46626.5	10.317	3.36695
135	351	tr|A0A224YS90|A0A224YS90_9ACAR	N/A	N/A	Ribosomal protein L15 OS=Rhipicephalus zambeziensis PE=3 SV=1	TRUE	17.7381	5.9344e-05	832346	469161	827796	464319	32123.1	15025.7	363186	1.77412	0.827102
136	692	tr|A0A131YV69|A0A131YV69_RHIAP	N/A	N/A	Serine carboxypeptidase OS=Rhipicephalus appendiculatus PE=3 SV=1	TRUE	-17.6584	6.0411e-05	9480.94	63198.9	10473.7	63695.9	5104.93	1304.64	-53717.9	0.150018	-2.7368
137	781	tr|G3MR88|G3MR88_9ACAR	N/A	N/A	Uncharacterized protein OS=Amblyomma maculatum PE=2 SV=1	TRUE	17.6498	6.0528e-05	198278	74077.3	201950	75162	11719.3	3348.85	124201	2.67664	1.42042
138	1318	tr|A0A131Z0R7|A0A131Z0R7_RHIAP	N/A	N/A	Glycine rich superfamily member OS=Rhipicephalus appendiculatus PE=4 SV=1	TRUE	17.5829	6.1445e-05	288446	62249.1	286829	62816.8	22226.1	1579.56	226197	4.63374	2.21218
139	933	tr|L7MHC5|L7MHC5_9ACAR	N/A	N/A	Putative glutamine synthetase (Fragment) OS=Rhipicephalus pulchellus PE=2 SV=1	TRUE	-17.575	6.1554e-05	83367.1	158684	82223.2	157079	4144.35	6157.93	-75317	0.525365	-0.928608
140	1243	tr|A0A131XQF1|A0A131XQF1_9ACAR	N/A	N/A	Putative electron transfer flavoprotein ubiquinone oxidoreductase (Fragment) OS=Hyalomma excavatum PE=2 SV=1	TRUE	17.5663	6.1674e-05	122690	64298.8	125592	64198.3	5679.7	942.549	58390.9	1.90812	0.93215
141	450	tr|A0A224Y1R0|A0A224Y1R0_9ACAR	N/A	N/A	Basic tail secreted protein OS=Rhipicephalus zambeziensis PE=4 SV=1	TRUE	17.4837	6.2835e-05	2.27305e+06	534149	2.36278e+06	534400	172039	8851.95	1.7389e+06	4.25547	2.08932
142	1004	tr|A0A023G7P8|A0A023G7P8_9ACAR	N/A	N/A	Putative ca2+/calmodulin-dependent protein (Fragment) OS=Amblyomma triste PE=2 SV=1	TRUE	-17.3747	6.441e-05	23357.4	77704.3	23964	79360.9	2111.8	4989.2	-54346.9	0.300594	-1.73411
143	58	tr|A0A224YEQ4|A0A224YEQ4_9ACAR	N/A	N/A	Glycine rich superfamily member (Fragment) OS=Rhipicephalus zambeziensis PE=4 SV=1	TRUE	-17.3596	6.4632e-05	1750.46	17947.1	1747	18646.7	337.954	1580.28	-16196.6	0.0975346	-3.35794
144	413	tr|A0A224Z1P8|A0A224Z1P8_9ACAR	N/A	N/A	Large subunit ribosomal protein L22e OS=Rhipicephalus zambeziensis PE=4 SV=1	TRUE	17.2002	6.7034e-05	964004	480128	987152	485118	47911.6	8871.59	483875	2.0078	1.00562
145	1210	tr|L7LYM2|L7LYM2_9ACAR	N/A	N/A	Uncharacterized protein OS=Rhipicephalus pulchellus PE=2 SV=1	TRUE	-17.1124	6.8405e-05	58672.4	108809	60789.6	108316	4448.74	2441.39	-50136.3	0.539225	-0.89104
146	868	tr|A0A224Z0J2|A0A224Z0J2_9ACAR	N/A	N/A	Nucleoside phosphatase OS=Rhipicephalus zambeziensis PE=3 SV=1	TRUE	-17.0258	6.979e-05	22882.4	70758.9	22759.8	70987.4	4342.15	2206.27	-47876.6	0.323385	-1.62868
147	1117	tr|A0A131XL93|A0A131XL93_9ACAR	N/A	N/A	Putative low-density lipoprotein receptor domain class a (Fragment) OS=Hyalomma excavatum PE=2 SV=1	TRUE	16.943	7.1149e-05	90836.3	50876.2	93025	51184.2	4044.68	572.88	39960.1	1.78544	0.836279
148	374	tr|C9W1Q4|C9W1Q4_RHISA	N/A	N/A	Putative thyropin OS=Rhipicephalus sanguineus PE=2 SV=1	TRUE	16.9417	7.1171e-05	548677	419800	546775	422770	11841.4	5777.98	128877	1.307	0.386255
149	436	tr|A0A131YP17|A0A131YP17_RHIAP	N/A	N/A	Reductase OS=Rhipicephalus appendiculatus PE=4 SV=1	TRUE	16.9128	7.1652e-05	319410	200778	320562	202674	8613.29	8568.15	118632	1.59086	0.669808
150	687	tr|A0A224Z3J0|A0A224Z3J0_9ACAR	N/A	N/A	Ribosomal protein l35a OS=Rhipicephalus zambeziensis PE=4 SV=1	TRUE	16.8724	7.2334e-05	2.35001e+06	1.21958e+06	2.3958e+06	1.23221e+06	110361	35871.9	1.13042e+06	1.92689	0.946276
151	575	tr|L7M4T4|L7M4T4_9ACAR	N/A	N/A	Uncharacterized protein OS=Rhipicephalus pulchellus PE=2 SV=1	TRUE	16.8664	7.2436e-05	136746	62389.6	137839	63265.5	7330.3	2138.34	74356.2	2.1918	1.13212
152	332	tr|L7M3E5|L7M3E5_9ACAR	N/A	N/A	Putative cytochrome c oxidase subunit iv/cox5b OS=Rhipicephalus pulchellus PE=2 SV=1	TRUE	16.8416	7.2859e-05	1.9604e+06	742368	1.98794e+06	738721	119854	36425.5	1.21803e+06	2.64074	1.40094
153	1127	tr|A0A224Z2F0|A0A224Z2F0_9ACAR	N/A	N/A	Tropomyosin 1 OS=Rhipicephalus zambeziensis PE=3 SV=1	TRUE	-16.8398	7.289e-05	10316.1	59000.2	10354.4	59315.1	959.4	4914.63	-48684.2	0.174848	-2.51583
154	677	tr|A0A224Y6Z2|A0A224Y6Z2_9ACAR	N/A	N/A	7DB family member OS=Rhipicephalus zambeziensis PE=4 SV=1	TRUE	16.8245	7.3151e-05	164178	58561.1	169108	58181	10410.2	3138.44	105617	2.80353	1.48724
155	263	tr|L7MAF1|L7MAF1_9ACAR	N/A	N/A	T-complex protein 1 subunit delta OS=Rhipicephalus pulchellus PE=2 SV=1	TRUE	-16.7399	7.4624e-05	236069	428568	245068	426633	19143.3	5499.17	-192499	0.550832	-0.860316
156	1246	tr|L7M0M1|L7M0M1_9ACAR	N/A	N/A	Putative lethal 2 35di OS=Rhipicephalus pulchellus PE=2 SV=1	TRUE	16.6478	7.6269e-05	409912	22367.8	431835	22632.2	40252.7	2337.41	387544	18.326	4.19582
157	414	tr|A0A224YZS7|A0A224YZS7_9ACAR	N/A	N/A	Hemocyte protein-glutamine gamma-glutamyltransferase OS=Rhipicephalus zambeziensis PE=4 SV=1	TRUE	-16.5352	7.8343e-05	193474	304577	191914	303498	11295.9	2801.08	-111103	0.635222	-0.654668
158	784	tr|L7LQP4|L7LQP4_9ACAR	N/A	N/A	Putative salivary lipocalin OS=Rhipicephalus pulchellus PE=2 SV=1	TRUE	16.3671	8.157e-05	6.099e+06	571751	6.15523e+06	806744	379862	444790	5.52725e+06	10.6672	3.41511
159	671	tr|E2R7W6|E2R7W6_CANLF	N/A	N/A	Uncharacterized protein OS=Canis lupus familiaris GN=KRT42 PE=3 SV=1	TRUE	16.1665	8.5642e-05	1.67503e+06	810636	1.72219e+06	802886	89921.9	22150.5	864396	2.06632	1.04706
160	10	tr|A0A224YJV6|A0A224YJV6_9ACAR	N/A	N/A	Clathrin heavy chain OS=Rhipicephalus zambeziensis PE=3 SV=1	TRUE	-16.0833	8.7405e-05	691534	1.16621e+06	694634	1.16142e+06	40068.2	31744.1	-474676	0.592976	-0.753955
161	227	tr|L7M4L8|L7M4L8_9ACAR	N/A	N/A	Putative 60s ribosomal protein l7 OS=Rhipicephalus pulchellus PE=2 SV=1	TRUE	16.0682	8.7731e-05	1.74183e+06	926016	1.77428e+06	934655	85606.6	20120.4	815811	1.88099	0.911492
162	322	tr|C9W1T0|C9W1T0_RHISA	N/A	N/A	Secreted protein (Fragment) OS=Rhipicephalus sanguineus PE=2 SV=1	TRUE	-15.9986	8.9248e-05	1.73287e+06	2.76836e+06	1.78043e+06	2.7418e+06	89308.9	67759.7	-1.03549e+06	0.625956	-0.675866
163	955	tr|A0A224YYC9|A0A224YYC9_9ACAR	N/A	N/A	Eukaryotic translation initiation factor 3 subunit K OS=Rhipicephalus zambeziensis PE=3 SV=1	TRUE	-15.9917	8.94e-05	20473.3	38619.2	20118.4	39552.5	655.995	1852.66	-18145.9	0.530133	-0.915574
164	697	tr|C9W1H9|C9W1H9_RHISA	N/A	N/A	NADH dehydrogenase 1 alpha subcomplex OS=Rhipicephalus sanguineus PE=2 SV=1	TRUE	15.8149	9.3412e-05	1.35259e+06	371685	1.39044e+06	331708	78774.6	73045.5	980908	3.63908	1.86358
165	1220	tr|C9W189|C9W189_RHISA	N/A	N/A	Matricellular protein osteonectin/SPARC/BM-40 (Fragment) OS=Rhipicephalus sanguineus PE=2 SV=1	TRUE	-15.7735	9.4383e-05	8218.96	66133.8	7278	65311.9	3860.77	5053.48	-57914.8	0.124278	-3.00836
166	183	tr|A0A224YQD7|A0A224YQD7_9ACAR	N/A	N/A	Serine protease inhibitor OS=Rhipicephalus zambeziensis PE=3 SV=1	TRUE	-15.6421	9.755e-05	11605.2	90979.3	8839.36	90467.5	6689.74	5700.5	-79374.2	0.127558	-2.97077
167	44	tr|A0A131YS77|A0A131YS77_RHIAP	N/A	N/A	KSR 2 misexpression suppressor OS=Rhipicephalus appendiculatus PE=4 SV=1	TRUE	15.4922	0.0001	8.69498e+06	4.29347e+06	8.82952e+06	4.25611e+06	487071	70150.3	4.40151e+06	2.02516	1.01804
168	125	tr|A0A224YSJ1|A0A224YSJ1_9ACAR	N/A	N/A	Acetyl coa hydrolase OS=Rhipicephalus zambeziensis PE=4 SV=1	TRUE	15.431	0.0001	1.83281e+06	650808	1.84798e+06	591681	53210	121535	1.182e+06	2.8162	1.49375
169	106	tr|A0A224YPR9|A0A224YPR9_9ACAR	N/A	N/A	Catalase OS=Rhipicephalus zambeziensis PE=3 SV=1	TRUE	-15.3056	0.00011	356060	525558	358300	523206	11890.8	15050.8	-169498	0.67749	-0.561729
170	379	tr|L7MAU7|L7MAU7_9ACAR	N/A	N/A	Uncharacterized protein (Fragment) OS=Rhipicephalus pulchellus PE=2 SV=1	TRUE	15.0908	0.00011	357525	284863	359137	286884	6173.9	5606.65	72661.8	1.25508	0.327775
171	391	tr|E2QVU9|E2QVU9_CANLF	N/A	N/A	Biliverdin reductase B OS=Canis lupus familiaris GN=BLVRB PE=4 SV=1	TRUE	-15.1928	0.00011	32512.6	156908	33886.7	159892	5410.52	13109	-124396	0.207207	-2.27085
172	1108	tr|A0A131Z505|A0A131Z505_RHIAP	N/A	N/A	Pancreatic trypsin inhibitor OS=Rhipicephalus appendiculatus PE=4 SV=1	TRUE	15.024	0.00011	133982	7892.89	141202	9271.72	14321.8	2488.4	126090	16.9751	4.08535
173	403	tr|L7M574|L7M574_9ACAR	N/A	N/A	Putative 60s ribosomal protein l13a OS=Rhipicephalus pulchellus PE=2 SV=1	TRUE	14.9581	0.00012	2.15779e+06	1.13728e+06	2.20028e+06	1.13757e+06	117569	11889.2	1.02051e+06	1.89732	0.923964
174	454	tr|C9W1K7|C9W1K7_RHISA	N/A	N/A	Cytochrome c oxidase polypeptide Vb OS=Rhipicephalus sanguineus PE=2 SV=1	TRUE	14.9211	0.00012	686098	309740	701413	314187	42860.6	8461.95	376358	2.21508	1.14736
175	737	tr|C9W1L2|C9W1L2_RHISA	N/A	N/A	NADH dehydrogenase [ubiquinone] 1 alpha subcomplex subunit 12 OS=Rhipicephalus sanguineus PE=2 SV=1	TRUE	14.8874	0.00012	465011	178745	461114	176979	32856.1	5451.27	286266	2.60154	1.37937
176	752	tr|E2R917|E2R917_CANLF	N/A	N/A	Keratin 75 OS=Canis lupus familiaris GN=KRT75 PE=3 SV=2	TRUE	14.8626	0.00012	294877	147165	303389	148377	15932.1	6518.63	147712	2.00372	1.00268
177	861	tr|A0A023GJ32|A0A023GJ32_9ACAR	N/A	N/A	Ribosomal protein L19 OS=Amblyomma triste PE=2 SV=1	TRUE	14.943	0.00012	200045	130654	198677	132661	4872.73	6399.07	69390.5	1.5311	0.61457
178	1083	tr|L7MLA8|L7MLA8_9ACAR	N/A	N/A	Putative head-elevated expression protein (Fragment) OS=Rhipicephalus pulchellus PE=2 SV=1	TRUE	14.7686	0.00012	245998	107515	248642	108107	16143.4	1778.8	138483	2.28803	1.19411
179	175	tr|A0A224YB78|A0A224YB78_9ACAR	N/A	N/A	Lipocalin OS=Rhipicephalus zambeziensis PE=4 SV=1	TRUE	-14.5566	0.00013	467168	6.91602e+06	38945.2	6.93824e+06	744606	185365	-6.44885e+06	0.0675486	-3.88793
180	384	tr|L7MHR9|L7MHR9_9ACAR	N/A	N/A	Putative 60s ribosomal protein l23 (Fragment) OS=Rhipicephalus pulchellus PE=2 SV=1	TRUE	14.6495	0.00013	1.1168e+06	615578	1.13909e+06	602951	52318	27833.7	501225	1.81423	0.859361
181	680	tr|G3MN19|G3MN19_9ACAR	N/A	N/A	Uncharacterized protein OS=Amblyomma maculatum PE=2 SV=1	TRUE	14.4573	0.00013	74864.6	57209	75189.8	57232.4	2032.79	584.728	17655.6	1.30862	0.388041
182	711	tr|A0A224YS56|A0A224YS56_9ACAR	N/A	N/A	Proteasome subunit beta type OS=Rhipicephalus zambeziensis PE=3 SV=1	TRUE	-14.5065	0.00013	25047.1	56122.7	25904.2	56479.4	1606.52	3344.56	-31075.7	0.446291	-1.16394
183	808	tr|A0A131XQW3|A0A131XQW3_9ACAR	N/A	N/A	Putative ribosomal protein OS=Hyalomma excavatum PE=2 SV=1	TRUE	14.593	0.00013	223903	110491	226504	111295	13164.7	2808.29	113412	2.02644	1.01895
184	1285	tr|L7MA77|L7MA77_9ACAR	N/A	N/A	Putative metastriate ixostatin family member OS=Rhipicephalus pulchellus PE=2 SV=1	TRUE	14.415	0.00013	243800	77427.6	252765	79386	18821.1	6737.44	166372	3.14874	1.65478
185	90	tr|G3MRE3|G3MRE3_9ACAR	N/A	N/A	NADH dehydrogenase [ubiquinone] flavoprotein 1, mitochondrial OS=Amblyomma maculatum PE=2 SV=1	TRUE	14.3764	0.00014	547193	375238	549185	374645	14056.3	15218.8	171955	1.45826	0.544245
186	488	tr|A0A224Z2L8|A0A224Z2L8_9ACAR	N/A	N/A	Myosin regulatory light chain 12 OS=Rhipicephalus zambeziensis PE=4 SV=1	TRUE	14.3014	0.00014	175369	118938	177391	119497	5004.44	4654.58	56431.5	1.47446	0.560188
187	767	tr|L7M9B9|L7M9B9_9ACAR	N/A	N/A	Putative amblyomma 40-33 family member OS=Rhipicephalus pulchellus PE=2 SV=1	TRUE	-14.1995	0.00014	541567	961584	534017	944659	37790.2	34594.4	-420017	0.563203	-0.828274
188	777	sp|P49822|ALBU_CANLF	N/A	N/A	Serum albumin OS=Canis lupus familiaris GN=ALB PE=1 SV=3	TRUE	-14.1971	0.00014	3692.36	141007	3077.04	131493	1484.26	16686.5	-137314	0.0261858	-5.25507
189	1097	tr|A0A023FUV2|A0A023FUV2_9ACAR	N/A	N/A	Putative vitellogenin-2 OS=Amblyomma cajennense PE=2 SV=1	TRUE	-14.3143	0.00014	352443	704083	350157	695433	31266.8	28858.1	-351640	0.50057	-0.998357
190	109	tr|A0A224ZBZ1|A0A224ZBZ1_9ACAR	N/A	N/A	Voltage-dependent anion channel protein 2 OS=Rhipicephalus zambeziensis PE=4 SV=1	TRUE	14.1092	0.00015	1.86574e+06	1.16227e+06	1.85275e+06	1.16181e+06	76823.1	39445.6	703470	1.60526	0.682804
191	187	tr|L7M6S3|L7M6S3_9ACAR	N/A	N/A	Putative bifunctional atp sulfurylase/adenosine 5'-phosphosulfate kinase OS=Rhipicephalus pulchellus PE=2 SV=1	TRUE	-14.0867	0.00015	189062	441774	183225	454355	21876.4	22066.5	-252712	0.42796	-1.22445
192	589	tr|A0A131XNT2|A0A131XNT2_9ACAR	N/A	N/A	Putative ubiquinone oxidoreductase ndufa9/39kda subunit OS=Hyalomma excavatum PE=2 SV=1	TRUE	14.1246	0.00015	356657	211134	352375	211913	17068.2	5207.49	145523	1.68925	0.756379
193	731	tr|C9W1F5|C9W1F5_RHISA	N/A	N/A	Cytochrome c oxidase subunit VIa/COX13 OS=Rhipicephalus sanguineus PE=2 SV=1	TRUE	14.0942	0.00015	584026	278238	598584	272280	34043.7	15911.7	305788	2.09902	1.06971
194	755	tr|L7MK38|L7MK38_9ACAR	N/A	N/A	Putative similar to chymotrypsin-elastase inhibitor ixodidin (Fragment) OS=Rhipicephalus pulchellus PE=2 SV=1	TRUE	-14.0866	0.00015	25301.6	46447.3	24792.8	46232	1793.44	1882.44	-21145.6	0.544739	-0.876363
195	1023	tr|L7M1M5|L7M1M5_9ACAR	N/A	N/A	Putative tfiif-interacting ctd phosphat OS=Rhipicephalus pulchellus PE=2 SV=1	TRUE	14.0383	0.00015	68654.7	30863.9	68106.7	30278.6	4058.89	2294.66	37790.7	2.22443	1.15344
196	1305	tr|A0A0C9R2A0|A0A0C9R2A0_AMBAM	N/A	N/A	Putative adp/atp translocase OS=Amblyomma americanum PE=2 SV=1	TRUE	14.1354	0.00015	196842	99212.9	199425	101254	11136.9	4367.52	97629	1.98404	0.988438
197	42	tr|F1PYU9|F1PYU9_CANLF	N/A	N/A	Keratin, type I cytoskeletal 10 OS=Canis lupus familiaris GN=KRT10 PE=3 SV=2	TRUE	13.8922	0.00016	1.52014e+07	8.17273e+06	1.55471e+07	8.08124e+06	823989	298285	7.02867e+06	1.86002	0.895315
198	160	tr|A0A131YX76|A0A131YX76_RHIAP	N/A	N/A	Cysteine proteinase OS=Rhipicephalus appendiculatus PE=3 SV=1	TRUE	13.7509	0.00016	2.24118e+06	1.00058e+06	2.27547e+06	1.00936e+06	147893	50463.7	1.2406e+06	2.23987	1.16342
199	299	tr|F1PWR2|F1PWR2_CANLF	N/A	N/A	Uncharacterized protein OS=Canis lupus familiaris PE=4 SV=2	TRUE	-13.9047	0.00016	36687.8	225309	36640.9	231535	18015.9	15082.5	-188621	0.162833	-2.61853
200	698	tr|C9W1F7|C9W1F7_RHISA	N/A	N/A	F1F0-type ATP synthase subunit G OS=Rhipicephalus sanguineus PE=2 SV=1	TRUE	13.8417	0.00016	1.21337e+06	565811	1.20853e+06	576076	78532.1	19968.1	647557	2.14448	1.10063
201	729	tr|L7MGA4|L7MGA4_9ACAR	N/A	N/A	Uncharacterized protein (Fragment) OS=Rhipicephalus pulchellus PE=2 SV=1	TRUE	-13.8338	0.00016	5176.93	25930.6	5949.58	25115.5	1837.65	1837.11	-20753.6	0.199646	-2.32448
202	881	tr|A0A224YUP5|A0A224YUP5_9ACAR	N/A	N/A	Nicotinic acetylcholine receptor beta 2 subunit OS=Rhipicephalus zambeziensis PE=3 SV=1	TRUE	-13.7682	0.00016	35482.1	55481.4	36249.9	55371.9	1519.64	2005.14	-19999.3	0.639532	-0.644912
203	1122	tr|V5IJP4|V5IJP4_IXORI	N/A	N/A	Putative nuclease sensitive element-binding protein OS=Ixodes ricinus PE=2 SV=1	TRUE	13.8101	0.00016	58852.4	36724.4	59940.5	36210.4	2212.67	1675.18	22128	1.60254	0.680362
204	333	tr|A0A023FJC0|A0A023FJC0_9ACAR	N/A	N/A	Putative fibrillarin (Fragment) OS=Amblyomma cajennense PE=2 SV=1	TRUE	13.6548	0.00017	1.73578e+06	784036	1.77014e+06	786987	119556	16757.3	951739	2.2139	1.14659
205	567	tr|B3GV23|B3GV23_RHIMP	N/A	N/A	Succinate-semialdehyde dehydrogenase OS=Rhipicephalus microplus GN=ssadh PE=2 SV=1	TRUE	13.5212	0.00017	133762	102055	135309	102490	3589.29	1900.95	31706.8	1.31068	0.39032
206	679	tr|A0A131XKX7|A0A131XKX7_9ACAR	N/A	N/A	Putative aconitase/aconitase aconitase superfamily OS=Hyalomma excavatum PE=2 SV=1	TRUE	-13.5856	0.00017	2758.02	21209.5	1780.68	21384.2	2327.46	341.712	-18451.5	0.130037	-2.94301
207	797	tr|L7LPR5|L7LPR5_9ACAR	N/A	N/A	Putative tick salivary cystatin OS=Rhipicephalus pulchellus PE=2 SV=1	TRUE	13.6115	0.00017	484593	104627	503967	85326.7	34754	33614.2	379966	4.63162	2.21152
208	1352	tr|L7M5F9|L7M5F9_9ACAR	N/A	N/A	Putative cytochrome oxidase subunit viic OS=Rhipicephalus pulchellus PE=2 SV=1	TRUE	13.5916	0.00017	119704	41942.9	122862	45409.2	6723.88	7279.35	77761.3	2.85398	1.51298
209	605	tr|A0A131YVV8|A0A131YVV8_RHIAP	N/A	N/A	ATP-dependent 6-phosphofructokinase OS=Rhipicephalus appendiculatus PE=3 SV=1	TRUE	-13.4837	0.00018	6234.96	40074.5	7620.41	39801	4154.54	1278.63	-33839.5	0.155584	-2.68423
210	1039	tr|J9NV93|J9NV93_CANLF	N/A	N/A	Peptidyl-prolyl cis-trans isomerase OS=Canis lupus familiaris GN=PPIA PE=3 SV=1	TRUE	-13.4464	0.00018	3210.62	18360.2	3139.54	18655.2	934.805	1712.96	-15149.6	0.174868	-2.51566
211	96	tr|A0A131YMM1|A0A131YMM1_RHIAP	N/A	N/A	Aubergine OS=Rhipicephalus appendiculatus PE=3 SV=1	TRUE	13.1289	0.00019	809325	299463	812492	306207	56516.8	36474.3	509863	2.70259	1.43434
212	156	tr|F1P8G0|F1P8G0_CANLF	N/A	N/A	Fibrinogen gamma chain OS=Canis lupus familiaris GN=FGG PE=4 SV=2	TRUE	-13.2207	0.00019	49561.1	653711	51105.2	682869	8979.77	78639	-604150	0.0758151	-3.72137
213	190	tr|A0A131YGN8|A0A131YGN8_RHIAP	N/A	N/A	Myosin heavy chain OS=Rhipicephalus appendiculatus PE=3 SV=1	TRUE	-13.265	0.00019	34256.7	127319	30230.9	128027	10460	6184.37	-93062.3	0.269062	-1.89399
214	461	tr|A0A131XJ33|A0A131XJ33_9ACAR	N/A	N/A	Putative ubiquinone oxidoreductase ndufa5/b13 subunit OS=Hyalomma excavatum PE=2 SV=1	TRUE	13.1292	0.00019	292686	150977	302427	153610	17824	5639.37	141710	1.93862	0.95503
215	747	tr|L7M457|L7M457_9ACAR	N/A	N/A	Putative hsc70-interacting protein OS=Rhipicephalus pulchellus PE=2 SV=1	TRUE	-13.1061	0.0002	135412	183472	132060	182422	6015.35	2038.46	-48059.6	0.738055	-0.438199
216	750	tr|E2R886|E2R886_CANLF	N/A	N/A	Uncharacterized protein OS=Canis lupus familiaris PE=4 SV=2	TRUE	-12.9758	0.0002	5622.24	47027.9	6767.77	46475.2	2890.2	4711.04	-41405.7	0.119551	-3.0643
217	830	tr|G3MKG0|G3MKG0_9ACAR	N/A	N/A	Tubulin beta chain OS=Amblyomma maculatum PE=2 SV=1	TRUE	-13.0621	0.0002	30077.8	77337.4	30765.6	77777.2	6207.97	855.933	-47259.6	0.388917	-1.36247
218	65	tr|A0A224YM59|A0A224YM59_9ACAR	N/A	N/A	Aconitate hydratase, mitochondrial OS=Rhipicephalus zambeziensis PE=3 SV=1	TRUE	12.924	0.00021	39174	19439.7	39266.9	20565	1759.68	1974.38	19734.3	2.01515	1.01089
219	238	tr|L7M7R7|L7M7R7_9ACAR	N/A	N/A	Putative atp synthase subunit b OS=Rhipicephalus pulchellus PE=2 SV=1	TRUE	12.8185	0.00021	3.41283e+06	1.92671e+06	3.4387e+06	1.92726e+06	200369	13253.6	1.48613e+06	1.77133	0.824833
220	583	tr|L7M666|L7M666_9ACAR	N/A	N/A	Putative small nuclear ribonucleoprotein sm d3 OS=Rhipicephalus pulchellus PE=2 SV=1	TRUE	-12.8945	0.00021	149092	188415	147486	188696	4048.58	3392.4	-39322.6	0.791298	-0.337707
221	624	tr|A0A131YN66|A0A131YN66_RHIAP	N/A	N/A	Uncharacterized protein OS=Rhipicephalus appendiculatus PE=4 SV=1	TRUE	-12.7993	0.00021	4330.92	34893.1	4265.89	34763.6	355.407	4120.5	-30562.2	0.124119	-3.0102
222	1105	tr|L7LTL5|L7LTL5_9ACAR	N/A	N/A	Putative actin-binding cytoskeleton protein filamin OS=Rhipicephalus pulchellus PE=2 SV=1	TRUE	-12.8977	0.00021	259233	395781	252848	395717	15889.8	9152.52	-136548	0.654991	-0.610453
223	1110	tr|L7MEF7|L7MEF7_9ACAR	N/A	N/A	Putative similar to chymotrypsin-elastase inhibitor ixodidin (Fragment) OS=Rhipicephalus pulchellus PE=2 SV=1	TRUE	-12.9419	0.00021	11454.7	40875.3	11385.8	39228.9	2532.34	3015.06	-29420.6	0.280235	-1.83529
224	35	tr|G3MKF8|G3MKF8_9ACAR	N/A	N/A	Tubulin beta chain OS=Amblyomma maculatum PE=2 SV=1	TRUE	-12.6833	0.00022	24618.5	81067.6	27115.5	82718.8	4886.06	5962.56	-56449.2	0.303678	-1.71939
225	43	tr|L7M6W4|L7M6W4_9ACAR	N/A	N/A	Putative 60 kDa heat shock protein OS=Rhipicephalus pulchellus PE=2 SV=1	TRUE	12.696	0.00022	245466	183596	249266	183087	8365.73	1121.99	61870.1	1.33699	0.418989
226	897	tr|L7M3W9|L7M3W9_9ACAR	N/A	N/A	Putative atp synthase h+ transporting mitochondrial fo complex subunit s factor b OS=Rhipicephalus pulchellus PE=2 SV=1	TRUE	-12.6993	0.00022	52775.7	95222.5	53416.2	95167.6	4933.43	3029.39	-42446.8	0.554236	-0.851428
227	1279	tr|C9W1H5|C9W1H5_RHISA	N/A	N/A	Cystatin OS=Rhipicephalus sanguineus PE=2 SV=1	TRUE	12.6728	0.00022	144015	30725.4	146996	34955.3	12035.2	9741.93	113290	4.68718	2.22872
228	1315	tr|A0A131XH32|A0A131XH32_9ACAR	N/A	N/A	Putative dynactin subunit OS=Hyalomma excavatum PE=2 SV=1	TRUE	12.7478	0.00022	39775.5	23387.4	39382.2	23925.4	925.989	2024.98	16388.1	1.70072	0.766147
229	103	tr|A0A131YJK6|A0A131YJK6_RHIAP	N/A	N/A	Acetyl-CoA acyltransferase 2 OS=Rhipicephalus appendiculatus PE=3 SV=1	TRUE	12.5193	0.00023	790697	420204	818455	423867	49574.4	13028.8	370493	1.8817	0.912034
230	358	tr|L7MAX7|L7MAX7_9ACAR	N/A	N/A	Putative eukaryotic translation initiation factor 4a2 OS=Rhipicephalus pulchellus PE=2 SV=1	TRUE	-12.5139	0.00023	201087	297039	204353	293327	7889.87	10683.1	-95952	0.676972	-0.562832
231	527	tr|L7M721|L7M721_9ACAR	N/A	N/A	Putative lipoprotein amino terminal region OS=Rhipicephalus pulchellus PE=2 SV=1	TRUE	-12.5213	0.00023	190896	306581	188471	309738	6568.37	14592.4	-115685	0.62266	-0.683482
232	619	tr|A0A1E1X7C5|A0A1E1X7C5_9ACAR	N/A	N/A	Putative formyltetrahydrofolate dehydrogenase OS=Amblyomma aureolatum PE=2 SV=1	TRUE	-12.5332	0.00023	255965	384655	258511	383882	15359.7	8965.08	-128691	0.665439	-0.587621
233	724	tr|L7M1D2|L7M1D2_9ACAR	N/A	N/A	Eukaryotic translation initiation factor 3 subunit A OS=Rhipicephalus pulchellus PE=2 SV=1	TRUE	-12.5344	0.00023	23389.5	88508.9	26820.8	90043.7	6947.93	5718.2	-65119.4	0.264262	-1.91996
234	1165	tr|V5HZA1|V5HZA1_IXORI	N/A	N/A	Histone H2A OS=Ixodes ricinus PE=2 SV=1	TRUE	12.5544	0.00023	441028	213312	449383	215120	23962.8	20316.9	227716	2.06752	1.0479
235	1189	tr|A0A224YSS4|A0A224YSS4_9ACAR	N/A	N/A	Erythrocyte membrane protein 1 OS=Rhipicephalus zambeziensis PE=4 SV=1	TRUE	12.6171	0.00023	143021	94348.3	145093	93700.6	6155.74	2598.46	48672.6	1.51588	0.600158
236	1096	tr|A0A224Y4K0|A0A224Y4K0_9ACAR	N/A	N/A	Pancreatic trypsin inhibitor OS=Rhipicephalus zambeziensis PE=4 SV=1	TRUE	12.462	0.00024	69235.6	36030.6	70204.4	34504.8	3762.05	2673.17	33205	1.92158	0.942292
237	272	tr|L7MDL8|L7MDL8_9ACAR	N/A	N/A	Uncharacterized protein (Fragment) OS=Rhipicephalus pulchellus PE=2 SV=1	TRUE	-12.2961	0.00025	347299	603094	342205	591783	16290.4	32138.8	-255795	0.575862	-0.796204
238	507	tr|A0A131Z500|A0A131Z500_RHIAP	N/A	N/A	NADH dehydrogenase (Ubiquinone) 1 beta subcomplex subunit 11 OS=Rhipicephalus appendiculatus PE=4 SV=1	TRUE	12.2928	0.00025	591401	387768	599803	389015	28543.1	2917.84	203633	1.52514	0.608944
239	965	tr|A0A131YHI8|A0A131YHI8_RHIAP	N/A	N/A	Dihydrodiol dehydrogenase / D-xylose 1-dehydrogenase (NADP) OS=Rhipicephalus appendiculatus PE=4 SV=1	TRUE	12.2639	0.00025	25978.5	14529.4	25968.4	14505.9	466.209	1548.3	11449.1	1.78799	0.83834
240	253	tr|A0A224YV15|A0A224YV15_9ACAR	N/A	N/A	Calponin OS=Rhipicephalus zambeziensis PE=4 SV=1	TRUE	-12.2043	0.00026	278925	578308	278325	567335	19878.4	37551.9	-299383	0.482312	-1.05196
241	390	tr|A0A131Z4L0|A0A131Z4L0_RHIAP	N/A	N/A	Glutathione S-transferase OS=Rhipicephalus appendiculatus PE=4 SV=1	TRUE	-12.139	0.00026	135720	398646	134892	403038	36600.3	8235.78	-262926	0.340452	-1.55448
242	666	tr|A0A131Z5H8|A0A131Z5H8_RHIAP	N/A	N/A	Isocitrate dehydrogenase [NAD] subunit, mitochondrial OS=Rhipicephalus appendiculatus PE=3 SV=1	TRUE	-12.2088	0.00026	40367.4	72717.1	40406.9	71704.7	1944.86	4156.95	-32349.7	0.555129	-0.849105
243	742	tr|K7N8D7|K7N8D7_HAELO	N/A	N/A	Cuticular protein (Fragment) OS=Haemaphysalis longicornis PE=2 SV=1	TRUE	12.2356	0.00026	1.42702e+06	601537	1.39242e+06	574082	95293	67632.9	825487	2.3723	1.24628
244	340	tr|A0A131XPK1|A0A131XPK1_9ACAR	N/A	N/A	Putative actin-binding cytoskeleton protein filamin (Fragment) OS=Hyalomma excavatum PE=2 SV=1	TRUE	-12.0267	0.00027	701809	902889	703498	905612	25537.3	13655.4	-201080	0.777292	-0.363471
245	354	tr|R4JQY0|R4JQY0_RHIMP	N/A	N/A	Calreticulin (Fragment) OS=Rhipicephalus microplus PE=2 SV=1	TRUE	-12.0388	0.00027	135961	302341	129121	309587	19393.3	14032.1	-166380	0.449695	-1.15298
246	534	tr|A0A224YG89|A0A224YG89_9ACAR	N/A	N/A	26S proteasome regulatory subunit N7 OS=Rhipicephalus zambeziensis PE=4 SV=1	TRUE	-12.0563	0.00027	55039	106551	56222.9	106139	6909.73	2649.89	-51512.4	0.516549	-0.953023
247	54	tr|A0A224YLL0|A0A224YLL0_9ACAR	N/A	N/A	2-oxoglutarate dehydrogenase E1 component OS=Rhipicephalus zambeziensis PE=4 SV=1	TRUE	11.9951	0.00028	910323	578610	909749	571432	43012.9	21074.5	331713	1.57329	0.653787
248	146	tr|A0A224Z1V0|A0A224Z1V0_9ACAR	N/A	N/A	Elongation factor Tu OS=Rhipicephalus zambeziensis PE=3 SV=1	TRUE	11.9598	0.00028	802690	442584	826442	445802	49476.9	16487.3	360106	1.81364	0.858891
249	163	tr|L7M7J9|L7M7J9_9ACAR	N/A	N/A	Putative phosphoribosylamidoimidazole-succinocarboxamide synthase OS=Rhipicephalus pulchellus PE=2 SV=1	TRUE	-12.0069	0.00028	665250	897781	656582	897190	32409.6	8648.91	-232531	0.740993	-0.432468
250	168	tr|G3MLA0|G3MLA0_9ACAR	N/A	N/A	Uncharacterized protein OS=Amblyomma maculatum PE=2 SV=1	TRUE	11.961	0.00028	676530	466029	676497	479245	14432.6	26849	210501	1.45169	0.537734
251	243	tr|A0A224YGE4|A0A224YGE4_9ACAR	N/A	N/A	60s ribosomal protein l7a OS=Rhipicephalus zambeziensis PE=4 SV=1	TRUE	11.9723	0.00028	1.87054e+06	1.02926e+06	1.87751e+06	1.01787e+06	118550	27552.6	841282	1.81737	0.861852
252	372	tr|L7M6Q5|L7M6Q5_9ACAR	N/A	N/A	Putative heat shock-related protein OS=Rhipicephalus pulchellus PE=2 SV=1	TRUE	11.8367	0.00029	139331	77495.7	135730	78921.8	8032.84	4164.81	61835.5	1.79792	0.84633
253	622	tr|A0A224Z5E7|A0A224Z5E7_9ACAR	N/A	N/A	Pyruvate dehydrogenase E1 component subunit alpha OS=Rhipicephalus zambeziensis PE=4 SV=1	TRUE	11.8157	0.00029	86486.1	57508.2	88722.3	57176.7	4193.69	676.132	28977.9	1.50389	0.5887
254	1058	tr|B7PTE3|B7PTE3_IXOSC	N/A	N/A	Ribosomal protein, putative OS=Ixodes scapularis GN=8031084 PE=3 SV=1	TRUE	11.8434	0.00029	121316	53644.1	125612	56108.5	7827.99	6055.39	67671.9	2.2615	1.17728
255	12	tr|A0A224Z9R0|A0A224Z9R0_9ACAR	N/A	N/A	Vitellogenin B OS=Rhipicephalus zambeziensis PE=4 SV=1	TRUE	-11.7179	0.0003	645366	955738	664065	951397	42625	16964.2	-310371	0.675255	-0.566496
256	318	tr|A0A131YKG0|A0A131YKG0_RHIAP	N/A	N/A	2-oxoglutarate dehydrogenase E2 component (Dihydrolipoamide succinyltransferase) OS=Rhipicephalus appendiculatus PE=4 SV=1	TRUE	11.7594	0.0003	1.45764e+06	783179	1.50454e+06	789787	97083.7	21061	674462	1.86119	0.896221
257	678	tr|L7MGQ3|L7MGQ3_9ACAR	N/A	N/A	Putative maltase glucoamylase (Fragment) OS=Rhipicephalus pulchellus PE=2 SV=1	TRUE	-11.7321	0.0003	46653	62108.7	46156	62569.8	1033.7	2034.21	-15455.7	0.751151	-0.412826
258	769	tr|F1PCE8|F1PCE8_CANLF	N/A	N/A	Uncharacterized protein OS=Canis lupus familiaris GN=LOC475521 PE=3 SV=1	TRUE	11.7652	0.0003	606024	236451	607119	231421	53178.3	11500.5	369573	2.563	1.35783
259	634	tr|A0A224YSA5|A0A224YSA5_9ACAR	N/A	N/A	Large subunit ribosomal protein L14e OS=Rhipicephalus zambeziensis PE=4 SV=1	TRUE	11.6314	0.00031	1.46881e+06	920667	1.4808e+06	917533	79660.7	17797.1	548140	1.59537	0.673894
260	906	tr|A0A023G4G2|A0A023G4G2_9ACAR	N/A	N/A	Putative cuticular protein 76bd OS=Amblyomma triste PE=2 SV=1	TRUE	11.6448	0.00031	46326.3	21874	45058.2	20621.7	2683.55	2454.93	24452.3	2.11787	1.08261
261	1062	tr|L7M5K4|L7M5K4_9ACAR	N/A	N/A	Putative chloride intracellular channel 6-like protein OS=Rhipicephalus pulchellus PE=2 SV=1	TRUE	-11.6732	0.00031	50516.7	86468.9	51379.5	85103	3409.2	4103	-35952.1	0.584219	-0.77542
262	1169	tr|L7LTJ2|L7LTJ2_9ACAR	N/A	N/A	Putative bitil peptide OS=Rhipicephalus pulchellus PE=2 SV=1	TRUE	11.623	0.00031	220705	102069	214714	101768	14796.5	9675.51	118636	2.16232	1.11258
263	45	tr|A0A131XQW9|A0A131XQW9_9ACAR	N/A	N/A	Putative elongation factor 2-like isoform 1 (Fragment) OS=Hyalomma excavatum PE=2 SV=1	TRUE	11.5779	0.00032	913148	746949	911825	746474	13419.1	20931	166199	1.2225	0.289839
264	67	tr|L7M097|L7M097_9ACAR	N/A	N/A	Putative formyltetrahydrofolate dehydrogenase OS=Rhipicephalus pulchellus PE=2 SV=1	TRUE	-11.5157	0.00032	5881.77	51748.8	2596.5	51435.4	6803.36	1143.18	-45867	0.11366	-3.1372
265	1229	tr|A0A224YML8|A0A224YML8_9ACAR	N/A	N/A	Lipocalin OS=Rhipicephalus zambeziensis PE=4 SV=1	TRUE	-11.5952	0.00032	6863.52	71806	8938.03	73760.8	3930.25	8869.1	-64942.5	0.0955843	-3.38708
266	170	tr|A0A224ZA80|A0A224ZA80_9ACAR	N/A	N/A	Transcription factor l2 OS=Rhipicephalus zambeziensis PE=4 SV=1	TRUE	-11.473	0.00033	223640	427214	208981	427473	25682.6	16879.8	-203574	0.523485	-0.93378
267	213	tr|A0A131YVZ7|A0A131YVZ7_RHIAP	N/A	N/A	Citrate synthase OS=Rhipicephalus appendiculatus PE=3 SV=1	TRUE	11.5015	0.00033	1.47522e+06	775593	1.46047e+06	776994	103833	17865.6	699627	1.90205	0.927559
268	902	tr|A0A131YRN2|A0A131YRN2_RHIAP	N/A	N/A	Proteasome activator subunit 3 (PA28 gamma) OS=Rhipicephalus appendiculatus PE=4 SV=1	TRUE	-11.4759	0.00033	43859.7	110541	46629.9	114028	7214.01	7017.45	-66680.9	0.396775	-1.33361
269	1176	tr|A0A224YDP2|A0A224YDP2_9ACAR	N/A	N/A	Glycine rich superfamily member (Fragment) OS=Rhipicephalus zambeziensis PE=4 SV=1	TRUE	-11.448	0.00033	4601.11	22855.7	4141.09	22426.5	2518.01	1134.7	-18254.6	0.201311	-2.3125
270	1306	tr|R4IKG1|R4IKG1_RHISA	N/A	N/A	Cytochrome c oxidase subunit 2 OS=Rhipicephalus sanguineus GN=cox2 PE=3 SV=1	TRUE	11.4729	0.00033	48042.7	2627.91	45230.2	2930.52	6822.48	679.478	45414.8	18.2817	4.19233
271	364	tr|Q8WQW9|Q8WQW9_RHIAP	N/A	N/A	Serine proteinase inhibitor serpin-3 OS=Rhipicephalus appendiculatus PE=2 SV=1	TRUE	-11.3555	0.00034	286861	565178	308199	564017	41945.6	6534.67	-278317	0.507559	-0.978354
272	1231	tr|A0A224YJB0|A0A224YJB0_9ACAR	N/A	N/A	Uncharacterized protein OS=Rhipicephalus zambeziensis PE=4 SV=1	TRUE	-11.3962	0.00034	7163.96	66946.6	2837.39	67756.6	8180.89	3953.37	-59782.6	0.10701	-3.22418
273	467	tr|E2QUV3|E2QUV3_CANLF	N/A	N/A	Alpha 2-HS glycoprotein OS=Canis lupus familiaris GN=AHSG PE=3 SV=2	TRUE	-11.3082	0.00035	2063.23	53043.4	2117.47	51482.6	241.224	7804.75	-50980.1	0.038897	-4.6842
274	674	tr|A0A131YZK5|A0A131YZK5_RHIAP	N/A	N/A	Cuticular protein OS=Rhipicephalus appendiculatus PE=4 SV=1	TRUE	-11.1901	0.00036	91509	139756	90163	140404	5535.9	5012.2	-48246.6	0.654779	-0.61092
275	783	tr|A0A131XPC6|A0A131XPC6_9ACAR	N/A	N/A	Galectin OS=Hyalomma excavatum PE=2 SV=1	TRUE	11.2259	0.00036	530635	286249	517923	285215	34034.2	16231.1	244386	1.85376	0.890451
276	70	tr|A0A224Z2G3|A0A224Z2G3_9ACAR	N/A	N/A	Troponin T fast skeletal muscle OS=Rhipicephalus zambeziensis PE=4 SV=1	TRUE	-11.1369	0.00037	648172	4.28928e+06	651648	4.53127e+06	28571.2	565558	-3.64111e+06	0.151114	-2.72629
277	393	tr|L7MFA9|L7MFA9_9ACAR	N/A	N/A	Putative 40s ribosomal protein s2 (Fragment) OS=Rhipicephalus pulchellus PE=2 SV=1	TRUE	11.1507	0.00037	2.01249e+06	1.20322e+06	2.06068e+06	1.2054e+06	104336	70109.2	809263	1.67258	0.742074
278	51	tr|A0A023FNI1|A0A023FNI1_9ACAR	N/A	N/A	Putative glutamate/leucine/phenylalanine/valine dehydrogenase OS=Amblyomma cajennense PE=2 SV=1	TRUE	11.0402	0.00038	3.07688e+06	1.85465e+06	3.05273e+06	1.84538e+06	190478	22063.1	1.22223e+06	1.65901	0.730321
279	432	tr|A0A224ZAU9|A0A224ZAU9_9ACAR	N/A	N/A	Troponin I protein OS=Rhipicephalus zambeziensis PE=4 SV=1	TRUE	11.0893	0.00038	478441	162172	483091	157429	34408.1	35444.4	316270	2.95022	1.56082
280	549	tr|L7M3S2|L7M3S2_9ACAR	N/A	N/A	Putative elongation factor 1 beta OS=Rhipicephalus pulchellus PE=2 SV=1	TRUE	11.0472	0.00038	187134	140406	186878	138970	3891.53	6207.46	46728.6	1.33281	0.414472
281	1006	tr|A0A224YCE3|A0A224YCE3_9ACAR	N/A	N/A	Fasciclin-1 OS=Rhipicephalus zambeziensis PE=4 SV=1	TRUE	-10.9343	0.0004	12723.3	34221.5	12224.7	33696.3	1753.33	2919.38	-21498.2	0.371793	-1.42743
282	102	tr|A0A224YH73|A0A224YH73_9ACAR	N/A	N/A	Aldehyde dehydrogenase family 7 member A1 OS=Rhipicephalus zambeziensis PE=3 SV=1	TRUE	10.8321	0.00041	223588	165703	227732	166080	7554.27	5347.96	57884.4	1.34933	0.432239
283	120	tr|L7MBN6|L7MBN6_9ACAR	N/A	N/A	Putative 24 kDa family member OS=Rhipicephalus pulchellus PE=2 SV=1	TRUE	10.8528	0.00041	236389	101366	235663	103143	20445.1	6808.46	135023	2.33204	1.22159
284	1340	tr|G3ML98|G3ML98_9ACAR	N/A	N/A	Uncharacterized protein OS=Amblyomma maculatum PE=2 SV=1	TRUE	-10.8625	0.00041	11836.5	27833.9	10745.2	28168.9	2358.54	971.543	-15997.4	0.425256	-1.2336
285	259	tr|A0A131YMG8|A0A131YMG8_RHIAP	N/A	N/A	Coatomer subunit delta OS=Rhipicephalus appendiculatus PE=3 SV=1	TRUE	-10.8118	0.00042	172375	241802	174789	240064	5403.23	9721.58	-69427	0.712876	-0.488277
286	406	tr|H9GWY3|H9GWY3_CANLF	N/A	N/A	Inter-alpha-trypsin inhibitor heavy chain family member 4 OS=Canis lupus familiaris GN=ITIH4 PE=4 SV=2	TRUE	-10.7867	0.00042	30839.5	167692	23060.5	162043	16797.4	14168.4	-136853	0.183906	-2.44296
287	24	tr|L7MAA0|L7MAA0_9ACAR	N/A	N/A	ATP synthase subunit alpha OS=Rhipicephalus pulchellus PE=2 SV=1	TRUE	10.6957	0.00043	1.1651e+06	638183	1.20421e+06	648113	83425.4	17921.5	526916	1.82565	0.868411
288	57	tr|A0A131YQ75|A0A131YQ75_RHIAP	N/A	N/A	Transglutaminase/protease like proteins OS=Rhipicephalus appendiculatus PE=4 SV=1	TRUE	10.714	0.00043	784591	443185	785136	443669	54846.1	6174.8	341405	1.77034	0.82403
289	465	tr|A0A224Z865|A0A224Z865_9ACAR	N/A	N/A	RNA-binding protein Musashi OS=Rhipicephalus zambeziensis PE=4 SV=1	TRUE	-10.6966	0.00043	93941.3	168289	90932.1	165883	8957.22	8043.62	-74347.8	0.558214	-0.84111
290	585	tr|L7M3F2|L7M3F2_9ACAR	N/A	N/A	Putative ribosomal protein l18 OS=Rhipicephalus pulchellus PE=2 SV=1	TRUE	10.7419	0.00043	1.07398e+06	515827	1.10305e+06	502995	79207.4	42729	558154	2.08206	1.05801
291	133	tr|A0A131YYR4|A0A131YYR4_RHIAP	N/A	N/A	Heat shock 70kDa protein 1/8 OS=Rhipicephalus appendiculatus PE=3 SV=1	TRUE	-10.6328	0.00044	508570	784921	487503	790172	43882	10043	-276351	0.647925	-0.626102
292	256	tr|L7M1R8|L7M1R8_9ACAR	N/A	N/A	Putative ribosome bioproteinsis protein OS=Rhipicephalus pulchellus PE=2 SV=1	TRUE	-10.6454	0.00044	112586	185445	117363	186043	11662	2127.05	-72858.4	0.607115	-0.719958
293	389	tr|A0A224YTY7|A0A224YTY7_9ACAR	N/A	N/A	Glyceraldehyde-3-phosphate dehydrogenase OS=Rhipicephalus zambeziensis PE=3 SV=1	TRUE	10.6559	0.00044	1.79669e+06	1.28112e+06	1.81922e+06	1.28183e+06	83629	5403.27	515573	1.40244	0.48794
294	704	tr|L7MI13|L7MI13_9ACAR	N/A	N/A	Putative bilaris (Fragment) OS=Rhipicephalus pulchellus PE=2 SV=1	TRUE	10.6628	0.00044	130680	91562.3	129633	92488.7	4932.74	4005.57	39117.9	1.42723	0.513215
295	4	tr|A0A224YU86|A0A224YU86_9ACAR	N/A	N/A	Myosin heavy chain 6/7 OS=Rhipicephalus zambeziensis PE=3 SV=1	TRUE	-10.5763	0.00045	25890.1	235033	24930.2	246247	2594.02	34152.5	-209143	0.110155	-3.18239
296	220	tr|A0A131XIE3|A0A131XIE3_9ACAR	N/A	N/A	Aspartate aminotransferase OS=Hyalomma excavatum PE=2 SV=1	TRUE	10.6058	0.00045	619764	298431	641282	290420	49764	16656.6	321333	2.07674	1.05432
297	397	tr|L7ME31|L7ME31_9ACAR	N/A	N/A	Putative laminin a (Fragment) OS=Rhipicephalus pulchellus PE=2 SV=1	TRUE	10.5516	0.00046	532520	363635	535208	366549	23222.8	15140.7	168885	1.46444	0.550346
298	1170	tr|J9NY02|J9NY02_CANLF	N/A	N/A	Uncharacterized protein OS=Canis lupus familiaris PE=4 SV=1	TRUE	-10.5444	0.00046	8033.77	50351.7	4145.29	50318.4	6846.69	1201.06	-42318	0.159553	-2.64789
299	130	tr|G0WRZ9|G0WRZ9_RHIMP	N/A	N/A	Papilin (Fragment) OS=Rhipicephalus microplus GN=Ppn PE=4 SV=1	TRUE	-10.4633	0.00047	252102	399084	263482	396953	23660.9	5670.37	-146982	0.631701	-0.662685
300	448	tr|L7N0F2|L7N0F2_CANLF	N/A	N/A	Uncharacterized protein OS=Canis lupus familiaris PE=4 SV=1	TRUE	-10.4956	0.00047	11314.7	43974	12618.1	44807.2	3536.09	4067.49	-32659.3	0.257305	-1.95845
301	1086	tr|B7P5Y3|B7P5Y3_IXOSC	N/A	N/A	Alpha-1,4 glucan phosphorylase OS=Ixodes scapularis GN=8025110 PE=3 SV=1	TRUE	10.4597	0.00047	302431	186633	309330	180573	15483.5	11311.8	115799	1.62046	0.696405
302	791	tr|A0A224YNT5|A0A224YNT5_9ACAR	N/A	N/A	Glyoxylate/hydroxypyruvate reductase OS=Rhipicephalus zambeziensis PE=3 SV=1	TRUE	10.4068	0.00048	91787	46366.6	91849.7	48156.3	6385.11	4046.78	45420.5	1.97959	0.985205
303	267	tr|L7M5X2|L7M5X2_9ACAR	N/A	N/A	Putative ribosomal protein OS=Rhipicephalus pulchellus PE=2 SV=1	TRUE	10.347	0.00049	1.36177e+06	720080	1.38214e+06	756395	63128.1	86909.5	641691	1.89114	0.919255
304	396	tr|A0A131YMS3|A0A131YMS3_RHIAP	N/A	N/A	Aldehyde dehydrogenase (NAD+) OS=Rhipicephalus appendiculatus PE=3 SV=1	TRUE	-10.2016	0.00052	206785	303509	213474	305438	16042.9	3508.95	-96724.5	0.681313	-0.55361
305	571	tr|Q8I862|Q8I862_DERVA	N/A	N/A	Factor D-like protein OS=Dermacentor variabilis PE=2 SV=1	TRUE	-10.2071	0.00052	27606.2	50727.9	27593.9	50110.1	3514.27	1744.75	-23121.7	0.544202	-0.877786
306	1308	tr|L7ML39|L7ML39_9ACAR	N/A	N/A	Putative dna polymerase iii subunit gamma and tau (Fragment) OS=Rhipicephalus pulchellus PE=2 SV=1	TRUE	-10.0828	0.00054	26805.7	42434.9	26733.2	41779.4	1779.6	2010.31	-15629.2	0.63169	-0.662712
307	138	tr|A0A224YGJ1|A0A224YGJ1_9ACAR	N/A	N/A	Acetyl-CoA acyltransferase OS=Rhipicephalus zambeziensis PE=3 SV=1	TRUE	10.0284	0.00056	2.26474e+06	1.56822e+06	2.25768e+06	1.58581e+06	112733	41990.6	696518	1.44415	0.530216
308	361	tr|L7M602|L7M602_9ACAR	N/A	N/A	Putative 26s proteasome regulatory complex subunit rpn2/psmd1 OS=Rhipicephalus pulchellus PE=2 SV=1	TRUE	-9.98872	0.00056	144906	250930	143762	254845	16037.6	8988.25	-106024	0.577476	-0.792167
309	228	tr|A0A224ZBD7|A0A224ZBD7_9ACAR	N/A	N/A	UTP-glucose-1-phosphate uridylyltransferase OS=Rhipicephalus zambeziensis PE=4 SV=1	TRUE	9.98265	0.00057	584324	263270	594896	265721	55163.6	7746.01	321054	2.21948	1.15022
310	409	tr|C9W1S8|C9W1S8_RHISA	N/A	N/A	Thioredoxin peroxidase (Fragment) OS=Rhipicephalus sanguineus PE=2 SV=1	TRUE	9.96097	0.00057	488835	303865	506027	302037	30489.1	10241.8	184970	1.60872	0.685917
311	842	tr|A0A131Z060|A0A131Z060_RHIAP	N/A	N/A	Superoxide dismutase OS=Rhipicephalus appendiculatus PE=3 SV=1	TRUE	-9.96179	0.00057	5485.74	26838.6	6521.73	26939.7	2895.77	2323.36	-21352.9	0.204397	-2.29055
312	1002	tr|A0A131Z1Z4|A0A131Z1Z4_RHIAP	N/A	N/A	Uncharacterized protein OS=Rhipicephalus appendiculatus PE=4 SV=1	TRUE	9.93228	0.00058	251834	150546	250494	152696	13102.7	11844.9	101287	1.6728	0.742263
313	1028	tr|A0A224YCF4|A0A224YCF4_9ACAR	N/A	N/A	Basic tail secreted protein (Fragment) OS=Rhipicephalus zambeziensis PE=4 SV=1	TRUE	9.93333	0.00058	159999	32769.3	164980	34387.5	21622.4	4963.06	127229	4.88258	2.28764
314	1082	tr|A0A147BVC5|A0A147BVC5_IXORI	N/A	N/A	Putative aconitase/aconitase aconitase superfamily protein (Fragment) OS=Ixodes ricinus PE=4 SV=1	TRUE	9.9072	0.00058	345519	199345	344199	197244	24553.5	7084.44	146173	1.73327	0.793494
315	1188	tr|B7PRW2|B7PRW2_IXOSC	N/A	N/A	Insect cuticle domaincontaining protein OS=Ixodes scapularis GN=8030449 PE=4 SV=1	TRUE	9.87815	0.00059	333981	256710	328795	255484	11683.2	6860.95	77271	1.30101	0.379627
316	523	tr|A0A224YSU8|A0A224YSU8_9ACAR	N/A	N/A	M20 domain containing peptidase OS=Rhipicephalus zambeziensis PE=4 SV=1	TRUE	-9.82611	0.0006	60436.3	119737	58859.7	118983	9568.99	4206.95	-59300.7	0.504742	-0.986381
317	490	tr|A0A224YGA0|A0A224YGA0_9ACAR	N/A	N/A	3-hydroxyacyl-CoA dehydrogenase OS=Rhipicephalus zambeziensis PE=4 SV=1	TRUE	9.80584	0.00061	198874	90793.3	198121	92351.9	18092.8	6091.69	108081	2.1904	1.1312
318	723	tr|C9W1T1|C9W1T1_RHISA	N/A	N/A	Cement-like protein (Fragment) OS=Rhipicephalus sanguineus PE=2 SV=1	TRUE	9.80201	0.00061	3.50576e+06	832903	3.35848e+06	823056	470199	44537.7	2.67286e+06	4.20909	2.07351
319	1101	tr|A0A224YRQ8|A0A224YRQ8_9ACAR	N/A	N/A	TIL domain containing protein OS=Rhipicephalus zambeziensis PE=4 SV=1	TRUE	9.77488	0.00061	31747.1	4537	31073	2439.36	2086.35	4346.68	27210.1	6.99738	2.80681
320	7	tr|A0A224Z4Z9|A0A224Z4Z9_9ACAR	N/A	N/A	Spectrin beta chain OS=Rhipicephalus zambeziensis PE=3 SV=1	TRUE	-9.73544	0.00062	536017	713722	528511	711987	24772	19644.5	-177705	0.751017	-0.413083
321	166	tr|A0A224Z4Q3|A0A224Z4Q3_9ACAR	N/A	N/A	40S ribosomal protein SA OS=Rhipicephalus zambeziensis PE=3 SV=1	TRUE	9.74032	0.00062	1.96028e+06	1.46132e+06	1.99675e+06	1.46704e+06	71975.1	51884.1	498959	1.34144	0.423786
322	319	tr|L7MF07|L7MF07_9ACAR	N/A	N/A	Putative glutaryl-coa dehydrogenase (Fragment) OS=Rhipicephalus pulchellus PE=2 SV=1	TRUE	9.72485	0.00063	268058	116257	269815	128557	14522.2	22805.3	151801	2.30573	1.20522
323	1100	tr|L7M8S3|L7M8S3_9ACAR	N/A	N/A	Putative 26s proteasome regulatory complex subunit rpn8/psmd7 OS=Rhipicephalus pulchellus PE=2 SV=1	TRUE	-9.69998	0.00063	19243.3	43533	19972.5	44061.2	3220.12	2905.58	-24289.7	0.442039	-1.17776
324	473	tr|L7M4P7|L7M4P7_9ACAR	N/A	N/A	Putative vesicle coat complex copii gtpase subunit sar1 OS=Rhipicephalus pulchellus PE=2 SV=1	TRUE	-9.67939	0.00064	166987	252120	168641	253233	9007.7	12285.6	-85133.8	0.662329	-0.594381
325	249	tr|A0A224Z6J6|A0A224Z6J6_9ACAR	N/A	N/A	Prohibitin OS=Rhipicephalus zambeziensis PE=4 SV=1	TRUE	9.62182	0.00065	488093	308878	492921	306578	30943.1	9126.31	179215	1.58021	0.660117
326	79	tr|A0A131YYM0|A0A131YYM0_RHIAP	N/A	N/A	Cytosolic ca2+ dependent cysteine prote OS=Rhipicephalus appendiculatus PE=3 SV=1	TRUE	-9.60297	0.00066	919870	1.28857e+06	939772	1.27547e+06	38494.8	54227.3	-368703	0.713867	-0.486272
327	121	tr|A0A224Z685|A0A224Z685_9ACAR	N/A	N/A	Polyadenylate-binding protein OS=Rhipicephalus zambeziensis PE=3 SV=1	TRUE	-9.60674	0.00066	368499	539514	378142	532122	25650.3	17109.9	-171015	0.68302	-0.550001
328	820	tr|A0A034WWR7|A0A034WWR7_RHIMP	N/A	N/A	Alpha-L-fucosidase (Fragment) OS=Rhipicephalus microplus PE=4 SV=1	TRUE	-9.60206	0.00066	59759.6	114838	60693.2	111165	2257.9	9675.25	-55078.4	0.520382	-0.942357
329	174	tr|L7M716|L7M716_9ACAR	N/A	N/A	Putative ribosomal protein s9 OS=Rhipicephalus pulchellus PE=2 SV=1	TRUE	9.55915	0.00067	3.12506e+06	2.14305e+06	3.14301e+06	2.12843e+06	171663	46820.3	982008	1.45823	0.544217
330	401	tr|G3MNV3|G3MNV3_9ACAR	N/A	N/A	Uncharacterized protein OS=Amblyomma maculatum PE=2 SV=1	TRUE	9.52953	0.00068	1.39802e+06	911692	1.4022e+06	919185	79157.2	39338.9	486330	1.53344	0.616769
331	1322	tr|Q4PM82|Q4PM82_IXOSC	N/A	N/A	Ribosomal protein S25 OS=Ixodes scapularis PE=2 SV=1	TRUE	9.51986	0.00068	396140	214090	387142	222550	29645.2	14773.3	182050	1.85034	0.887794
332	60	tr|E2R8Z5|E2R8Z5_CANLF	N/A	N/A	Keratin 5 OS=Canis lupus familiaris GN=KRT5 PE=3 SV=2	TRUE	9.49432	0.00069	761161	433659	776602	434432	53938.9	25694.4	327501	1.7552	0.811639
333	807	tr|A0A131YEN4|A0A131YEN4_RHIAP	N/A	N/A	TIL domain containing protein OS=Rhipicephalus appendiculatus PE=4 SV=1	TRUE	-9.47308	0.00069	93849.1	140547	96251	139514	7766.07	3548.18	-46698	0.667741	-0.582639
334	223	tr|A0A224Z4W7|A0A224Z4W7_9ACAR	N/A	N/A	Myosin regulatory light chain ef hand protein superfamily OS=Rhipicephalus zambeziensis PE=4 SV=1	TRUE	9.44411	0.0007	1.39052e+06	837035	1.43846e+06	827156	99017.7	22347.6	553480	1.66124	0.732259
335	68	tr|A0A224Z095|A0A224Z095_9ACAR	N/A	N/A	Heat shock 70kDa protein 5 OS=Rhipicephalus zambeziensis PE=3 SV=1	TRUE	-9.42072	0.00071	795496	1.02057e+06	801116	1.02007e+06	41299	2619.01	-225079	0.779459	-0.359456
336	1207	tr|L7M3Z4|L7M3Z4_9ACAR	N/A	N/A	Uncharacterized protein OS=Rhipicephalus pulchellus PE=2 SV=1	TRUE	9.42822	0.00071	276036	191460	275458	189195	11761.8	10152.3	84575.8	1.44174	0.527813
337	531	tr|A0A224YUF9|A0A224YUF9_9ACAR	N/A	N/A	NADH dehydrogenase [ubiquinone] 1 alpha subcomplex subunit 8 OS=Rhipicephalus zambeziensis PE=3 SV=1	TRUE	9.36694	0.00072	299817	174120	302197	175912	21547.3	8714.74	125698	1.7219	0.784005
338	826	tr|L7M2W1|L7M2W1_9ACAR	N/A	N/A	Putative der and-48 ribosomal protein l32 OS=Rhipicephalus pulchellus PE=2 SV=1	TRUE	-9.38351	0.00072	10154.9	20536.1	9959.94	20120.4	416.3	1870.44	-10381.2	0.494491	-1.01598
339	331	tr|Q86G63|Q86G63_DERVA	N/A	N/A	40S ribosomal protein S11 OS=Dermacentor variabilis PE=2 SV=1	TRUE	9.33488	0.00073	1.01328e+06	755305	1.03149e+06	755864	45615.6	14503.9	257973	1.34155	0.423899
340	425	tr|A0A224Z708|A0A224Z708_9ACAR	N/A	N/A	Protein kinase A OS=Rhipicephalus zambeziensis PE=3 SV=1	TRUE	9.35475	0.00073	321546	207670	322703	205842	8663.3	19222.4	113876	1.54835	0.630734
341	209	tr|L7ME84|L7ME84_9ACAR	N/A	N/A	Putative nucleoside diphosphate-sugar hydrolase of the mutt nudix family (Fragment) OS=Rhipicephalus pulchellus PE=2 SV=1	TRUE	-9.30854	0.00074	10145.1	89216.8	13680.7	93242.9	7966.89	12369.3	-79071.8	0.113713	-3.13654
342	524	tr|A0A131YLT1|A0A131YLT1_RHIAP	N/A	N/A	Myosin-light-chain kinase OS=Rhipicephalus appendiculatus PE=3 SV=1	TRUE	9.29035	0.00075	144416	60602.6	138932	61055.9	15100.9	4016.1	83813.3	2.383	1.25278
343	1136	tr|A0A131XQY3|A0A131XQY3_9ACAR	N/A	N/A	Putative grp-3 497 glycine rich family OS=Hyalomma excavatum PE=2 SV=1	TRUE	9.25327	0.00076	243791	25852.9	237840	5315.21	12560.8	38812.4	217939	9.42996	3.23725
344	37	tr|A0A131YL88|A0A131YL88_RHIAP	N/A	N/A	Alpha-1,4 glucan phosphorylase OS=Rhipicephalus appendiculatus PE=3 SV=1	TRUE	-9.23177	0.00077	116788	294672	109512	296983	31726	10359.1	-177885	0.396331	-1.33522
345	1267	tr|A0A1E1WZP5|A0A1E1WZP5_9ACAR	N/A	N/A	Putative secreted protein (Fragment) OS=Amblyomma aureolatum PE=2 SV=1	TRUE	-9.17864	0.00078	15438.2	45853.1	17146.3	44494.1	5015.86	2789.65	-30414.9	0.336688	-1.57051
346	681	tr|A0A224YUJ4|A0A224YUJ4_9ACAR	N/A	N/A	Leucyl aminopeptidase OS=Rhipicephalus zambeziensis PE=4 SV=1	TRUE	-9.14067	0.00079	59649.5	99095.7	59896.4	98201.7	5343.97	5226.02	-39446.1	0.601939	-0.732311
347	229	tr|L7M3S8|L7M3S8_9ACAR	N/A	N/A	Putative ribosomal protein s16 OS=Rhipicephalus pulchellus PE=2 SV=1	TRUE	9.12446	0.0008	2.24617e+06	1.60291e+06	2.25871e+06	1.59608e+06	121008	16339.3	643259	1.40131	0.486774
348	362	tr|A0A224YHA0|A0A224YHA0_9ACAR	N/A	N/A	Alpha-2-macroglobulin splice variant 1 OS=Rhipicephalus zambeziensis PE=4 SV=1	TRUE	-9.11216	0.0008	89233	130925	86110.8	130815	7693.73	1899.9	-41691.8	0.681559	-0.55309
349	1155	tr|A0A034WZ83|A0A034WZ83_RHIMP	N/A	N/A	Secreted protein 28 (Fragment) OS=Rhipicephalus microplus PE=4 SV=1	TRUE	-9.11378	0.0008	37901.2	117393	45286.2	117826	14225.2	5086.24	-79491.5	0.322858	-1.63103
350	341	tr|L7M7D4|L7M7D4_9ACAR	N/A	N/A	Putative nadh:ubiquinone oxidoreductase ndufv2/24 kd subunit OS=Rhipicephalus pulchellus PE=2 SV=1	TRUE	9.10757	0.00081	863542	304601	860104	305096	46549.2	95563.4	558941	2.83499	1.50334
351	1087	tr|V5H237|V5H237_IXORI	N/A	N/A	Putative low-density lipoprotein receptor-related protein 1b OS=Ixodes ricinus PE=2 SV=1	TRUE	9.11042	0.00081	253940	125592	254001	132640	15447.5	18888.9	128348	2.02194	1.01574
352	686	tr|L7M3P0|L7M3P0_9ACAR	N/A	N/A	Putative ribosomal protein l11 OS=Rhipicephalus pulchellus PE=2 SV=1	TRUE	9.07108	0.00082	521124	346775	529547	344574	27326	19014.4	174349	1.50277	0.587625
353	1247	tr|A0A224YEF8|A0A224YEF8_9ACAR	N/A	N/A	Reprolysin OS=Rhipicephalus zambeziensis PE=4 SV=1	TRUE	9.07126	0.00082	32172.2	2168.24	30847.4	1405.02	5527.88	1504.3	30004	14.8379	3.89122
354	366	tr|L7M6I8|L7M6I8_9ACAR	N/A	N/A	Putative ribosomal protein s13 OS=Rhipicephalus pulchellus PE=2 SV=1	TRUE	9.04347	0.00083	3.12706e+06	2.22562e+06	3.14092e+06	2.20563e+06	166915	44124.8	901441	1.40503	0.4906
355	75	tr|A0A224Z2I6|A0A224Z2I6_9ACAR	N/A	N/A	Inosine-5'-monophosphate dehydrogenase OS=Rhipicephalus zambeziensis PE=3 SV=1	TRUE	-9.01661	0.00084	196559	291091	202868	292926	17491.7	4877.83	-94531.8	0.67525	-0.566506
356	423	tr|A0A224YCV5|A0A224YCV5_9ACAR	N/A	N/A	Fatty acid-binding protein 7 OS=Rhipicephalus zambeziensis PE=3 SV=1	TRUE	-9.00786	0.00084	212141	348901	214818	362127	6782.53	25406.8	-136760	0.608026	-0.717795
357	502	tr|A0A224Z1Q9|A0A224Z1Q9_9ACAR	N/A	N/A	Large subunit ribosomal protein L28e OS=Rhipicephalus zambeziensis PE=4 SV=1	TRUE	9.0149	0.00084	51042.1	28053.3	53272.1	28405.5	4301.3	1003.81	22988.8	1.81947	0.863516
358	478	tr|A0A131XCP0|A0A131XCP0_9ACAR	N/A	N/A	Putative ornithine aminotransferase OS=Hyalomma excavatum PE=2 SV=1	TRUE	8.98877	0.00085	86975.7	45970.3	84814.1	44711.9	7518.32	2430.21	41005.3	1.892	0.919908
359	297	tr|A0A131YNN3|A0A131YNN3_RHIAP	N/A	N/A	15-hydroxyprostaglandin dehydrogenase (NAD) OS=Rhipicephalus appendiculatus PE=3 SV=1	TRUE	8.94433	0.00086	1.43464e+06	892737	1.47515e+06	879475	102192	23855.8	541907	1.60702	0.684386
360	966	tr|A0A131YHR2|A0A131YHR2_RHIAP	N/A	N/A	Glutathione S-transferase OS=Rhipicephalus appendiculatus PE=4 SV=1	TRUE	8.95933	0.00086	273688	200691	280101	200494	12814.8	5910.28	72997.1	1.36373	0.447556
361	475	tr|L7M8V5|L7M8V5_9ACAR	N/A	N/A	Isocitrate dehydrogenase [NADP] OS=Rhipicephalus pulchellus PE=2 SV=1	TRUE	-8.92841	0.00087	200861	388854	214105	385638	31453.8	18457.5	-187994	0.516545	-0.953034
362	1180	tr|V5HEA0|V5HEA0_IXORI	N/A	N/A	Putative beta-14-mannosyltransferase egh OS=Ixodes ricinus PE=2 SV=1	TRUE	-8.89116	0.00088	504075	864301	517272	873752	37210.9	59495.9	-360226	0.583217	-0.777895
363	169	tr|A0A131Z3E9|A0A131Z3E9_RHIAP	N/A	N/A	40S ribosomal protein S6 OS=Rhipicephalus appendiculatus PE=3 SV=1	TRUE	8.87748	0.00089	1.39619e+06	868601	1.38964e+06	881841	93979.3	41993.9	527584	1.60739	0.684724
364	173	tr|A0A131XKB4|A0A131XKB4_9ACAR	N/A	N/A	Putative puromycin-sensitive aminopeptidase (Fragment) OS=Hyalomma excavatum PE=2 SV=1	TRUE	-8.87533	0.00089	12078	37559.3	12606.5	36646.4	1490.42	4744.16	-25481.3	0.321571	-1.63679
365	535	tr|A0A224YVV2|A0A224YVV2_9ACAR	N/A	N/A	Phosphoglucomutase OS=Rhipicephalus zambeziensis PE=3 SV=1	TRUE	8.87602	0.00089	119950	87421.2	117680	86880.5	5967.11	2164.76	32529	1.3721	0.45638
366	841	tr|L7M8E1|L7M8E1_9ACAR	N/A	N/A	Putative proline and glutamine-rich splicing factor sfpq OS=Rhipicephalus pulchellus PE=2 SV=1	TRUE	-8.86448	0.00089	57964.3	104173	54786.4	103125	6311.73	6456.25	-46209.1	0.556421	-0.84575
367	151	tr|A0A131YRS4|A0A131YRS4_RHIAP	N/A	N/A	F479582_1 paramyosin OS=Rhipicephalus appendiculatus PE=4 SV=1	TRUE	8.82662	0.00091	402288	228222	391362	233159	32316.8	11060.5	174066	1.76271	0.817792
368	614	tr|L7LZ33|L7LZ33_9ACAR	N/A	N/A	Coatomer subunit beta OS=Rhipicephalus pulchellus PE=2 SV=1	TRUE	-8.83398	0.00091	10415.5	29529.2	11138.5	28961.4	2167.91	3056.84	-19113.6	0.352721	-1.5034
369	61	tr|A0A224Z4Y6|A0A224Z4Y6_9ACAR	N/A	N/A	Protein disulfide-isomerase OS=Rhipicephalus zambeziensis PE=3 SV=1	TRUE	-8.79483	0.00092	1.04988e+06	1.27757e+06	1.06022e+06	1.27508e+06	40865.7	18460	-227693	0.821778	-0.28318
370	210	tr|A0A224YWJ9|A0A224YWJ9_9ACAR	N/A	N/A	Acetyltransferase component of pyruvate dehydrogenase complex OS=Rhipicephalus zambeziensis PE=3 SV=1	TRUE	8.79118	0.00092	196569	114752	196921	118638	14351.2	7341	81817.2	1.71299	0.77652
371	1273	tr|A0A131XJK2|A0A131XJK2_9ACAR	N/A	N/A	Acetyltransferase component of pyruvate dehydrogenase complex (Fragment) OS=Hyalomma excavatum PE=2 SV=1	TRUE	8.78918	0.00092	55615.2	34270.7	54046.6	35791.3	3077.57	2867.29	21344.5	1.62282	0.698504
372	1149	tr|G3MLX5|G3MLX5_9ACAR	N/A	N/A	Uncharacterized protein OS=Amblyomma maculatum PE=2 SV=1	TRUE	8.77144	0.00093	507398	337487	501585	341728	22813.6	24601.6	169911	1.50346	0.588285
373	1157	tr|A0A131XQ18|A0A131XQ18_9ACAR	N/A	N/A	Putative fatty acid-binding protein fabp (Fragment) OS=Hyalomma excavatum PE=2 SV=1	TRUE	-8.76912	0.00093	115237	386168	141409	394270	50212.2	18505	-270931	0.298411	-1.74463
374	83	tr|A0A224YZR0|A0A224YZR0_9ACAR	N/A	N/A	Solute carrier family 25 (Mitochondrial adenine nucleotide translocator) member 4/5/6/31 OS=Rhipicephalus zambeziensis PE=3 SV=1	TRUE	8.72246	0.00095	950156	569325	961572	554575	70531.5	27278.9	380831	1.66892	0.738911
375	445	tr|A0A224YMM2|A0A224YMM2_9ACAR	N/A	N/A	Cytochrome b5 OS=Rhipicephalus zambeziensis PE=3 SV=1	TRUE	8.69968	0.00096	625757	461518	622727	453150	27438.6	17786.1	164239	1.35587	0.439216
376	655	tr|A0A224YHR8|A0A224YHR8_9ACAR	N/A	N/A	TIL domain containing protein OS=Rhipicephalus zambeziensis PE=4 SV=1	TRUE	8.69734	0.00096	60294.4	31554.1	62021.1	31682.1	3659.38	4400.88	28740.2	1.91082	0.934194
377	722	tr|L7M2D0|L7M2D0_9ACAR	N/A	N/A	Putative mitochondrial chaperonin OS=Rhipicephalus pulchellus PE=2 SV=1	TRUE	8.69755	0.00096	81644.6	30099.1	79304.3	29504	10200	1151.98	51545.5	2.71252	1.43964
378	276	tr|L7N095|L7N095_CANLF	N/A	N/A	Keratin 5 OS=Canis lupus familiaris GN=KRT5 PE=3 SV=1	TRUE	8.61599	0.001	1.46546e+06	640892	1.49837e+06	673580	149913	70729.5	824565	2.28659	1.1932
379	343	tr|C9W1B4|C9W1B4_RHISA	N/A	N/A	Hypothetical secreted protein (Fragment) OS=Rhipicephalus sanguineus PE=2 SV=1	TRUE	-8.57334	0.00102	331736	548794	317929	542124	30738.9	31274.5	-217058	0.604481	-0.72623
380	387	tr|L7MJR7|L7MJR7_9ACAR	N/A	N/A	Putative phosphoglycerate mutase (Fragment) OS=Rhipicephalus pulchellus PE=2 SV=1	TRUE	-8.54601	0.00103	21777.1	45412.2	21821.6	47166.9	1862.12	4413.46	-23635.1	0.479544	-1.06027
381	433	tr|A0A131XIF4|A0A131XIF4_9ACAR	N/A	N/A	Putative calpain-a OS=Hyalomma excavatum PE=2 SV=1	TRUE	-8.52374	0.00104	404822	554309	411756	563968	24402.1	18090.4	-149488	0.730317	-0.453405
382	557	tr|A0A224YDY6|A0A224YDY6_9ACAR	N/A	N/A	Cystatin-A/B OS=Rhipicephalus zambeziensis PE=4 SV=1	TRUE	-8.52052	0.00104	43083.5	71756.6	40834	71741.8	5285.65	2456.66	-28673.1	0.600412	-0.735975
383	2	tr|A0A131ZAM9|A0A131ZAM9_RHIAP	N/A	N/A	Twitchin like (Fragment) OS=Rhipicephalus appendiculatus PE=4 SV=1	TRUE	-8.49254	0.00105	711485	1.22603e+06	727331	1.24765e+06	97679.2	38359.6	-514545	0.580316	-0.78509
384	291	tr|A0A224Z1B9|A0A224Z1B9_9ACAR	N/A	N/A	Small subunit ribosomal protein S18e OS=Rhipicephalus zambeziensis PE=3 SV=1	TRUE	8.45206	0.00107	1.91888e+06	1.11853e+06	1.96834e+06	1.13681e+06	113784	118124	800348	1.71554	0.778659
385	1343	tr|B7SP64|B7SP64_DERVA	N/A	N/A	Putative ML-domain containing protein (Fragment) OS=Dermacentor variabilis PE=2 SV=1	TRUE	-8.4623	0.00107	4550.59	20172.1	5197.17	19997.8	2919.77	1303.16	-15621.5	0.225588	-2.14824
386	1242	tr|L7M3R9|L7M3R9_9ACAR	N/A	N/A	Succinate dehydrogenase [ubiquinone] cytochrome b small subunit OS=Rhipicephalus pulchellus PE=2 SV=1	TRUE	-8.44755	0.00108	4410.7	19747.2	4851.59	20489.3	2092.65	2347.12	-15336.5	0.223358	-2.16257
387	606	tr|L7MK00|L7MK00_9ACAR	N/A	N/A	Putative tick serine protease (Fragment) OS=Rhipicephalus pulchellus PE=2 SV=1	TRUE	-8.42328	0.00109	20559.8	48082.6	21900.3	47909.9	4125.8	3873.85	-27522.8	0.427594	-1.22569
388	408	tr|A0A224Z4S2|A0A224Z4S2_9ACAR	N/A	N/A	NADH dehydrogenase (Ubiquinone) Fe-S protein 7 OS=Rhipicephalus zambeziensis PE=3 SV=1	TRUE	8.40135	0.0011	350634	209708	347614	210162	28237	6841.16	140927	1.67201	0.741587
389	709	tr|A0A1E1X5A2|A0A1E1X5A2_9ACAR	N/A	N/A	Alpha-1,4 glucan phosphorylase (Fragment) OS=Amblyomma aureolatum PE=2 SV=1	TRUE	8.39776	0.0011	359579	233468	362966	230661	25459.9	5323.71	126111	1.54016	0.623085
390	19	tr|A0A131Z678|A0A131Z678_RHIAP	N/A	N/A	TIL domain containing protein (Fragment) OS=Rhipicephalus appendiculatus PE=4 SV=1	TRUE	-8.36374	0.00112	1.67681e+06	2.12249e+06	1.70478e+06	2.08788e+06	62208.6	68179	-445673	0.790023	-0.340033
391	1167	tr|L7MJH7|L7MJH7_9ACAR	N/A	N/A	Putative pyrophosphate-dependent phosphofructo-1-kinase (Fragment) OS=Rhipicephalus pulchellus PE=2 SV=1	TRUE	8.35423	0.00112	37454.4	5013.2	37027.4	2694.73	4244.46	5217.53	32441.2	7.47117	2.90133
392	189	tr|L7MCQ8|L7MCQ8_9ACAR	N/A	N/A	Putative metalloprotease m41 ftsh metalloprotease m41 ftsh (Fragment) OS=Rhipicephalus pulchellus PE=2 SV=1	TRUE	8.33001	0.00113	409497	219082	421403	203760	23971.1	31511.6	190415	1.86915	0.902382
393	627	tr|A0A224YZ88|A0A224YZ88_9ACAR	N/A	N/A	Signal peptidase complex subunit 2 OS=Rhipicephalus zambeziensis PE=4 SV=1	TRUE	-8.33953	0.00113	44534.7	77283.9	43273.1	75827.3	5283.64	4283.32	-32749.2	0.576248	-0.795239
394	652	tr|A0A224Z2T0|A0A224Z2T0_9ACAR	N/A	N/A	Purine nucleoside phosphorylase OS=Rhipicephalus zambeziensis PE=3 SV=1	TRUE	-8.33917	0.00113	54574.3	87784	52239	88242.3	5409.99	4279	-33209.6	0.621689	-0.685735
395	77	tr|A0A224YTG4|A0A224YTG4_9ACAR	N/A	N/A	MICOS complex subunit MIC60 OS=Rhipicephalus zambeziensis PE=3 SV=1	TRUE	8.32269	0.00114	237364	118194	223860	115507	24166.4	5572.87	119170	2.00825	1.00594
396	982	tr|L7M575|L7M575_9ACAR	N/A	N/A	Putative flotillin OS=Rhipicephalus pulchellus PE=2 SV=1	TRUE	-8.26881	0.00117	7741.63	20153.9	7445.55	20265	1514.11	2113.6	-12412.3	0.384126	-1.38035
397	983	tr|C9W1J2|C9W1J2_RHISA	N/A	N/A	Hypothetical secreted protein OS=Rhipicephalus sanguineus PE=2 SV=1	TRUE	8.25726	0.00117	26334.8	12916.2	27674.4	13566.8	2428.85	1422.37	13418.6	2.03889	1.02779
398	1347	tr|L7MBT5|L7MBT5_9ACAR	N/A	N/A	Putative group ii salivary lipocalin OS=Rhipicephalus pulchellus PE=2 SV=1	TRUE	-8.26059	0.00117	646.39	208711	749.92	218429	198.489	43625.8	-208065	0.00309706	-8.33489
399	181	tr|A0A224YHY0|A0A224YHY0_9ACAR	N/A	N/A	Aspartate aminotransferase OS=Rhipicephalus zambeziensis PE=4 SV=1	TRUE	8.24928	0.00118	894388	603679	925257	617465	53984.5	28484.6	290709	1.48156	0.567119
400	1274	tr|A0A023G4A7|A0A023G4A7_9ACAR	N/A	N/A	Putative cytochrome c1 OS=Amblyomma triste PE=2 SV=1	TRUE	8.22215	0.00119	261691	148180	250638	154246	21345.7	10777	113512	1.76604	0.820519
401	400	tr|A0A224YYB6|A0A224YYB6_9ACAR	N/A	N/A	Enolase OS=Rhipicephalus zambeziensis PE=3 SV=1	TRUE	8.19818	0.00121	466257	322561	468676	320196	24008.3	18581.7	143697	1.44549	0.531556
402	685	tr|B7QLF1|B7QLF1_IXOSC	N/A	N/A	Putative uncharacterized protein (Fragment) (Fragment) OS=Ixodes scapularis GN=8043039 PE=4 SV=1	TRUE	-8.18806	0.00121	17532.3	98648.4	18853.4	106863	2797.91	16929.1	-81116.1	0.177725	-2.49228
403	832	tr|G3MP49|G3MP49_9ACAR	N/A	N/A	Uncharacterized protein OS=Amblyomma maculatum PE=2 SV=1	TRUE	8.19493	0.00121	103546	47343.1	98059.6	49331.4	10644.5	5272.56	56202.8	2.18714	1.12904
404	900	tr|A0A224Y3H9|A0A224Y3H9_9ACAR	N/A	N/A	Fibrinogen-related domain containing protein OS=Rhipicephalus zambeziensis PE=4 SV=1	TRUE	-8.19356	0.00121	5414.17	22742.4	5356.37	22669	2259.24	2883.36	-17328.3	0.238065	-2.07058
405	1005	tr|A0A224YZ08|A0A224YZ08_9ACAR	N/A	N/A	FUN14 domain-containing protein 1 OS=Rhipicephalus zambeziensis PE=4 SV=1	TRUE	8.1908	0.00121	113303	63324.1	110241	63494.7	9134.75	5315.45	49979	1.78926	0.839361
406	208	tr|C9W1P9|C9W1P9_RHISA	N/A	N/A	40S ribosomal protein S8 OS=Rhipicephalus sanguineus PE=2 SV=1	TRUE	8.13607	0.00124	2.14757e+06	1.22918e+06	2.18504e+06	1.22153e+06	189291	48926.8	918392	1.74716	0.805012
407	500	tr|L7MAD1|L7MAD1_9ACAR	N/A	N/A	Putative pppde peptidase domain protein OS=Rhipicephalus pulchellus PE=2 SV=1	TRUE	-8.1254	0.00125	65187.9	156240	64342.1	150013	10947.4	16027	-91051.9	0.41723	-1.26109
408	917	tr|A0A1E1XEP2|A0A1E1XEP2_9ACAR	N/A	N/A	Tubulin alpha chain (Fragment) OS=Amblyomma aureolatum PE=2 SV=1	TRUE	-8.12904	0.00125	114138	265356	120745	271141	27422.1	16916.2	-151218	0.430131	-1.21715
409	956	tr|A0A224YKD3|A0A224YKD3_9ACAR	N/A	N/A	Crystallin alpha B OS=Rhipicephalus zambeziensis PE=3 SV=1	TRUE	8.11837	0.00125	223689	131327	229037	130278	19078.9	4929.42	92362.2	1.7033	0.768332
410	573	tr|G3MKS0|G3MKS0_9ACAR	N/A	N/A	Uncharacterized protein OS=Amblyomma maculatum PE=2 SV=1	TRUE	8.08895	0.00127	149597	127585	150847	125759	3144.76	3510.71	22011.6	1.17252	0.229618
411	505	tr|L7M7V7|L7M7V7_9ACAR	N/A	N/A	Importin subunit alpha OS=Rhipicephalus pulchellus PE=2 SV=1	TRUE	-8.04927	0.00129	40986.9	65761.8	41262	68561	861.738	5260.99	-24774.9	0.623263	-0.682087
412	610	tr|L7MM52|L7MM52_9ACAR	N/A	N/A	Putative emp24/gp25l/p24 family of membrane trafficking (Fragment) OS=Rhipicephalus pulchellus PE=2 SV=1	TRUE	-8.04835	0.00129	24410.6	38622	25050.7	39261.6	1692.4	2547.42	-14211.3	0.63204	-0.661912
413	483	tr|L7MAH9|L7MAH9_9ACAR	N/A	N/A	Succinyl-CoA:3-ketoacid-coenzyme A transferase OS=Rhipicephalus pulchellus PE=2 SV=1	TRUE	8.04237	0.0013	150533	114704	150884	117864	2603.69	7263.7	35828.6	1.31236	0.392159
414	262	tr|A0A224YKA5|A0A224YKA5_9ACAR	N/A	N/A	Uncharacterized protein OS=Rhipicephalus zambeziensis PE=4 SV=1	TRUE	8.01848	0.00131	2.75093e+06	1.5815e+06	2.79983e+06	1.49321e+06	182728	174413	1.16943e+06	1.73944	0.798623
415	498	tr|L7M739|L7M739_9ACAR	N/A	N/A	Putative ribosome bioproteinsis protein OS=Rhipicephalus pulchellus PE=2 SV=1	TRUE	8.01666	0.00131	341064	242087	343880	244461	15729.7	14487.2	98977.2	1.40885	0.494518
416	579	tr|A0A131YQW8|A0A131YQW8_RHIAP	N/A	N/A	Lipocalin OS=Rhipicephalus appendiculatus PE=4 SV=1	TRUE	8.01739	0.00131	586670	172073	544997	172469	89529.7	2624.12	414597	3.40943	1.76953
417	1294	tr|L7M3J7|L7M3J7_9ACAR	N/A	N/A	H/ACA ribonucleoprotein complex subunit OS=Rhipicephalus pulchellus PE=2 SV=1	TRUE	8.0288	0.00131	130388	82249.3	125762	81151.2	9791.34	3460.83	48138.8	1.58528	0.664737
418	452	tr|A0A131XG98|A0A131XG98_9ACAR	N/A	N/A	Putative zinc-binding oxidoreductase OS=Hyalomma excavatum PE=2 SV=1	TRUE	8.00747	0.00132	231806	132542	221872	134334	19767.1	8382.64	99263.3	1.74892	0.806463
419	503	tr|A0A131YMR9|A0A131YMR9_RHIAP	N/A	N/A	Translation initiation factor 4G OS=Rhipicephalus appendiculatus PE=4 SV=1	TRUE	-8.01342	0.00132	20181.3	53321.3	18204.2	53896.4	4828.63	5290.82	-33140	0.378485	-1.40169
420	741	tr|A0A023G113|A0A023G113_9ACAR	N/A	N/A	Putative cysteine proteinase ixodes scapularis cysteine proteinase (Fragment) OS=Amblyomma parvum PE=2 SV=1	TRUE	8.00429	0.00132	1.23895e+06	456924	1.24343e+06	390810	78530.1	149897	782024	2.7115	1.43909
421	1255	tr|A0A224Y281|A0A224Y281_9ACAR	N/A	N/A	Pancreatic trypsin inhibitor OS=Rhipicephalus zambeziensis PE=4 SV=1	TRUE	8.00257	0.00132	44050.9	13503.3	46327.1	12608.3	5192.23	4093.2	30547.6	3.26223	1.70586
422	1307	tr|A0A131YSV6|A0A131YSV6_RHIAP	N/A	N/A	Ca2+ binding protein OS=Rhipicephalus appendiculatus PE=4 SV=1	TRUE	8.00238	0.00132	35472.8	18250.4	35085	17845.8	2259.78	2964.58	17222.4	1.94367	0.958785
423	1311	tr|A0A131XGC5|A0A131XGC5_9ACAR	N/A	N/A	Putative metalloprotease protein (Fragment) OS=Hyalomma excavatum PE=2 SV=1	TRUE	-7.9751	0.00134	12072.3	15472.9	12414.3	15438.3	728.807	119.483	-3400.53	0.780226	-0.358036
424	694	tr|A0A131YZQ9|A0A131YZQ9_RHIAP	N/A	N/A	TIL domain containing protein OS=Rhipicephalus appendiculatus PE=4 SV=1	TRUE	7.92737	0.00137	232113	137894	230066	141102	18423.2	9185.04	94219	1.68327	0.751267
425	664	tr|L7MB98|L7MB98_9ACAR	N/A	N/A	Putative salivary ecto-5'-nucleotidase/apyrase OS=Rhipicephalus pulchellus PE=2 SV=1	TRUE	-7.91507	0.00138	1802.16	14621.5	1587.91	13326.4	1028.91	2609.74	-12819.3	0.123254	-3.02029
426	548	tr|L7MEZ4|L7MEZ4_9ACAR	N/A	N/A	Putative eukaryotic translation initiation factor 3 protein (Fragment) OS=Rhipicephalus pulchellus PE=2 SV=1	TRUE	-7.89533	0.00139	103259	119228	103258	118383	415.229	3478.54	-15969	0.866063	-0.207456
427	117	tr|A0A224Z6S5|A0A224Z6S5_9ACAR	N/A	N/A	40S ribosomal protein S3a OS=Rhipicephalus zambeziensis PE=3 SV=1	TRUE	7.88421	0.0014	2.10964e+06	1.43159e+06	2.1836e+06	1.4415e+06	146986	24163.5	678054	1.47364	0.559381
428	1018	tr|A0A131YWN5|A0A131YWN5_RHIAP	N/A	N/A	TIL domain containing protein OS=Rhipicephalus appendiculatus PE=4 SV=1	TRUE	7.84771	0.00142	22450.2	6286.25	21396.5	6294.55	3561.34	209.703	16163.9	3.57132	1.83646
429	735	tr|L7M0K9|L7M0K9_9ACAR	N/A	N/A	Putative prohibitin-related membrane protease subunit OS=Rhipicephalus pulchellus PE=2 SV=1	TRUE	-7.80606	0.00145	61838.6	99403.9	60348.1	101088	3967.74	7330.26	-37565.4	0.622094	-0.684797
430	369	tr|A0A224YHD4|A0A224YHD4_9ACAR	N/A	N/A	Amblyomma 40 33 family member OS=Rhipicephalus zambeziensis PE=4 SV=1	TRUE	-7.8026	0.00146	18982.1	60411.5	15204.5	58124.5	7371.07	5499.63	-41429.4	0.314213	-1.67019
431	716	tr|L7M655|L7M655_9ACAR	N/A	N/A	Putative 2-oxoglutarate dehydrogenase e1 subunit OS=Rhipicephalus pulchellus PE=2 SV=1	TRUE	7.80191	0.00146	122451	57638.3	121875	56601.7	14240.9	2057.22	64812.9	2.12448	1.08711
432	292	tr|A0A131Z6U4|A0A131Z6U4_RHIAP	N/A	N/A	Myosin heavy chain 6/7 (Fragment) OS=Rhipicephalus appendiculatus PE=3 SV=1	TRUE	-7.77486	0.00148	41055.9	314822	41639.1	289571	3190.88	60904.9	-273766	0.13041	-2.93887
433	1107	tr|L7LXJ1|L7LXJ1_9ACAR	N/A	N/A	Ribosomal protein S6 kinase OS=Rhipicephalus pulchellus PE=2 SV=1	TRUE	7.68563	0.00154	8089.44	1561.85	8155.53	1731.98	1337.7	612.057	6527.6	5.17941	2.37279
434	411	tr|A0A224YSG1|A0A224YSG1_9ACAR	N/A	N/A	60S ribosomal protein L6 OS=Rhipicephalus zambeziensis PE=3 SV=1	TRUE	7.66852	0.00155	170660	92142.3	174355	92050.7	8959.43	15304.9	78517.9	1.85214	0.889191
435	951	tr|A0A1E1XED9|A0A1E1XED9_9ACAR	N/A	N/A	Putative methyltransferase OS=Amblyomma aureolatum PE=2 SV=1	TRUE	7.67501	0.00155	113899	78824.9	110884	78373.9	6368.79	4700.02	35073.9	1.44496	0.53103
436	990	tr|L7MLR0|L7MLR0_9ACAR	N/A	N/A	Annexin (Fragment) OS=Rhipicephalus pulchellus PE=2 SV=1	TRUE	7.65468	0.00157	176976	141960	175845	142223	6388.42	4686.61	35015.8	1.24666	0.318068
437	107	tr|L7MGN6|L7MGN6_9ACAR	N/A	N/A	Putative tomosyn (Fragment) OS=Rhipicephalus pulchellus PE=2 SV=1	TRUE	7.63413	0.00158	823185	595076	844176	586365	49047.1	16517.7	228108	1.38333	0.468142
438	153	tr|A0A224YUR7|A0A224YUR7_9ACAR	N/A	N/A	Lysosomal acid phosphatase OS=Rhipicephalus zambeziensis PE=3 SV=1	TRUE	7.58345	0.00162	2.42676e+06	1.65705e+06	2.46105e+06	1.65894e+06	167652	52900.4	769705	1.4645	0.550411
439	240	tr|L7MB61|L7MB61_9ACAR	N/A	N/A	Serine/threonine-protein phosphatase OS=Rhipicephalus pulchellus PE=2 SV=1	TRUE	-7.53215	0.00166	72193.5	196017	81471.2	200678	26624.7	10093.4	-123823	0.368303	-1.44104
440	787	tr|A0A023G922|A0A023G922_9ACAR	N/A	N/A	Putative dihydroorotase (Fragment) OS=Amblyomma triste PE=2 SV=1	TRUE	-7.53645	0.00166	38807.9	54771.8	37665.6	54522.6	3408.94	1356.43	-15964	0.708537	-0.497086
441	1348	tr|A0A131YTR3|A0A131YTR3_RHIAP	N/A	N/A	Member of chemokine like factor super family OS=Rhipicephalus appendiculatus PE=4 SV=1	TRUE	-7.50309	0.00169	1804.34	17341.9	1674.83	18869.6	289.549	3575.07	-15537.6	0.104045	-3.26472
442	101	tr|L7LTQ8|L7LTQ8_9ACAR	N/A	N/A	Putative heteroproteinous nuclear ribonucleoprotein at 87f OS=Rhipicephalus pulchellus PE=2 SV=1	TRUE	-7.4897	0.0017	2.925e+06	3.94515e+06	3.00841e+06	3.94545e+06	207249	112717	-1.02015e+06	0.741416	-0.431645
443	82	tr|A0A0C5PNS0|A0A0C5PNS0_RHISA	N/A	N/A	60S acidic ribosomal protein P0 (Fragment) OS=Rhipicephalus sanguineus PE=2 SV=1	TRUE	7.45069	0.00173	2.59308e+06	1.8772e+06	2.63166e+06	1.87285e+06	163580	30616.8	715884	1.38136	0.466087
444	796	tr|L7LSU6|L7LSU6_9ACAR	N/A	N/A	Uncharacterized protein OS=Rhipicephalus pulchellus PE=2 SV=1	TRUE	7.45923	0.00173	26648.8	7132.52	25795.2	6959.47	2260.71	3927.57	19516.3	3.73625	1.90159
445	1331	tr|E2R4V3|E2R4V3_CANLF	N/A	N/A	Serpin family F member 2 OS=Canis lupus familiaris GN=SERPINF2 PE=3 SV=1	TRUE	-7.45681	0.00173	1644.35	13593	1885.76	14039.5	557.697	2718.8	-11948.7	0.12097	-3.04728
446	568	tr|A0A224YS62|A0A224YS62_9ACAR	N/A	N/A	Acetylcholine regulator unc-18 OS=Rhipicephalus zambeziensis PE=3 SV=1	TRUE	7.41604	0.00176	109373	39212.1	109353	40322.6	16269.9	1951.27	70161.3	2.78928	1.47989
447	1	tr|A0A131YQK6|A0A131YQK6_RHIAP	N/A	N/A	Titin OS=Rhipicephalus appendiculatus PE=4 SV=1	TRUE	-7.39432	0.00178	2.89704e+06	3.51896e+06	2.94035e+06	3.4646e+06	109941	95579.1	-621920	0.823266	-0.280569
448	52	tr|A0A224YYF6|A0A224YYF6_9ACAR	N/A	N/A	Guanine nucleotide-binding protein OS=Rhipicephalus zambeziensis PE=4 SV=1	TRUE	7.37182	0.0018	2.18594e+06	1.75995e+06	2.2156e+06	1.72706e+06	81316.2	58359	425997	1.24205	0.312724
449	286	tr|L7M6Z0|L7M6Z0_9ACAR	N/A	N/A	Putative rap1a member of ras oncoprotein family OS=Rhipicephalus pulchellus PE=2 SV=1	TRUE	7.37675	0.0018	318375	227222	317626	228001	21268.7	2391.73	91153.5	1.40117	0.486627
450	441	tr|A0A131XIE0|A0A131XIE0_9ACAR	N/A	N/A	Putative uridine 5'-monophosphate synthase/orotate phosphoribosyltransferase OS=Hyalomma excavatum PE=2 SV=1	TRUE	7.36388	0.00181	90234.7	55419.6	90805.8	57620.3	2262.43	7870.09	34815.1	1.62821	0.703287
451	271	tr|L7MJK0|L7MJK0_9ACAR	N/A	N/A	Putative seryl-trna synthetase (Fragment) OS=Rhipicephalus pulchellus PE=2 SV=1	TRUE	-7.35439	0.00182	37644.1	100399	36947.5	97141.2	2989.62	14474	-62754.8	0.374945	-1.41525
452	451	tr|A0A224YUG3|A0A224YUG3_9ACAR	N/A	N/A	NADH dehydrogenase (Ubiquinone) 1 beta subcomplex subunit 10 OS=Rhipicephalus zambeziensis PE=4 SV=1	TRUE	7.3518	0.00182	299054	152945	292804	157099	33578.1	7578.22	146109	1.9553	0.967392
453	288	tr|A0A131YDT0|A0A131YDT0_RHIAP	N/A	N/A	Cofilin OS=Rhipicephalus appendiculatus PE=3 SV=1	TRUE	-7.34812	0.00183	1.20911e+06	1.61474e+06	1.24452e+06	1.61382e+06	72203.7	62676.8	-405630	0.748795	-0.417357
454	1224	tr|A0A224Z4P6|A0A224Z4P6_9ACAR	N/A	N/A	Small subunit ribosomal protein S34 OS=Rhipicephalus zambeziensis PE=4 SV=1	TRUE	7.30381	0.00187	58286.1	43220.9	59048.2	41948.8	2244.09	2779.86	15065.2	1.34856	0.431422
455	1281	tr|F1PNY2|F1PNY2_CANLF	N/A	N/A	Uncharacterized protein OS=Canis lupus familiaris PE=4 SV=2	TRUE	-7.29991	0.00187	18557	69296.6	24172.8	67750	10967.8	4964.31	-50739.6	0.267791	-1.90082
456	867	tr|A0A131YI52|A0A131YI52_RHIAP	N/A	N/A	L-iditol 2-dehydrogenase OS=Rhipicephalus appendiculatus PE=3 SV=1	TRUE	-7.29265	0.00188	63000.7	109366	67854	109990	9816.92	4989.36	-46365.4	0.576054	-0.795725
457	1248	tr|A0A224Y3T0|A0A224Y3T0_9ACAR	N/A	N/A	Glycine rich superfamily member OS=Rhipicephalus zambeziensis PE=4 SV=1	TRUE	7.2695	0.0019	55031.2	37150.9	56283	36878.1	4161.4	912.092	17880.2	1.48129	0.56685
458	818	tr|J9NSF9|J9NSF9_CANLF	N/A	N/A	Prothrombin OS=Canis lupus familiaris GN=F2 PE=3 SV=1	TRUE	-7.2478	0.00192	4466.7	68249.3	4969.13	67523.3	926.464	15214.3	-63782.6	0.0654468	-3.93353
459	1085	tr|B7Q730|B7Q730_IXOSC	N/A	N/A	Cuticular protein, putative OS=Ixodes scapularis GN=8036856 PE=4 SV=1	TRUE	7.22171	0.00195	366408	238623	381881	236849	30402.3	3871.42	127785	1.53551	0.618716
460	129	tr|J9NXL3|J9NXL3_CANLF	N/A	N/A	Uncharacterized protein OS=Canis lupus familiaris GN=LOC100855558 PE=3 SV=1	TRUE	-7.19476	0.00198	2.8957e+06	4.61316e+07	2.96908e+06	5.1684e+07	184315	1.04069e+07	-4.32359e+07	0.0627703	-3.99377
461	426	tr|A0A224Z6W7|A0A224Z6W7_9ACAR	N/A	N/A	Ribosomal protein s17 OS=Rhipicephalus zambeziensis PE=3 SV=1	TRUE	7.16425	0.00201	572507	329678	588487	345896	44088.7	38764.9	242829	1.73657	0.796237
462	701	tr|L7ME35|L7ME35_9ACAR	N/A	N/A	Glycogen [starch] synthase (Fragment) OS=Rhipicephalus pulchellus PE=2 SV=1	TRUE	-7.15571	0.00202	30318.6	61202.7	32031.1	59266.6	4884.39	5659.2	-30884.1	0.49538	-1.01339
463	1179	tr|G3MMN9|G3MMN9_9ACAR	N/A	N/A	Peptidyl-prolyl cis-trans isomerase OS=Amblyomma maculatum PE=2 SV=1	TRUE	-7.15303	0.00202	14712.6	20148.3	14455.2	20715.5	692.498	1119.31	-5435.68	0.730216	-0.453604
464	1204	tr|L7M7H2|L7M7H2_9ACAR	N/A	N/A	Putative b-cell receptor-associated protein OS=Rhipicephalus pulchellus PE=2 SV=1	TRUE	-7.1353	0.00204	10568.1	18321.4	10570.5	17540.2	246.269	1865.9	-7753.34	0.576816	-0.793817
465	1121	tr|F0J9H8|F0J9H8_AMBVA	N/A	N/A	Amino acid transporter (Fragment) OS=Amblyomma variegatum PE=2 SV=1	TRUE	-7.1235	0.00205	8814.16	33134.4	9286.53	32894.1	5270.65	2681.09	-24320.3	0.266012	-1.91044
466	206	tr|L7M0L6|L7M0L6_9ACAR	N/A	N/A	Putative rna-binding protein elav/hu rrm superfamily OS=Rhipicephalus pulchellus PE=2 SV=1	TRUE	-7.09648	0.00208	279946	404679	279929	406747	29158.1	8753.93	-124733	0.691773	-0.53163
467	511	tr|A0A131XKM0|A0A131XKM0_9ACAR	N/A	N/A	Putative short chain acyl-coa dehydrogen OS=Hyalomma excavatum PE=2 SV=1	TRUE	7.07817	0.0021	150886	127670	150696	127700	5539.91	1257.91	23215.6	1.18184	0.241035
468	377	tr|A0A224YI86|A0A224YI86_9ACAR	N/A	N/A	26S proteasome regulatory subunit N1 OS=Rhipicephalus zambeziensis PE=4 SV=1	TRUE	-7.057	0.00213	3585.44	18198.5	3212.99	17145.1	2719.88	2337.91	-14613	0.197019	-2.34359
469	435	tr|A0A224YQU1|A0A224YQU1_9ACAR	N/A	N/A	Dihydrolipoamide acetyltransferase component of pyruvate dehydrogenase complex OS=Rhipicephalus zambeziensis PE=3 SV=1	TRUE	7.01524	0.00217	220244	128079	221702	123310	10965.1	19939.3	92165.2	1.7196	0.782072
470	1112	tr|A0A224YJ13|A0A224YJ13_9ACAR	N/A	N/A	Calexcitin-2 OS=Rhipicephalus zambeziensis PE=4 SV=1	TRUE	7.00806	0.00218	4252.75	1380.81	4180	1216.17	579.938	409.255	2871.93	3.07989	1.62288
471	1068	tr|F6Y3P9|F6Y3P9_CANLF	N/A	N/A	Gelsolin OS=Canis lupus familiaris GN=GSN PE=4 SV=1	TRUE	-6.99262	0.0022	5739.56	16483.7	5210.07	15801	1735.1	2017.88	-10744.1	0.348197	-1.52203
472	275	tr|A0A224YTN6|A0A224YTN6_9ACAR	N/A	N/A	Annexin OS=Rhipicephalus zambeziensis PE=3 SV=1	TRUE	6.97361	0.00222	216682	85208.2	226387	86337.1	31958.9	6703.38	131474	2.54297	1.34651
473	216	tr|A0A224YZ73|A0A224YZ73_9ACAR	N/A	N/A	GMP synthase (Glutamine-hydrolysing) OS=Rhipicephalus zambeziensis PE=4 SV=1	TRUE	-6.93342	0.00227	435574	598646	422514	598791	38590.9	13048.6	-163072	0.727599	-0.458784
474	850	tr|A0A131XTW8|A0A131XTW8_IXORI	N/A	N/A	Putative muscle m-line assembly protein unc-89 (Fragment) OS=Ixodes ricinus PE=2 SV=1	TRUE	-6.89394	0.00232	334373	426915	342639	428543	21560	8703.61	-92542	0.783231	-0.35249
475	540	tr|L7M765|L7M765_9ACAR	N/A	N/A	Dihydrolipoyl dehydrogenase OS=Rhipicephalus pulchellus PE=2 SV=1	TRUE	6.8692	0.00235	138868	93942	143616	95167.3	10416.4	4452.29	44926.2	1.47823	0.563874
476	310	tr|L7M7V3|L7M7V3_9ACAR	N/A	N/A	GTP-binding nuclear protein OS=Rhipicephalus pulchellus PE=2 SV=1	TRUE	6.86079	0.00236	355713	270060	367574	272646	20625.9	6492.51	85652.9	1.31716	0.397434
477	727	tr|A0A1E1XEQ6|A0A1E1XEQ6_9ACAR	N/A	N/A	Putative diacetyl reductase/l-xylulose reductase OS=Amblyomma aureolatum PE=2 SV=1	TRUE	-6.83323	0.0024	111451	156899	107938	161417	6733.32	9347.11	-45447.6	0.710338	-0.493422
478	144	tr|L7M4A5|L7M4A5_9ACAR	N/A	N/A	Peptidyl-prolyl cis-trans isomerase OS=Rhipicephalus pulchellus PE=2 SV=1	TRUE	6.77258	0.00248	2.27488e+06	1.60158e+06	2.35754e+06	1.60383e+06	166672	43248.4	673294	1.42039	0.50629
479	1020	tr|G3MPZ8|G3MPZ8_9ACAR	N/A	N/A	Uncharacterized protein OS=Amblyomma maculatum PE=2 SV=1	TRUE	6.75971	0.0025	5993.36	1357.08	5840.94	1345.97	1187.76	21.8636	4636.28	4.41636	2.14286
480	178	tr|F1P841|F1P841_CANLF	N/A	N/A	GC, vitamin D binding protein OS=Canis lupus familiaris GN=GC PE=3 SV=2	TRUE	-6.75449	0.00251	123547	754475	117379	772075	24314.3	159951	-630928	0.163752	-2.61042
481	504	tr|L7MBE1|L7MBE1_9ACAR	N/A	N/A	Putative ixoderin OS=Rhipicephalus pulchellus PE=2 SV=1	TRUE	6.72959	0.00254	119435	29546.4	119993	40748.6	5307.72	22518.4	89888.8	4.04229	2.01517
482	518	tr|A0A224Z7N5|A0A224Z7N5_9ACAR	N/A	N/A	40S ribosomal protein S21 OS=Rhipicephalus zambeziensis PE=3 SV=1	TRUE	6.71375	0.00256	88053.2	57966.2	84668.8	57972	7079.73	3182.16	30087	1.51904	0.603163
483	657	tr|L7M953|L7M953_9ACAR	N/A	N/A	Uncharacterized protein OS=Rhipicephalus pulchellus PE=2 SV=1	TRUE	-6.71459	0.00256	17520.3	37187.1	17087	37137.3	5069.85	181.491	-19666.8	0.47114	-1.08577
484	294	tr|L7M0V0|L7M0V0_9ACAR	N/A	N/A	Putative heat shock-related protein OS=Rhipicephalus pulchellus PE=2 SV=1	TRUE	6.70803	0.00257	3.94016e+06	1.32278e+06	4.03325e+06	1.46844e+06	487006	468573	2.61738e+06	2.97869	1.57468
485	1215	tr|G3MQS2|G3MQS2_9ACAR	N/A	N/A	Uncharacterized protein OS=Amblyomma maculatum PE=2 SV=1	TRUE	-6.7109	0.00257	8241.78	38006	4522.61	38898.7	7187.94	2710.48	-29764.2	0.216855	-2.2052
486	1047	tr|A0A023FM73|A0A023FM73_9ACAR	N/A	N/A	Obg-like ATPase 1 OS=Amblyomma cajennense PE=2 SV=1	TRUE	6.70019	0.00258	56995.8	40659.1	57826.2	39899	2921.46	3049.61	16336.7	1.4018	0.487277
487	892	tr|L7M5C1|L7M5C1_9ACAR	N/A	N/A	Putative eukaryotic translation initiation factor 2 subunit 2 beta OS=Rhipicephalus pulchellus PE=2 SV=1	TRUE	-6.69507	0.00259	30331.4	47568.4	31172	46912.5	3838.59	2269.51	-17237	0.637638	-0.649191
488	1116	tr|A0A0E9Y376|A0A0E9Y376_AMBAM	N/A	N/A	Serine protease inhibitor (Fragment) OS=Amblyomma americanum PE=3 SV=1	TRUE	-6.6952	0.00259	2827.86	21019	486.799	20103	4351.53	1791.97	-18191.1	0.134538	-2.89391
489	1300	tr|L7M6P6|L7M6P6_9ACAR	N/A	N/A	Putative extracellular protein tem7 OS=Rhipicephalus pulchellus PE=2 SV=1	TRUE	-6.67264	0.00262	33103.2	45996.6	31856.6	45024.6	2545.8	2172.55	-12893.4	0.719688	-0.474556
490	1254	tr|A0A224YK52|A0A224YK52_9ACAR	N/A	N/A	Reprolysin OS=Rhipicephalus zambeziensis PE=4 SV=1	TRUE	6.64743	0.00266	43730.1	20000.7	46547.4	20034.8	5132.81	3447.11	23729.3	2.18642	1.12857
491	307	tr|L7LXM0|L7LXM0_9ACAR	N/A	N/A	Uncharacterized protein OS=Rhipicephalus pulchellus PE=2 SV=1	TRUE	6.6235	0.00269	349611	289348	351894	286876	13800.8	7607.98	60263.4	1.20827	0.272946
492	468	tr|Q6WNW9|Q6WNW9_RHISA	N/A	N/A	Ferritin OS=Rhipicephalus sanguineus GN=Fer PE=2 SV=1	TRUE	-6.61554	0.00271	85584.9	137376	82733.7	136327	10903.7	8060.88	-51791.6	0.622995	-0.682707
493	683	tr|A0A224YYX6|A0A224YYX6_9ACAR	N/A	N/A	Glutaredoxin 3-like protein OS=Rhipicephalus zambeziensis PE=4 SV=1	TRUE	-6.60321	0.00273	43002.2	81118.1	43838.6	83240.3	1871.97	9821.16	-38115.9	0.530118	-0.915614
494	813	tr|L7MB49|L7MB49_9ACAR	N/A	N/A	Putative rae1/gle2 OS=Rhipicephalus pulchellus PE=2 SV=1	TRUE	6.57562	0.00277	66204.1	34881.3	65174.6	35169.4	7287.83	3867.78	31322.8	1.89798	0.924468
495	1134	tr|A0A023G079|A0A023G079_9ACAR	N/A	N/A	Putative aicar transformylase/imp cyclohydrolase/methylglyoxal synthase (Fragment) OS=Amblyomma parvum PE=2 SV=1	TRUE	-6.57001	0.00278	16604.2	38745.3	18942.2	37414	4889.1	3188.69	-22141.1	0.428548	-1.22247
496	617	tr|C9W1S4|C9W1S4_RHISA	N/A	N/A	Signal peptidase (Fragment) OS=Rhipicephalus sanguineus PE=2 SV=1	TRUE	6.54764	0.00281	196986	39347.4	194496	16983.6	9845.25	40521.3	157639	5.00633	2.32375
497	211	tr|A0A131YL25|A0A131YL25_RHIAP	N/A	N/A	Methylenetetrahydrofolate dehydrogenase (NADP+) / methenyltetrahydrofolate cyclohydrolase OS=Rhipicephalus appendiculatus PE=3 SV=1	TRUE	-6.50071	0.00289	44182.8	91976.6	37987.1	93614.7	12266.8	3418.35	-47793.8	0.48037	-1.05778
498	329	tr|A0A131XN26|A0A131XN26_IXORI	N/A	N/A	Putative titin (Fragment) OS=Ixodes ricinus PE=2 SV=1	TRUE	-6.49672	0.0029	149079	241321	155651	234335	12271.4	21311.7	-92242.4	0.61776	-0.694881
499	1060	tr|L7M0S5|L7M0S5_9ACAR	N/A	N/A	Glycerol-3-phosphate dehydrogenase OS=Rhipicephalus pulchellus PE=2 SV=1	TRUE	-6.49675	0.0029	71005	100976	74171.9	99749.7	7253.18	3352.35	-29971.3	0.703185	-0.508024
500	158	tr|L7MAX2|L7MAX2_9ACAR	N/A	N/A	Putative microtubule associated complex OS=Rhipicephalus pulchellus PE=2 SV=1	TRUE	6.41367	0.00304	236134	97716.1	222349	96844.5	33929.4	15688	138418	2.41653	1.27294
501	1192	tr|A0A131YUQ8|A0A131YUQ8_RHIAP	N/A	N/A	Evasin OS=Rhipicephalus appendiculatus PE=4 SV=1	TRUE	6.40737	0.00305	65818.2	1717.97	62065.5	2055.19	17316.7	616.166	64100.2	38.3116	5.25971
502	388	tr|L7LTU7|L7LTU7_9ACAR	N/A	N/A	Putative methylenetetrahydrofolate dehydrogenase/methylenetetrahydrofolate cyclohydrolase OS=Rhipicephalus pulchellus PE=2 SV=1	TRUE	-6.39404	0.00307	82410.3	122015	84705	124206	5311.87	9320.96	-39604.5	0.675412	-0.56616
503	643	tr|G3MRP1|G3MRP1_9ACAR	N/A	N/A	Succinate--CoA ligase [ADP/GDP-forming] subunit alpha, mitochondrial OS=Amblyomma maculatum PE=2 SV=1	TRUE	6.38824	0.00308	104035	49206.4	97591.6	44378.7	12035.4	8725.61	54828.1	2.11425	1.08014
504	186	tr|Q2V829|Q2V829_9ACAR	N/A	N/A	Troponin I protein OS=Rhipicephalus haemaphysaloides haemaphysaloides PE=2 SV=1	TRUE	-6.38079	0.0031	1.65087e+06	2.05225e+06	1.6571e+06	2.03189e+06	97487.2	48652.7	-401379	0.80442	-0.313979
505	442	tr|Q4PM14|Q4PM14_IXOSC	N/A	N/A	Ribosomal protein L31 (Fragment) OS=Ixodes scapularis GN=8026406 PE=2 SV=1	TRUE	6.36256	0.00313	131684	58733.1	137871	55756.3	14165.3	13918.5	72950.5	2.24207	1.16483
506	1312	tr|A0A224Z7I1|A0A224Z7I1_9ACAR	N/A	N/A	Synaptic vesicle membrane protein vat 1 OS=Rhipicephalus zambeziensis PE=4 SV=1	TRUE	6.34301	0.00316	158151	23652.8	172573	29525.1	32615.9	16883.5	134498	6.68635	2.74122
507	603	tr|A0A224Z3D1|A0A224Z3D1_9ACAR	N/A	N/A	Large subunit ribosomal protein L27e OS=Rhipicephalus zambeziensis PE=4 SV=1	TRUE	6.33722	0.00317	936764	637521	945227	638949	77066.4	27384.8	299243	1.46939	0.555213
508	323	tr|L7M4H1|L7M4H1_9ACAR	N/A	N/A	Proteasome subunit alpha type OS=Rhipicephalus pulchellus PE=2 SV=1	TRUE	-6.32336	0.0032	56061.7	81377.4	56252.1	80479.2	6721.33	1705.39	-25315.7	0.68891	-0.537613
509	994	tr|A0A140T8E6|A0A140T8E6_CANLF	N/A	N/A	Junction plakoglobin OS=Canis lupus familiaris GN=JUP PE=4 SV=1	TRUE	6.31152	0.00322	19595.2	9798.81	18556.2	9872.9	2446.64	1114.2	9796.43	1.99976	0.999825
510	667	tr|A0A023FG92|A0A023FG92_9ACAR	N/A	N/A	Uncharacterized protein OS=Amblyomma cajennense PE=2 SV=1	TRUE	6.27646	0.00329	33945.6	13121.6	34473.5	15946.2	2146.02	5330.84	20824	2.587	1.37128
511	20	tr|A0A131Z9H5|A0A131Z9H5_RHIAP	N/A	N/A	Laminin, beta 1 (Fragment) OS=Rhipicephalus appendiculatus PE=4 SV=1	TRUE	6.26972	0.0033	1.73367e+06	1.38361e+06	1.73867e+06	1.39433e+06	91515.3	31259.4	350061	1.25301	0.325394
512	30	tr|A0A224Z386|A0A224Z386_9ACAR	N/A	N/A	Lamin B OS=Rhipicephalus zambeziensis PE=3 SV=1	TRUE	6.24592	0.00335	1.11226e+06	839694	1.14203e+06	833698	73453.4	17821.9	272564	1.3246	0.405556
513	1150	tr|A0A131XM70|A0A131XM70_9ACAR	N/A	N/A	Putative heat shock-related protein OS=Hyalomma excavatum PE=2 SV=1	TRUE	6.21657	0.00341	460058	342257	478029	342765	32317	5733.34	117802	1.34419	0.426738
514	995	tr|A0A131YTF0|A0A131YTF0_RHIAP	N/A	N/A	Succinate--CoA ligase [GDP-forming] subunit beta, mitochondrial OS=Rhipicephalus appendiculatus PE=3 SV=1	TRUE	6.19942	0.00344	73638.6	53749.2	70894.1	54196	5184.15	2000.82	19889.3	1.37004	0.454217
515	1095	tr|A0A1E1X0M8|A0A1E1X0M8_9ACAR	N/A	N/A	Putative farnesoic acid o-methyltransferase (Fragment) OS=Amblyomma aureolatum PE=2 SV=1	TRUE	-6.19963	0.00344	31439.2	57254.5	32624.2	59612.5	3811.5	6122.86	-25815.3	0.549112	-0.864827
516	143	tr|A0A224YQ83|A0A224YQ83_9ACAR	N/A	N/A	40s ribosomal protein s3 OS=Rhipicephalus zambeziensis PE=4 SV=1	TRUE	6.18192	0.00348	3.06563e+06	1.84856e+06	3.11713e+06	1.88226e+06	264370	215380	1.21707e+06	1.65839	0.729783
517	945	tr|G3MKX6|G3MKX6_9ACAR	N/A	N/A	Uncharacterized protein OS=Amblyomma maculatum PE=2 SV=1	TRUE	6.17112	0.0035	18326.8	12369.4	17634.2	12760.1	1480.05	777.966	5957.38	1.48162	0.567176
518	580	tr|L7MF28|L7MF28_9ACAR	N/A	N/A	Putative a2iv collagen (Fragment) OS=Rhipicephalus pulchellus PE=2 SV=1	TRUE	-6.15061	0.00354	259214	310970	263937	312600	11331.7	9165.74	-51755.3	0.833568	-0.262628
519	699	tr|L7MAQ9|L7MAQ9_9ACAR	N/A	N/A	Eukaryotic translation initiation factor 3 subunit E OS=Rhipicephalus pulchellus PE=2 SV=1	TRUE	-6.15396	0.00354	11360.5	41463	14888.3	41372.3	6378.81	5576.09	-30102.5	0.273992	-1.8678
520	710	tr|A0A224Z550|A0A224Z550_9ACAR	N/A	N/A	Nebulin repeat protein OS=Rhipicephalus zambeziensis PE=4 SV=1	TRUE	6.12852	0.00359	167022	124956	163943	119820	7591.97	9148.95	42065.8	1.33665	0.418616
521	960	tr|L7LXM2|L7LXM2_9ACAR	N/A	N/A	Uncharacterized protein OS=Rhipicephalus pulchellus PE=2 SV=1	TRUE	6.12575	0.0036	272544	105669	276612	107991	43481.6	18320.8	166875	2.57922	1.36693
522	1071	tr|L7LR18|L7LR18_9ACAR	N/A	N/A	Putative wd40 domain protein OS=Rhipicephalus pulchellus PE=2 SV=1	TRUE	6.1204	0.00361	33875.7	13861.5	34688.4	14337.5	4652.51	3230.23	20014.2	2.44386	1.28916
523	896	tr|V5ICX2|V5ICX2_IXORI	N/A	N/A	Putative nidogen OS=Ixodes ricinus PE=2 SV=1	TRUE	6.10025	0.00365	140104	118955	140956	118369	5595.98	2177.41	21148.3	1.17778	0.236075
524	356	tr|L7LXX6|L7LXX6_9ACAR	N/A	N/A	Putative rna-binding protein hnrnp-m OS=Rhipicephalus pulchellus PE=2 SV=1	TRUE	-6.09798	0.00366	768416	947653	783289	951263	48232.5	16292.1	-179237	0.810863	-0.302471
525	1193	tr|A0A131YMI2|A0A131YMI2_RHIAP	N/A	N/A	Aminocarboxymuconate-semialdehyde decarboxylase OS=Rhipicephalus appendiculatus PE=4 SV=1	TRUE	-6.05619	0.00375	6500.21	23335.8	8557.72	22606.2	4578.21	1491.08	-16835.5	0.278552	-1.84398
526	231	tr|A0A224Z2I0|A0A224Z2I0_9ACAR	N/A	N/A	T-complex protein 1 subunit gamma OS=Rhipicephalus zambeziensis PE=3 SV=1	TRUE	-6.0418	0.00378	152137	189508	152232	194931	2654.57	10379.4	-37371.3	0.802798	-0.31689
527	824	tr|A0A131X8J9|A0A131X8J9_9ACAR	N/A	N/A	Putative glutathione s-transferase OS=Hyalomma excavatum PE=2 SV=1	TRUE	-6.04185	0.00378	3575.98	13615.8	2227.59	14247.2	2375.55	1625	-10039.8	0.262635	-1.92887
528	508	tr|A0A224YW54|A0A224YW54_9ACAR	N/A	N/A	Polymerase delta interacting protein 3 OS=Rhipicephalus zambeziensis PE=4 SV=1	TRUE	6.03786	0.00379	117141	95441.4	115490	94944.9	5476.22	2959.71	21699.6	1.22736	0.295559
529	93	tr|L7M755|L7M755_9ACAR	N/A	N/A	Putative nadh-ubiquinone oxidoreductase ndufs1/75 kDa subunit OS=Rhipicephalus pulchellus PE=2 SV=1	TRUE	5.9914	0.0039	1.56532e+06	768059	1.50073e+06	802415	221205	64720.4	797257	2.03802	1.02717
530	934	tr|L7MCU4|L7MCU4_9ACAR	N/A	N/A	Putative pleckstrin logy domain-containing family f member 2 (Fragment) OS=Rhipicephalus pulchellus PE=2 SV=1	TRUE	5.98346	0.00392	133206	96558.7	135483	94018.8	5878.92	8830.59	36647.8	1.37954	0.464186
531	587	tr|C9W1I2|C9W1I2_RHISA	N/A	N/A	Putative beta thymosin OS=Rhipicephalus sanguineus PE=2 SV=1	TRUE	5.95758	0.00398	157654	123417	161235	125436	7242.7	6827.84	34236.9	1.27741	0.353218
532	962	tr|L7MJB3|L7MJB3_9ACAR	N/A	N/A	Glucosamine-6-phosphate isomerase (Fragment) OS=Rhipicephalus pulchellus PE=2 SV=1	TRUE	5.93761	0.00403	24922.1	16568.9	25074.1	17226	1884.92	1544.25	8353.28	1.50416	0.588954
533	1271	tr|A0A131YG71|A0A131YG71_RHIAP	N/A	N/A	Small subunit ribosomal protein S20e OS=Rhipicephalus appendiculatus PE=3 SV=1	TRUE	5.91802	0.00408	392912	246141	408920	258655	32333	28281	146772	1.59629	0.674725
534	997	tr|L7M2D4|L7M2D4_9ACAR	N/A	N/A	NAD-dependent protein deacylase OS=Rhipicephalus pulchellus PE=2 SV=1	TRUE	5.91118	0.0041	173707	84942.4	177294	87148.2	24719.5	8088.69	88764.9	2.045	1.0321
535	491	tr|Q6B8B6|Q6B8B6_9ACAR	N/A	N/A	Ribosomal protein S15 OS=Ixodes pacificus PE=2 SV=1	TRUE	5.88263	0.00417	16324	11445.8	16189.8	11041.8	559.486	1322.85	4878.14	1.42619	0.51217
536	38	tr|G3MGQ1|G3MGQ1_9ACAR	N/A	N/A	Tubulin alpha chain (Fragment) OS=Amblyomma maculatum PE=2 SV=1	TRUE	-5.85402	0.00425	4.2412e+06	5.95279e+06	4.16243e+06	5.95121e+06	436597	256592	-1.71159e+06	0.712472	-0.489094
537	97	tr|A0A224Z3F9|A0A224Z3F9_9ACAR	N/A	N/A	Large subunit ribosomal protein L4e OS=Rhipicephalus zambeziensis PE=4 SV=1	TRUE	5.84716	0.00427	4.10576e+06	1.99005e+06	4.24592e+06	2.24501e+06	256790	571694	2.11571e+06	2.06315	1.04485
538	312	tr|A0A224YZD3|A0A224YZD3_9ACAR	N/A	N/A	Small subunit ribosomal protein S19e OS=Rhipicephalus zambeziensis PE=4 SV=1	TRUE	5.84665	0.00427	501540	404881	507652	396474	21461.5	18957	96659.3	1.23874	0.308868
539	134	tr|A0A224YSG5|A0A224YSG5_9ACAR	N/A	N/A	Large subunit ribosomal protein L5e OS=Rhipicephalus zambeziensis PE=3 SV=1	TRUE	5.83467	0.0043	1.87263e+06	1.54007e+06	1.90594e+06	1.54029e+06	98720.6	757.214	332565	1.21594	0.282073
540	376	tr|V5I1L1|V5I1L1_IXORI	N/A	N/A	Putative ribosomal protein l30 (Fragment) OS=Ixodes ricinus PE=2 SV=1	TRUE	5.8321	0.00431	662722	481119	643162	477033	53038.1	9786.06	181602	1.37746	0.462009
541	509	tr|L7MFR3|L7MFR3_9ACAR	N/A	N/A	Putative carbonic anhydrase (Fragment) OS=Rhipicephalus pulchellus PE=2 SV=1	TRUE	5.82752	0.00432	263223	113122	257418	103822	40608.2	18474.2	150101	2.3269	1.21841
542	790	tr|A0A224Z4E8|A0A224Z4E8_9ACAR	N/A	N/A	Microsomal epoxide hydrolase OS=Rhipicephalus zambeziensis PE=4 SV=1	TRUE	-5.82884	0.00432	3337.58	27874.9	3770.28	31789.8	1016.07	7220.17	-24537.3	0.119734	-3.06209
543	415	tr|L7M3U7|L7M3U7_9ACAR	N/A	N/A	Putative myosin light chain cytoplasmic OS=Rhipicephalus pulchellus PE=2 SV=1	TRUE	5.77571	0.00446	131396	94675.1	130115	90137.8	4139.23	10204.4	36720.7	1.38786	0.472862
544	1125	tr|A0A224ZA67|A0A224ZA67_9ACAR	N/A	N/A	Titin OS=Rhipicephalus zambeziensis PE=4 SV=1	TRUE	-5.76374	0.0045	125571	179333	129384	184161	8160.88	13943.1	-53761.6	0.700213	-0.514134
545	899	tr|H6BG92|H6BG92_RHIMP	N/A	N/A	Inorganic pyrophosphatase OS=Rhipicephalus microplus PE=2 SV=1	TRUE	5.75901	0.00451	19205.7	12671.2	18859.3	12600.3	1466.03	1308.84	6534.49	1.51569	0.599979
546	1164	tr|L7LZY7|L7LZY7_9ACAR	N/A	N/A	Putative 26s proteasome regulatory complex subunit OS=Rhipicephalus pulchellus PE=2 SV=1	TRUE	-5.74324	0.00455	63896.8	83091.8	64869.3	82612.3	3618.09	4518.87	-19195	0.76899	-0.378963
547	746	tr|L7M6V2|L7M6V2_9ACAR	N/A	N/A	Putative adenosine deaminase OS=Rhipicephalus pulchellus PE=2 SV=1	TRUE	5.72863	0.0046	71631.2	50220.6	73122.7	51668.1	5874.46	2719.72	21410.6	1.42633	0.512309
548	676	tr|A0A224Z1I5|A0A224Z1I5_9ACAR	N/A	N/A	Poly [ADP-ribose] polymerase OS=Rhipicephalus zambeziensis PE=4 SV=1	TRUE	-5.71266	0.00464	34885.4	65204.6	35996.5	63084.8	6856.89	6122.73	-30319.2	0.535014	-0.902351
549	368	tr|A0A224YUW5|A0A224YUW5_9ACAR	N/A	N/A	Ca2+ dependent phospholipid binding protein synaptotagmin required for synaptic vesicle OS=Rhipicephalus zambeziensis PE=4 SV=1	TRUE	-5.69126	0.00471	103508	156310	106741	156411	14958.6	5871.77	-52802.9	0.662192	-0.594679
550	914	tr|C9W1H7|C9W1H7_RHISA	N/A	N/A	Ribosomal protein L13 OS=Rhipicephalus sanguineus PE=2 SV=1	TRUE	5.6869	0.00472	48783.8	27623.4	47390.3	26321.7	4578.97	4535.24	21160.4	1.76603	0.820512
551	592	tr|A0A224ZAL0|A0A224ZAL0_9ACAR	N/A	N/A	Eukaryotic translation initiation factor 3 subunit M OS=Rhipicephalus zambeziensis PE=3 SV=1	TRUE	-5.68511	0.00473	17248.6	53253.7	15277.3	57166.2	5020.15	9753.34	-36005.2	0.323894	-1.62641
552	289	tr|A0A224YG94|A0A224YG94_9ACAR	N/A	N/A	Phosphoglycerate kinase OS=Rhipicephalus zambeziensis PE=3 SV=1	TRUE	5.63598	0.00488	791148	652051	809983	648990	36489.9	22267.3	139097	1.21332	0.278964
553	339	tr|L7LWU5|L7LWU5_9ACAR	N/A	N/A	Putative microtubule associated complex OS=Rhipicephalus pulchellus PE=2 SV=1	TRUE	5.63014	0.0049	301247	215650	314008	216658	24738.3	9024.45	85596.9	1.39693	0.482255
554	717	tr|L7MAJ1|L7MAJ1_9ACAR	N/A	N/A	Putative fumarase OS=Rhipicephalus pulchellus PE=2 SV=1	TRUE	5.62147	0.00492	44789.4	18554.9	46765.9	18065.5	7898.3	1718.96	26234.4	2.41388	1.27135
555	749	tr|A0A131XL32|A0A131XL32_9ACAR	N/A	N/A	Putative aldehyde dehydrogenase (Fragment) OS=Hyalomma excavatum PE=2 SV=1	TRUE	-5.62226	0.00492	54259.6	75287.7	55020.9	75409.6	2142	6113.76	-21028.1	0.720696	-0.472536
556	455	tr|V5I2J4|V5I2J4_IXORI	N/A	N/A	Putative transcription factor ctbp (Fragment) OS=Ixodes ricinus PE=2 SV=1	TRUE	-5.61328	0.00495	80426.9	101967	79700.8	101346	4670.55	4729	-21540.5	0.788751	-0.342358
557	754	tr|A0A131Z512|A0A131Z512_RHIAP	N/A	N/A	26S proteasome regulatory subunit N12 OS=Rhipicephalus appendiculatus PE=4 SV=1	TRUE	-5.59214	0.00502	35722.3	59684	32720	58475.1	5305.98	5189.19	-23961.8	0.598523	-0.740521
558	516	tr|A0A131YR95|A0A131YR95_RHIAP	N/A	N/A	Amidase OS=Rhipicephalus appendiculatus PE=4 SV=1	TRUE	-5.58166	0.00505	49521.6	151431	58673.3	152243	30396.1	8725.73	-101910	0.327023	-1.61253
559	886	tr|L7M384|L7M384_9ACAR	N/A	N/A	Putative biotinidase and vanin OS=Rhipicephalus pulchellus PE=2 SV=1	TRUE	-5.54127	0.00519	104077	141477	101811	141805	7569.44	8908.58	-37399.7	0.735648	-0.442912
560	947	tr|F1PRB0|F1PRB0_CANLF	N/A	N/A	Uncharacterized protein OS=Canis lupus familiaris GN=LOC486530 PE=3 SV=2	TRUE	-5.53856	0.0052	32430.7	51736.7	31123.6	50782.9	3505.64	4915.46	-19306	0.626841	-0.673829
561	851	tr|A0A023FKF7|A0A023FKF7_9ACAR	N/A	N/A	Aconitate hydratase, mitochondrial OS=Amblyomma cajennense PE=2 SV=1	TRUE	5.53034	0.00522	284646	164862	285767	163504	34128.8	15575.4	119783	1.72656	0.787904
562	352	tr|A0A224YPB5|A0A224YPB5_9ACAR	N/A	N/A	Heat shock protein OS=Rhipicephalus zambeziensis PE=3 SV=1	TRUE	5.52462	0.00524	1.602e+06	1.25042e+06	1.65138e+06	1.2701e+06	103687	37405.8	351587	1.28118	0.357469
563	1064	tr|L7LTU8|L7LTU8_9ACAR	N/A	N/A	Putative tick salivary cystatin OS=Rhipicephalus pulchellus PE=2 SV=1	TRUE	5.46887	0.00544	97818	71676.6	96648.4	72967.6	7701.51	3038.59	26141.4	1.36471	0.448598
564	31	tr|A0A224Z5F6|A0A224Z5F6_9ACAR	N/A	N/A	Vinculin OS=Rhipicephalus zambeziensis PE=4 SV=1	TRUE	-5.40963	0.00566	621417	887261	658823	890846	82871.1	19427.7	-265845	0.700376	-0.513798
565	140	tr|L7LWV3|L7LWV3_9ACAR	N/A	N/A	Putative atp-dependent rna helicase OS=Rhipicephalus pulchellus PE=2 SV=1	TRUE	-5.39212	0.00572	258418	353932	270458	355068	29578.8	8148.09	-95513	0.730137	-0.453761
566	73	tr|L7LSI2|L7LSI2_9ACAR	N/A	N/A	Putative lysine-ketoglutarate reductase/saccharopine dehydrogenase OS=Rhipicephalus pulchellus PE=2 SV=1	TRUE	5.39001	0.00573	156793	107386	160368	100395	9234.38	12915	49407.2	1.46009	0.546056
567	118	tr|V5HMU2|V5HMU2_IXORI	N/A	N/A	Putative 14-3-3 logues OS=Ixodes ricinus PE=2 SV=1	TRUE	5.38106	0.00576	1.91831e+06	1.43519e+06	1.93788e+06	1.49754e+06	106554	113264	483124	1.33663	0.418597
568	560	tr|L7ME56|L7ME56_9ACAR	N/A	N/A	Putative molybdopterin biosynthesis protein (Fragment) OS=Rhipicephalus pulchellus PE=2 SV=1	TRUE	5.37443	0.00579	119639	88640.1	120331	84923.7	7533.46	6561.39	30999	1.34972	0.432658
569	463	tr|A0A224YMC0|A0A224YMC0_9ACAR	N/A	N/A	Endoplasmic reticulum resident protein 44 OS=Rhipicephalus zambeziensis PE=4 SV=1	TRUE	-5.35889	0.00585	254723	319524	254279	322101	14397.8	15210.9	-64801.3	0.797194	-0.326997
570	428	tr|A0A224YKA4|A0A224YKA4_9ACAR	N/A	N/A	Crystallin alpha B OS=Rhipicephalus zambeziensis PE=3 SV=1	TRUE	5.35011	0.00589	592503	527506	599862	528679	20646.7	4059.49	64996.4	1.12321	0.167633
571	616	tr|A0A1E1X6L6|A0A1E1X6L6_9ACAR	N/A	N/A	Putative dehydrogenase with different specificities related to short-chain alcohol dehydrogenase OS=Amblyomma aureolatum PE=2 SV=1	TRUE	-5.34904	0.00589	242310	311054	253553	308823	20264.3	9211.56	-68744.1	0.778996	-0.360311
572	774	tr|A0A140DDD3|A0A140DDD3_IXOSC	N/A	N/A	Sodium/potassium-transporting ATPase subunit alpha OS=Ixodes scapularis PE=2 SV=1	TRUE	-5.33888	0.00593	13399.4	125617	10908.5	146000	7140.22	35698.9	-112218	0.106669	-3.22879
573	653	tr|A0A224YWE0|A0A224YWE0_9ACAR	N/A	N/A	Programmed cell death 8 (Apoptosis-inducing factor) OS=Rhipicephalus zambeziensis PE=4 SV=1	TRUE	5.3284	0.00597	100601	77774.3	103835	76915.8	5619.11	4845.7	22826.3	1.29349	0.371274
574	920	tr|A0A131YNG2|A0A131YNG2_RHIAP	N/A	N/A	Pancreatic trypsin inhibitor OS=Rhipicephalus appendiculatus PE=4 SV=1	TRUE	5.32847	0.00597	197127	98071.1	194999	101683	31146	8166.79	99056.4	2.01005	1.00723
575	392	tr|A0A0A7DS56|A0A0A7DS56_RHIMP	N/A	N/A	Pyruvate kinase OS=Rhipicephalus microplus PE=2 SV=1	TRUE	5.3142	0.00603	1.27735e+06	943576	1.32355e+06	948095	108489	8030.17	333773	1.35373	0.436942
576	991	tr|L7M673|L7M673_9ACAR	N/A	N/A	Putative trna selenocysteine 1-associated protein 1 OS=Rhipicephalus pulchellus PE=2 SV=1	TRUE	-5.30457	0.00607	247237	319512	254365	324979	16880.5	16491.4	-72274.4	0.773797	-0.369972
577	959	tr|L7M5Q1|L7M5Q1_9ACAR	N/A	N/A	Putative e3 ubiquitin ligase OS=Rhipicephalus pulchellus PE=2 SV=1	TRUE	-5.25575	0.00627	26565.5	36357.9	26019.1	35300.8	2643.25	1851.39	-9792.44	0.730665	-0.452717
578	847	tr|L7M493|L7M493_9ACAR	N/A	N/A	Putative complement component 1 q subcomponent binding protein/mrna splicing factor sf2 subunit p32 OS=Rhipicephalus pulchellus PE=2 SV=1	TRUE	-5.23875	0.00635	111111	138186	111857	136903	6335.12	6324.65	-27075.6	0.804065	-0.314617
579	131	tr|F1PTY1|F1PTY1_CANLF	N/A	N/A	Keratin, type II cytoskeletal 1 OS=Canis lupus familiaris GN=KRT1 PE=3 SV=1	TRUE	5.20292	0.0065	6.48404e+06	5.38368e+06	6.6172e+06	5.3258e+06	346632	118437	1.10035e+06	1.20439	0.268298
580	337	tr|A0A224Z4M0|A0A224Z4M0_9ACAR	N/A	N/A	Oligosaccharyltransferase complex subunit delta (Ribophorin II) OS=Rhipicephalus zambeziensis PE=4 SV=1	TRUE	-5.16129	0.00669	247211	305695	244464	305450	17515.4	8854.44	-58483.7	0.808686	-0.306348
581	890	tr|G3MMD5|G3MMD5_9ACAR	N/A	N/A	Uncharacterized protein OS=Amblyomma maculatum PE=2 SV=1	TRUE	-5.15535	0.00672	19946.4	27696.3	19396.9	27501.2	2581.14	342.36	-7749.91	0.720183	-0.473565
582	330	tr|A0A131Z9D9|A0A131Z9D9_RHIAP	N/A	N/A	Metalloprotease (Fragment) OS=Rhipicephalus appendiculatus PE=4 SV=1	TRUE	5.14277	0.00678	361586	245790	376047	253400	35683.3	15736.5	115795	1.47112	0.55691
583	713	tr|L7LRS6|L7LRS6_9ACAR	N/A	N/A	Putative bitil peptide OS=Rhipicephalus pulchellus PE=2 SV=1	TRUE	5.13915	0.0068	74486.7	57791	74819.5	59587.2	2621.05	4979.25	16695.7	1.2889	0.366139
584	18	tr|A0A224Y5E8|A0A224Y5E8_9ACAR	N/A	N/A	Cubilin OS=Rhipicephalus zambeziensis PE=4 SV=1	TRUE	-5.13434	0.00682	56917.7	96703	51974.7	92258.7	9025.32	9933.7	-39785.3	0.588582	-0.764684
585	632	tr|A0A131Z645|A0A131Z645_RHIAP	N/A	N/A	Cubilin (Fragment) OS=Rhipicephalus appendiculatus PE=4 SV=1	TRUE	-5.12625	0.00686	94594.1	275872	72384.2	297389	41189.1	45332.1	-181277	0.342892	-1.54417
586	921	tr|L7MB32|L7MB32_9ACAR	N/A	N/A	Putative pyruvate dehydrogenase e1 beta subunit OS=Rhipicephalus pulchellus PE=2 SV=1	TRUE	5.126	0.00686	100162	62265.5	99429.5	61803.6	11229.4	6153.8	37896.4	1.60863	0.685829
587	345	tr|A0A224YLV7|A0A224YLV7_9ACAR	N/A	N/A	5 aminolevulinate synthase OS=Rhipicephalus zambeziensis PE=3 SV=1	TRUE	5.11347	0.00692	238223	150178	252718	146972	28691.5	8136.2	88044.7	1.58627	0.665637
588	561	tr|A0A224YY37|A0A224YY37_9ACAR	N/A	N/A	Ribose-phosphate pyrophosphokinase OS=Rhipicephalus zambeziensis PE=3 SV=1	TRUE	-5.11302	0.00692	160816	194099	161824	193571	9056.26	6715.54	-33282.4	0.828529	-0.271377
589	304	tr|A0A224YYZ8|A0A224YYZ8_9ACAR	N/A	N/A	Fructose-bisphosphate aldolase OS=Rhipicephalus zambeziensis PE=3 SV=1	TRUE	5.10754	0.00695	1.47913e+06	1.19297e+06	1.47772e+06	1.19928e+06	95519.1	17124.1	286161	1.23987	0.310193
590	570	tr|A0A131YZ91|A0A131YZ91_RHIAP	N/A	N/A	Molybdopterin cofactor sulfurase OS=Rhipicephalus appendiculatus PE=4 SV=1	TRUE	-5.10305	0.00697	40253.8	108391	33351.1	105873	18263.7	14187.3	-68136.8	0.371377	-1.42904
591	398	tr|A0A1E1X3Q8|A0A1E1X3Q8_9ACAR	N/A	N/A	Putative 26s proteasome regulatory complex subunit rpn3/psmd3 (Fragment) OS=Amblyomma aureolatum PE=2 SV=1	TRUE	-5.10002	0.00698	112233	149202	105657	149732	11924.6	3928.69	-36968.5	0.752224	-0.410765
592	554	tr|A0A224YIC5|A0A224YIC5_9ACAR	N/A	N/A	4-hydroxyphenylpyruvate dioxygenase OS=Rhipicephalus zambeziensis PE=3 SV=1	TRUE	5.0944	0.00701	81591.3	61582.3	78539.3	62901.9	6344.3	2455.42	20009	1.32492	0.4059
593	459	tr|A0A131XF44|A0A131XF44_9ACAR	N/A	N/A	Putative repetitive proline-rich cell wall protein 2 (Fragment) OS=Hyalomma excavatum PE=2 SV=1	TRUE	-5.08908	0.00704	15575.4	55103.6	20029.2	56264.8	13019	3390.78	-39528.2	0.282657	-1.82287
594	538	tr|A0A224YUF3|A0A224YUF3_9ACAR	N/A	N/A	NADH dehydrogenase [ubiquinone] 1 alpha subcomplex subunit 10, mitochondrial OS=Rhipicephalus zambeziensis PE=3 SV=1	TRUE	5.08632	0.00705	538619	314921	555963	321875	69063.8	32139.8	223697	1.71033	0.774273
595	1216	tr|G3MH64|G3MH64_9ACAR	N/A	N/A	Uncharacterized protein (Fragment) OS=Amblyomma maculatum PE=2 SV=1	TRUE	5.0845	0.00706	28521.6	18385.3	28496.6	18890.5	1132.17	3262.07	10136.3	1.55133	0.633503
596	471	tr|L7M4S8|L7M4S8_9ACAR	N/A	N/A	Signal peptidase complex catalytic subunit SEC11 OS=Rhipicephalus pulchellus PE=2 SV=1	TRUE	-5.04188	0.00727	227811	286791	237473	286111	18432.1	8413.75	-58980.2	0.794344	-0.332164
597	199	tr|A0A224Z4T4|A0A224Z4T4_9ACAR	N/A	N/A	Sodium/potassium-transporting ATPase subunit beta OS=Rhipicephalus zambeziensis PE=4 SV=1	TRUE	5.02489	0.00736	4.58716e+06	3.87887e+06	4.60266e+06	3.83814e+06	224533	95877.7	708298	1.1826	0.241968
598	1184	tr|A0A224YX89|A0A224YX89_9ACAR	N/A	N/A	Dynein light chain type 1 OS=Rhipicephalus zambeziensis PE=4 SV=1	TRUE	-5.02392	0.00736	68706.5	86112.6	67129.9	85268	4952.63	3388.61	-17406.1	0.797868	-0.325777
599	167	tr|A0A131ZBK7|A0A131ZBK7_RHIAP	N/A	N/A	Twitchin like (Fragment) OS=Rhipicephalus appendiculatus PE=4 SV=1	TRUE	-4.99638	0.00751	451495	642244	452141	650290	19376.8	63222.7	-190750	0.702995	-0.508413
600	958	tr|A0A224YDD6|A0A224YDD6_9ACAR	N/A	N/A	Peptidyl-prolyl cis-trans isomerase OS=Rhipicephalus zambeziensis PE=3 SV=1	TRUE	-4.99334	0.00753	15217.7	27765.1	15309.9	27147.5	500.641	4323.43	-12547.3	0.548089	-0.867518
601	161	tr|A0A224YTI9|A0A224YTI9_9ACAR	N/A	N/A	ATP-citrate synthase OS=Rhipicephalus zambeziensis PE=3 SV=1	TRUE	-4.98115	0.00759	90246.5	195057	97481.5	203701	31788.9	17824.1	-104811	0.462667	-1.11195
602	438	tr|L7M463|L7M463_9ACAR	N/A	N/A	Uncharacterized protein OS=Rhipicephalus pulchellus PE=2 SV=1	TRUE	-4.97322	0.00763	61480.5	75296.5	60485.7	73595.3	1843.63	4444.58	-13816	0.816512	-0.292454
603	86	tr|L7M8Y4|L7M8Y4_9ACAR	N/A	N/A	Malate dehydrogenase OS=Rhipicephalus pulchellus PE=2 SV=1	TRUE	4.96742	0.00767	803400	659123	818808	669202	45704.5	21020.5	144277	1.21889	0.28557
604	1156	tr|A0A131Z560|A0A131Z560_RHIAP	N/A	N/A	Enolase OS=Rhipicephalus appendiculatus PE=3 SV=1	TRUE	4.94982	0.00776	179620	131540	173817	130626	16534.6	3109.31	48080.5	1.36552	0.449451
605	706	tr|C9W1E1|C9W1E1_RHISA	N/A	N/A	ATP synthase E chain OS=Rhipicephalus sanguineus PE=2 SV=1	TRUE	4.94446	0.00779	521323	280668	549633	290420	78626.1	30409.1	240655	1.85744	0.893312
606	344	tr|A0A224YSR0|A0A224YSR0_9ACAR	N/A	N/A	Lipoprotein amino terminal region OS=Rhipicephalus zambeziensis PE=4 SV=1	TRUE	-4.93203	0.00786	257652	377515	277463	374416	41099.1	9097.3	-119863	0.682495	-0.551109
607	427	tr|A0A224Z4R6|A0A224Z4R6_9ACAR	N/A	N/A	NADH dehydrogenase (Ubiquinone) 1 beta subcomplex subunit 6 OS=Rhipicephalus zambeziensis PE=4 SV=1	TRUE	4.92725	0.00789	215617	156278	215955	158362	17737.3	10977.2	59339.5	1.37971	0.46436
608	295	tr|G3MNQ4|G3MNQ4_9ACAR	N/A	N/A	Uncharacterized protein OS=Amblyomma maculatum PE=2 SV=1	TRUE	4.91624	0.00795	712833	435228	693798	458731	56785.7	79629.6	277604	1.63784	0.711791
609	257	tr|A0A224Z2T5|A0A224Z2T5_9ACAR	N/A	N/A	Large subunit ribosomal protein L3e OS=Rhipicephalus zambeziensis PE=3 SV=1	TRUE	4.90007	0.00804	485012	284637	475089	261524	38094	59711.1	200376	1.70397	0.7689
610	284	tr|A0A224YWG8|A0A224YWG8_9ACAR	N/A	N/A	Propionyl-CoA carboxylase beta chain OS=Rhipicephalus zambeziensis PE=4 SV=1	TRUE	4.87856	0.00817	131601	81025.5	133197	85570.3	13430	11918.5	50575.3	1.62419	0.699721
611	907	tr|C9W1C1|C9W1C1_RHISA	N/A	N/A	NADH CoQ oxidoreductase subunit B18 OS=Rhipicephalus sanguineus PE=2 SV=1	TRUE	4.87339	0.0082	74519.9	45311.3	75157.7	45179.7	6406.03	8168.72	29208.5	1.64462	0.717753
612	932	tr|A0A1E1X921|A0A1E1X921_9ACAR	N/A	N/A	Galectin OS=Amblyomma aureolatum PE=2 SV=1	TRUE	4.85258	0.00832	431986	354940	433416	352641	18583.1	20271.9	77046.8	1.21707	0.283412
613	76	tr|A0A131YJS1|A0A131YJS1_RHIAP	N/A	N/A	TIL domain containing protein OS=Rhipicephalus appendiculatus PE=4 SV=1	TRUE	-4.85221	0.00833	290959	327637	292023	325455	6917.42	11116.1	-36678.2	0.888052	-0.171283
614	764	tr|A0A034WX82|A0A034WX82_RHIMP	N/A	N/A	Chitinase_1 OS=Rhipicephalus microplus PE=4 SV=1	TRUE	-4.83789	0.00841	29659.3	71130.4	27218.3	71828.6	5693.86	13712.2	-41471.1	0.416971	-1.26198
615	1198	tr|V5HBZ0|V5HBZ0_IXORI	N/A	N/A	Transcription factor BTF3 (Fragment) OS=Ixodes ricinus PE=2 SV=1	TRUE	4.83451	0.00843	69907.5	41715.7	73499.8	39542.5	7094.99	7188.55	28191.8	1.67581	0.744856
616	756	tr|A0A131XKA5|A0A131XKA5_9ACAR	N/A	N/A	Putative 3-ketoacyl-coa thiolase mitochondrial-like protein OS=Hyalomma excavatum PE=2 SV=1	TRUE	4.8231	0.0085	123256	77033.8	121649	75896.6	10913.1	12507.4	46222.2	1.60003	0.678095
617	315	tr|L7M6R1|L7M6R1_9ACAR	N/A	N/A	Calcium-transporting ATPase OS=Rhipicephalus pulchellus PE=2 SV=1	TRUE	-4.74815	0.00898	136725	219249	140083	217536	25793.9	15520.7	-82524.1	0.623605	-0.681295
618	1173	tr|G3MLU9|G3MLU9_9ACAR	N/A	N/A	Uncharacterized protein OS=Amblyomma maculatum PE=2 SV=1	TRUE	-4.74879	0.00898	78489.9	99393.3	76746	96922.4	3473.96	6786.77	-20903.4	0.78969	-0.340642
619	525	tr|A0A131XGM6|A0A131XGM6_9ACAR	N/A	N/A	Signal recognition particle subunit SRP72 OS=Hyalomma excavatum PE=2 SV=1	TRUE	4.74487	0.009	130017	104370	133314	104516	7653.95	5391.48	25647.3	1.24574	0.316998
620	248	tr|A0A224ZB69|A0A224ZB69_9ACAR	N/A	N/A	Tripeptidyl-peptidase II OS=Rhipicephalus zambeziensis PE=4 SV=1	TRUE	-4.73975	0.00904	68805.3	111846	62900.7	107874	11905.3	10278.2	-43040.3	0.615181	-0.700917
621	607	tr|L7M3T4|L7M3T4_9ACAR	N/A	N/A	Putative cdc42 OS=Rhipicephalus pulchellus PE=2 SV=1	TRUE	4.71034	0.00924	76790.4	63272.4	77725.8	61918	4006.48	2942.13	13517.9	1.21365	0.279348
622	69	tr|A0A131XLB5|A0A131XLB5_9ACAR	N/A	N/A	Succinate dehydrogenase [ubiquinone] flavoprotein subunit, mitochondrial OS=Hyalomma excavatum PE=2 SV=1	TRUE	4.70163	0.0093	109053	21171.1	123515	18708	32053.7	4551.86	87882.2	5.15105	2.36487
623	26	sp|P60524|HBB_CANLF	N/A	N/A	Hemoglobin subunit beta OS=Canis lupus familiaris GN=HBB PE=1 SV=1	TRUE	-4.69452	0.00935	2.39137e+06	6.00078e+07	2.28884e+06	5.40536e+07	195938	2.12568e+07	-5.76164e+07	0.039851	-4.64924
624	649	tr|L7M3S7|L7M3S7_9ACAR	N/A	N/A	Putative thioredoxin/protein disulfide isomerase OS=Rhipicephalus pulchellus PE=2 SV=1	TRUE	4.69456	0.00935	109604	81332.1	106437	77483.5	6517.38	8144.2	28272.1	1.34761	0.430406
625	321	tr|A0A131Z0F3|A0A131Z0F3_RHIAP	N/A	N/A	Uncharacterized protein OS=Rhipicephalus appendiculatus PE=4 SV=1	TRUE	4.69245	0.00936	1.61899e+06	1.35982e+06	1.6564e+06	1.34989e+06	93209.7	21532.5	259173	1.19059	0.251681
626	460	tr|L7M253|L7M253_9ACAR	N/A	N/A	Putative host cell transcription factor hcfc1 OS=Rhipicephalus pulchellus PE=2 SV=1	TRUE	4.69008	0.00938	118668	86866.4	118903	89252.3	10063.3	6054.52	31801.3	1.36609	0.450058
627	761	tr|L7MAP0|L7MAP0_9ACAR	N/A	N/A	Putative aromatic amino acid hydroxylase OS=Rhipicephalus pulchellus PE=2 SV=1	TRUE	4.68539	0.00941	78303.6	34018.8	76692.1	30963.5	10488.1	12570	44284.8	2.30178	1.20275
628	1283	tr|K7WSB5|K7WSB5_9ACAR	N/A	N/A	Serpin 1 OS=Rhipicephalus haemaphysaloides PE=2 SV=1	TRUE	-4.67502	0.00948	11163.9	32781.1	10907.4	33840.6	1745.23	7816.52	-21617.3	0.340558	-1.55403
629	888	tr|A0A131YSR9|A0A131YSR9_RHIAP	N/A	N/A	Pcolce OS=Rhipicephalus appendiculatus PE=4 SV=1	TRUE	-4.6698	0.00952	26938.2	43206.6	28850.5	43609.9	4576.28	3932.85	-16268.4	0.623473	-0.681601
630	688	tr|E2RES2|E2RES2_CANLF	N/A	N/A	Serpin family C member 1 OS=Canis lupus familiaris GN=SERPINC1 PE=3 SV=2	TRUE	-4.65816	0.0096	9536.89	38757.7	6987.59	39523.3	5579.86	9322.98	-29220.8	0.246065	-2.02289
631	1055	tr|L7M6L0|L7M6L0_9ACAR	N/A	N/A	Nucleoside diphosphate kinase OS=Rhipicephalus pulchellus PE=2 SV=1	TRUE	-4.64939	0.00967	122917	163942	129336	162131	14146.7	5783.02	-41024.9	0.74976	-0.4155
632	924	tr|J9P8T8|J9P8T8_CANLF	N/A	N/A	Desmoplakin OS=Canis lupus familiaris GN=DSP PE=4 SV=1	TRUE	4.63969	0.00974	24939.2	7080.83	23783.7	7309.89	5063.78	4336.33	17858.4	3.52208	1.81643
633	1001	tr|A0A224Y1G3|A0A224Y1G3_9ACAR	N/A	N/A	Aminopeptidase N OS=Rhipicephalus zambeziensis PE=4 SV=1	TRUE	-4.61723	0.0099	3850.11	79449.6	3482.38	92388.4	1679.53	28309.7	-75599.5	0.0484598	-4.36707
634	104	tr|L7LYA7|L7LYA7_9ACAR	N/A	N/A	Putative 26s proteasome regulatory complex atpase rpt2 OS=Rhipicephalus pulchellus PE=2 SV=1	TRUE	-4.61333	0.00993	278031	380531	264248	388257	25336.6	28965.2	-102499	0.730641	-0.452764
635	424	tr|J9PBN6|J9PBN6_CANLF	N/A	N/A	Uncharacterized protein OS=Canis lupus familiaris GN=LOC611458 PE=4 SV=1	TRUE	-4.61358	0.00993	6893.44	22740.9	4541.71	23291.1	5826.31	1204.55	-15847.5	0.30313	-1.72199
636	725	tr|B7PLC7|B7PLC7_IXOSC	N/A	N/A	Cuticular protein, putative OS=Ixodes scapularis GN=8051792 PE=4 SV=1	TRUE	4.61251	0.00994	749763	286427	737113	206986	90778.5	148429	463336	2.61764	1.38827
637	48	tr|A0A131YE62|A0A131YE62_RHIAP	N/A	N/A	ATP-dependent RNA helicase DDX3X OS=Rhipicephalus appendiculatus PE=3 SV=1	TRUE	4.58145	0.01017	628423	466415	648336	484870	44343.8	42249.1	162008	1.34735	0.430122
638	311	tr|L7M591|L7M591_9ACAR	N/A	N/A	Putative endocytosis/signaling protein ehd1 OS=Rhipicephalus pulchellus PE=2 SV=1	TRUE	-4.58083	0.01018	103786	138135	99399.5	138031	9831.24	8486.51	-34348.5	0.751341	-0.41246
639	22	tr|A0A224YPA7|A0A224YPA7_9ACAR	N/A	N/A	Heat shock 70kDa protein 1/8 OS=Rhipicephalus zambeziensis PE=3 SV=1	TRUE	4.57874	0.01019	772555	623109	769458	639468	42582.3	37184.3	149446	1.23984	0.310153
640	95	tr|A0A224Z2M8|A0A224Z2M8_9ACAR	N/A	N/A	Isocitrate dehydrogenase [NADP] OS=Rhipicephalus zambeziensis PE=3 SV=1	TRUE	-4.56623	0.01029	816886	1.00108e+06	834375	983360	40173.2	57162.8	-184193	0.816006	-0.293349
641	812	tr|L7M6V3|L7M6V3_9ACAR	N/A	N/A	Putative receptor targeting protein lin-7 OS=Rhipicephalus pulchellus PE=2 SV=1	TRUE	4.56563	0.01029	44016.1	25139.7	41667.6	24427.1	5823.57	4167.43	18876.4	1.75086	0.808066
642	1329	tr|A0A023G7Y5|A0A023G7Y5_9ACAR	N/A	N/A	Putative conserved membrane protein OS=Amblyomma triste PE=2 SV=1	TRUE	-4.56116	0.01033	546806	660283	563021	656599	41614.7	11185.8	-113477	0.828138	-0.272056
643	844	tr|L7M6N2|L7M6N2_9ACAR	N/A	N/A	Succinate dehydrogenase [ubiquinone] flavoprotein subunit, mitochondrial OS=Rhipicephalus pulchellus PE=2 SV=1	TRUE	4.56011	0.01034	30073.8	16112.1	28965.4	13975.2	2484.8	4684.85	13961.7	1.86654	0.900363
644	487	tr|A0A224YIW4|A0A224YIW4_9ACAR	N/A	N/A	NIPSNAP1 protein OS=Rhipicephalus zambeziensis PE=4 SV=1	TRUE	4.5419	0.01048	93641.2	57826.8	96619.4	55128.5	12602.6	5263.99	35814.4	1.61934	0.695405
645	282	tr|A0A131YF77|A0A131YF77_RHIAP	N/A	N/A	Elongation factor 1-gamma OS=Rhipicephalus appendiculatus PE=4 SV=1	TRUE	-4.52011	0.01066	373383	437528	367944	446593	16289.4	18406.9	-64145	0.853392	-0.228719
646	179	tr|L7M9J6|L7M9J6_9ACAR	N/A	N/A	Coatomer subunit beta' OS=Rhipicephalus pulchellus PE=2 SV=1	TRUE	-4.50007	0.01082	373241	443517	368606	446270	10755.5	24818.4	-70275.8	0.841549	-0.248881
647	1073	tr|L7M5A2|L7M5A2_9ACAR	N/A	N/A	Putative vacuolar assembly/sorting protein did4 OS=Rhipicephalus pulchellus PE=2 SV=1	TRUE	4.49976	0.01082	16641.2	6119.7	16582.5	4229.31	303.079	4038.6	10521.5	2.71929	1.44323
648	611	tr|L7M2B5|L7M2B5_9ACAR	N/A	N/A	Proteasome subunit alpha type OS=Rhipicephalus pulchellus PE=2 SV=1	TRUE	-4.49948	0.01083	82854.8	158558	79917.5	164779	25610	13905.2	-75703.2	0.522552	-0.936354
649	1052	tr|A0A1E1XVN9|A0A1E1XVN9_9ACAR	N/A	N/A	Putative muscle-specific protein 300 isoform k (Fragment) OS=Amblyomma sculptum PE=2 SV=1	TRUE	-4.48404	0.01096	914.838	2436.67	830.24	2532.6	271.825	521.214	-1521.83	0.375446	-1.41332
650	218	tr|A0A131XJZ7|A0A131XJZ7_9ACAR	N/A	N/A	Putative scaffold/matrix specific factor hnrnp-u/saf-a (Fragment) OS=Hyalomma excavatum PE=2 SV=1	TRUE	-4.46993	0.01108	506554	583970	514914	581890	27887.2	11053	-77415.6	0.867432	-0.205177
651	543	tr|L7M537|L7M537_9ACAR	N/A	N/A	Putative mitogen inducible protein product OS=Rhipicephalus pulchellus PE=2 SV=1	TRUE	-4.46412	0.01112	29770.6	54166.5	31029.6	54338.2	9456.48	412.536	-24396	0.549612	-0.863515
652	370	tr|A0A224YUJ1|A0A224YUJ1_9ACAR	N/A	N/A	Calcium-binding mitochondrial carrier protein Aralar1 OS=Rhipicephalus zambeziensis PE=3 SV=1	TRUE	4.45647	0.01119	215734	150828	215304	154687	18594.2	17047.7	64905.9	1.43033	0.516349
653	552	tr|L7M096|L7M096_9ACAR	N/A	N/A	Putative toll-like receptor 5 OS=Rhipicephalus pulchellus PE=2 SV=1	TRUE	-4.45267	0.01122	63236.2	173300	63104.5	174697	427.399	42811.8	-110064	0.364894	-1.45445
654	242	tr|L7M5J9|L7M5J9_9ACAR	N/A	N/A	Putative electron transfer flavoprotein alpha subunit OS=Rhipicephalus pulchellus PE=2 SV=1	TRUE	4.44407	0.0113	463236	362431	456532	361492	15712.6	36009.6	100806	1.27814	0.354043
655	596	tr|A0A131YXW2|A0A131YXW2_RHIAP	N/A	N/A	Endocytosis/signaling protein ehd1 OS=Rhipicephalus appendiculatus PE=3 SV=1	TRUE	-4.42874	0.01143	91298.6	126290	88344.9	127515	12754.4	4959.73	-34991.1	0.72293	-0.468073
656	41	tr|A0A1E1X7J7|A0A1E1X7J7_9ACAR	N/A	N/A	Putative muscle m-line assembly protein unc-89 (Fragment) OS=Amblyomma aureolatum PE=2 SV=1	TRUE	-4.42745	0.01144	106953	138225	108192	139734	7032.5	10010.8	-31272.5	0.773757	-0.370047
657	506	tr|A0A131YXB7|A0A131YXB7_RHIAP	N/A	N/A	Transketolase OS=Rhipicephalus appendiculatus PE=4 SV=1	TRUE	4.42335	0.01148	217000	174564	223615	173513	16096.7	4125.52	42436.8	1.2431	0.313945
658	517	tr|A0A1E1XSA1|A0A1E1XSA1_9ACAR	N/A	N/A	Putative nidogen (Fragment) OS=Amblyomma sculptum PE=2 SV=1	TRUE	4.42236	0.01149	189782	158198	192880	152723	5959.21	10839.8	31583.4	1.19964	0.262606
659	1099	tr|L7M1X2|L7M1X2_9ACAR	N/A	N/A	Putative prohibitins and stomatins of the pid superfamily OS=Rhipicephalus pulchellus PE=2 SV=1	TRUE	-4.41731	0.01153	7152.47	26947.2	3671.13	28765.5	7001.79	3349.24	-19794.7	0.265426	-1.91362
660	1092	tr|L7M701|L7M701_9ACAR	N/A	N/A	Vacuolar protein sorting-associated protein 29 OS=Rhipicephalus pulchellus PE=2 SV=1	TRUE	4.41553	0.01155	17221.7	9168.27	15991.2	10045.3	2289	2177.16	8053.38	1.8784	0.909502
661	923	tr|L7MJZ7|L7MJZ7_9ACAR	N/A	N/A	Putative polyc-binding alphacp-1 (Fragment) OS=Rhipicephalus pulchellus PE=2 SV=1	TRUE	-4.40638	0.01163	58785.5	81182.7	54974.2	80307	8379.64	2699.89	-22397.2	0.724113	-0.465713
662	776	tr|B7PKP2|B7PKP2_IXOSC	N/A	N/A	Uncharacterized protein OS=Ixodes scapularis GN=8053001 PE=4 SV=1	TRUE	-4.40593	0.01164	184410	209924	189103	210126	8716.95	4961.48	-25514	0.87846	-0.186951
663	819	tr|Q19V51|Q19V51_DERVA	N/A	N/A	Hemelipoglycoprotein OS=Dermacentor variabilis PE=2 SV=1	TRUE	4.40361	0.01166	1.21956e+06	1.024e+06	1.23826e+06	1.04735e+06	59883.3	48276	195561	1.19098	0.252147
664	1065	tr|L7MBE6|L7MBE6_9ACAR	N/A	N/A	Uncharacterized protein OS=Rhipicephalus pulchellus PE=2 SV=1	TRUE	4.38096	0.01187	125833	39355.1	110665	49480	27774.2	19938.4	86477.8	3.19737	1.67689
665	1313	tr|L7MBX9|L7MBX9_9ACAR	N/A	N/A	Putative ml domain protein OS=Rhipicephalus pulchellus PE=2 SV=1	TRUE	4.37977	0.01188	20450.2	11708.2	19012.7	11326.6	3040.9	1644.58	8741.9	1.74664	0.804586
666	196	tr|Q4PM69|Q4PM69_IXOSC	N/A	N/A	Histone H4 OS=Ixodes scapularis GN=8030709 PE=2 SV=1	TRUE	4.37037	0.01196	2.02354e+07	1.73609e+07	2.03804e+07	1.7298e+07	1.12978e+06	146419	2.87454e+06	1.16558	0.221043
667	1284	tr|A0A1E1XUS4|A0A1E1XUS4_9ACAR	N/A	N/A	Putative rna polymerase ii transcription elongation factor elongin/siii subunit elongin b OS=Amblyomma sculptum PE=2 SV=1	TRUE	4.33128	0.01234	72201	39079.1	64987.1	40189	12714.5	3711.91	33121.9	1.84756	0.88562
668	825	tr|B7PKY4|B7PKY4_IXOSC	N/A	N/A	Thrombospondin, putative (Fragment) OS=Ixodes scapularis GN=8053275 PE=4 SV=1	TRUE	4.32626	0.01239	10431.5	3382.96	9616.42	2879.15	1794.55	2177.84	7048.57	3.08356	1.62459
669	875	tr|A0A131YEQ4|A0A131YEQ4_RHIAP	N/A	N/A	Janus-A OS=Rhipicephalus appendiculatus PE=4 SV=1	TRUE	4.31863	0.01246	59554.1	30137.8	59552.1	29466.8	11415.5	2979.2	29416.3	1.97606	0.982626
670	645	tr|A0A224YS66|A0A224YS66_9ACAR	N/A	N/A	E3 SUMO-protein ligase RanBP2 OS=Rhipicephalus zambeziensis PE=4 SV=1	TRUE	4.30228	0.01262	135759	94550.8	141459	97557.3	14586.7	7902.57	41207.9	1.43583	0.521883
671	149	tr|A0A023G5Y4|A0A023G5Y4_9ACAR	N/A	N/A	Putative neural cell adhesion molecule l1 (Fragment) OS=Amblyomma triste PE=2 SV=1	TRUE	-4.29877	0.01266	315866	369132	315170	361846	13187.1	16932.8	-53266.6	0.855698	-0.224827
672	950	tr|L7MJV6|L7MJV6_9ACAR	N/A	N/A	Putative gamma-glutamyltransferase (Fragment) OS=Rhipicephalus pulchellus PE=2 SV=1	TRUE	-4.2842	0.0128	20529.2	31982.3	20447.2	33490.5	3226.43	3321.15	-11453	0.641894	-0.639592
673	594	tr|L7M933|L7M933_9ACAR	N/A	N/A	Putative alpha-parvin OS=Rhipicephalus pulchellus PE=2 SV=1	TRUE	-4.27031	0.01295	18838.4	53191	23500.8	53045.2	12606.5	5934.65	-34352.6	0.354165	-1.49751
674	219	tr|A0A131YR14|A0A131YR14_RHIAP	N/A	N/A	Splicing factor, proline-and glutamine-rich OS=Rhipicephalus appendiculatus PE=4 SV=1	TRUE	4.26576	0.01299	390767	292907	405281	290880	37873.7	12017	97859.5	1.3341	0.415864
675	1227	tr|A0A224YZV6|A0A224YZV6_9ACAR	N/A	N/A	NADH dehydrogenase (Ubiquinone) 1 alpha subcomplex subunit 11 OS=Rhipicephalus zambeziensis PE=4 SV=1	TRUE	4.24454	0.01322	27134.6	19705.8	28610.6	19771.7	2830.24	1086.04	7428.86	1.37699	0.461517
676	453	tr|L7M7R5|L7M7R5_9ACAR	N/A	N/A	Putative cathepsin d isoform 1 protein OS=Rhipicephalus pulchellus PE=2 SV=1	TRUE	-4.22866	0.01338	105070	205789	104459	204292	23709.4	33760.4	-100719	0.510573	-0.96981
677	62	tr|A0A224YJB7|A0A224YJB7_9ACAR	N/A	N/A	Alpha-2-macroglobiln splicing variant 1 OS=Rhipicephalus zambeziensis PE=4 SV=1	TRUE	-4.22122	0.01346	371740	474034	358169	483159	26613.4	32457	-102293	0.784206	-0.350695
678	381	tr|L7M185|L7M185_9ACAR	N/A	N/A	Putative fragile x mental retardation syndrome-related protein 1 OS=Rhipicephalus pulchellus PE=2 SV=1	TRUE	-4.19526	0.01375	47253.6	74898.9	50262.3	75501.9	6255.48	9546.67	-27645.2	0.630899	-0.664518
679	748	tr|E2R4E7|E2R4E7_CANLF	N/A	N/A	Afamin OS=Canis lupus familiaris GN=AFM PE=3 SV=2	TRUE	-4.18882	0.01382	1738.41	7128.23	1836.96	6123.28	332.006	2203.79	-5389.82	0.243876	-2.03578
680	194	tr|A0A131YUN4|A0A131YUN4_RHIAP	N/A	N/A	Glutamate synthase (NADPH/NADH) OS=Rhipicephalus appendiculatus PE=4 SV=1	TRUE	4.1856	0.01386	214102	147894	220633	153565	19958.7	18769.4	66208.6	1.44768	0.53374
681	497	tr|Q2XW18|Q2XW18_RHIMP	N/A	N/A	Glutathione peroxidase OS=Rhipicephalus microplus GN=PHGPX PE=3 SV=2	TRUE	4.17551	0.01397	297606	235081	292842	236966	17249.4	19368.2	62524.4	1.26597	0.340242
682	770	tr|A0A1E1XG69|A0A1E1XG69_9ACAR	N/A	N/A	Putative nidogen (Fragment) OS=Amblyomma aureolatum PE=2 SV=1	TRUE	4.17337	0.01399	65933.5	55133.1	65747.1	55552.4	1132.95	4336.91	10800.4	1.1959	0.258094
683	976	tr|L7M938|L7M938_9ACAR	N/A	N/A	Putative gdp-mannose pyrophosphorylase OS=Rhipicephalus pulchellus PE=2 SV=1	TRUE	-4.14807	0.01428	18123.7	28386.4	18004.4	30090.6	834.427	4203.2	-10262.6	0.638466	-0.647319
684	598	tr|L7LW49|L7LW49_9ACAR	N/A	N/A	Coatomer subunit epsilon OS=Rhipicephalus pulchellus PE=2 SV=1	TRUE	-4.14101	0.01436	140766	197551	136036	194406	20434.5	12106.4	-56785.4	0.712553	-0.48893
685	654	tr|A0A131XNW8|A0A131XNW8_9ACAR	N/A	N/A	Putative thimet oligopeptidase (Fragment) OS=Hyalomma excavatum PE=2 SV=1	TRUE	4.14154	0.01436	143629	115550	145285	115093	10850	4492.27	28079.4	1.24301	0.313834
686	1066	tr|A0A131XN01|A0A131XN01_9ACAR	N/A	N/A	Putative microtubule-actin cross-linking factor 1-like protein (Fragment) OS=Hyalomma excavatum PE=2 SV=1	TRUE	-4.1222	0.01459	1264.99	4860.19	1540.06	4140.32	656.726	1360.4	-3595.21	0.260275	-1.94189
687	836	tr|A0A224Z9C1|A0A224Z9C1_9ACAR	N/A	N/A	Ubiquitin carboxyl-terminal hydrolase 7 OS=Rhipicephalus zambeziensis PE=3 SV=1	TRUE	-4.11702	0.01465	8199.41	22408.2	9578.41	22013.6	5533.83	2260.47	-14208.8	0.365911	-1.45044
688	545	tr|A0A131XDY8|A0A131XDY8_9ACAR	N/A	N/A	Putative small heat shock protein ii OS=Hyalomma excavatum PE=2 SV=1	TRUE	-4.10635	0.01478	231863	334685	222740	329428	26848.5	34060.5	-102822	0.69278	-0.529531
689	5	tr|L7M942|L7M942_9ACAR	N/A	N/A	Putative beta-spectrin OS=Rhipicephalus pulchellus PE=2 SV=1	TRUE	4.10345	0.01481	1.5471e+06	1.29673e+06	1.60454e+06	1.31129e+06	100797	31753.3	250371	1.19308	0.254689
690	1022	tr|E2R9B6|E2R9B6_CANLF	N/A	N/A	Fetuin B OS=Canis lupus familiaris GN=FETUB PE=4 SV=1	TRUE	-4.09548	0.01491	940.048	11932.6	1139.04	10321.7	410.745	4630.75	-10992.5	0.0787799	-3.66603
691	128	tr|A0A224YRG2|A0A224YRG2_9ACAR	N/A	N/A	Dihydropyrimidinase OS=Rhipicephalus zambeziensis PE=4 SV=1	TRUE	-4.08926	0.01498	31500.5	67654.1	31894.1	72520.6	5868.93	14143.9	-36153.6	0.465612	-1.1028
692	264	tr|A0A1E1XI66|A0A1E1XI66_9ACAR	N/A	N/A	Putative rab subfamily protein of small gtpase OS=Amblyomma aureolatum PE=2 SV=1	TRUE	-4.08317	0.01506	143289	162169	142368	166220	3627.56	7140.2	-18880.2	0.883577	-0.178572
693	235	tr|L7MIQ1|L7MIQ1_9ACAR	N/A	N/A	Putative 26s proteasome regulatory complex subunit (Fragment) OS=Rhipicephalus pulchellus PE=2 SV=1	TRUE	-4.0622	0.01532	112161	180607	112414	195054	2000.46	29115.4	-68445.8	0.621023	-0.687281
694	778	tr|A0A1E1X8E7|A0A1E1X8E7_9ACAR	N/A	N/A	Spectrin beta chain OS=Amblyomma aureolatum PE=2 SV=1	TRUE	-4.04791	0.0155	86895	145494	93045.2	149910	15316.3	19851.9	-58598.6	0.597243	-0.743611
695	809	tr|A0A0A7MGQ1|A0A0A7MGQ1_9ACAR	N/A	N/A	Cystatin OS=Rhipicephalus haemaphysaloides PE=2 SV=1	TRUE	-4.04771	0.0155	12129.1	33165.4	15715.1	32931.1	7053.02	5593.17	-21036.2	0.365717	-1.4512
696	636	tr|A0A224Z1M0|A0A224Z1M0_9ACAR	N/A	N/A	Polypyrimidine tract-binding protein 2 OS=Rhipicephalus zambeziensis PE=4 SV=1	TRUE	-4.03888	0.01562	42357.3	56887.9	40270.3	56693	6158.69	949.165	-14530.7	0.744573	-0.425514
697	1316	tr|F1PYX9|F1PYX9_CANLF	N/A	N/A	Serpin family G member 1 OS=Canis lupus familiaris GN=SERPING1 PE=3 SV=2	TRUE	-4.02646	0.01578	6736.25	24224.1	3039.36	22842.6	6984.69	2793.71	-17487.8	0.278081	-1.84642
698	21	tr|L7LWI3|L7LWI3_9ACAR	N/A	N/A	Putative lipoprotein amino terminal region OS=Rhipicephalus pulchellus PE=2 SV=1	TRUE	-4.02201	0.01584	1.40674e+06	1.81254e+06	1.42727e+06	1.82067e+06	166899	51811.7	-405802	0.776115	-0.365658
699	437	tr|A0A224YI64|A0A224YI64_9ACAR	N/A	N/A	ATP-dependent RNA helicase DDX1 OS=Rhipicephalus zambeziensis PE=4 SV=1	TRUE	4.00833	0.01602	91920.9	58675.9	96354.1	60256.2	13219.4	5623.02	33245	1.56659	0.647624
700	1309	tr|A0A224Y2Y8|A0A224Y2Y8_9ACAR	N/A	N/A	MICOS complex subunit MIC13 OS=Rhipicephalus zambeziensis PE=3 SV=1	TRUE	4.0083	0.01602	19515.1	9357.33	17361.8	9296.36	4162.99	1391.39	10157.8	2.08555	1.06042
701	789	tr|A0A1E1WXY1|A0A1E1WXY1_9ACAR	N/A	N/A	Putative cuticle protein (Fragment) OS=Amblyomma aureolatum PE=2 SV=1	TRUE	-4.00358	0.01608	20908	259820	20882.2	288840	331.918	103359	-238912	0.0804713	-3.63538
702	50	tr|A0A224Z2V2|A0A224Z2V2_9ACAR	N/A	N/A	Pyruvate carboxylase OS=Rhipicephalus zambeziensis PE=4 SV=1	TRUE	4.00152	0.01611	57553.5	37359.6	55300.1	40041.8	7204.53	4949.57	20193.9	1.54053	0.623426
703	1319	tr|A0A131XUJ2|A0A131XUJ2_IXORI	N/A	N/A	Eukaryotic translation initiation factor 3 subunit B OS=Ixodes ricinus PE=2 SV=1	TRUE	3.98516	0.01633	91537	73894.7	90950.7	76026.3	4768.49	6004.66	17642.2	1.23875	0.308883
704	233	tr|L7LYQ1|L7LYQ1_9ACAR	N/A	N/A	Putative camp-dependent protein kinase r2 OS=Rhipicephalus pulchellus PE=2 SV=1	TRUE	-3.97168	0.01652	142535	220058	159515	221063	33691.8	2799.03	-77523.3	0.647714	-0.62657
705	730	tr|A0A1E1XEW5|A0A1E1XEW5_9ACAR	N/A	N/A	Putative glucosamine 6-phosphate synthetase OS=Amblyomma aureolatum PE=2 SV=1	TRUE	-3.96566	0.0166	34871.4	77173.2	42322.2	77106.1	18019.5	4080.95	-42301.8	0.451859	-1.14606
706	1240	tr|A0A0C9R1K2|A0A0C9R1K2_AMBAM	N/A	N/A	Ubiquitin carboxyl-terminal hydrolase OS=Amblyomma americanum PE=2 SV=1	TRUE	-3.96095	0.01666	7918.59	14847.4	7407.32	14983.7	2813.08	1125.43	-6928.82	0.533331	-0.906896
707	1341	tr|L7M8U4|L7M8U4_9ACAR	N/A	N/A	Putative sh3 domain protein sh3glb OS=Rhipicephalus pulchellus PE=2 SV=1	TRUE	-3.95663	0.01672	30407.9	43149.8	27959.7	43008.9	5397.17	1408.34	-12741.9	0.704705	-0.504908
708	261	tr|A0A131XN28|A0A131XN28_9ACAR	N/A	N/A	Putative nadh-ubiquinone oxidoreductase ndufs3/30 kDa subunit OS=Hyalomma excavatum PE=2 SV=1	TRUE	3.9352	0.01703	987782	746045	957946	735955	70207.9	79947	241736	1.32402	0.404929
709	277	tr|L7M6U9|L7M6U9_9ACAR	N/A	N/A	Uncharacterized protein OS=Rhipicephalus pulchellus PE=2 SV=1	TRUE	-3.9299	0.0171	200034	253442	194879	265569	10294.8	21168.2	-53407.8	0.78927	-0.341409
710	176	tr|L7M8R8|L7M8R8_9ACAR	N/A	N/A	Adenosylhomocysteinase OS=Rhipicephalus pulchellus PE=2 SV=1	TRUE	-3.91954	0.01725	33393.9	45767.1	33438.4	47961.6	2749.08	4726.35	-12373.1	0.72965	-0.454724
711	529	tr|A0A224YG33|A0A224YG33_9ACAR	N/A	N/A	Proteasome subunit beta type OS=Rhipicephalus zambeziensis PE=3 SV=1	TRUE	3.89038	0.01768	53613.6	39539	50320.2	39357.9	5799.17	2373.74	14074.6	1.35597	0.439321
712	1336	tr|L7MBI6|L7MBI6_9ACAR	N/A	N/A	Putative tick salivary antigen-5 protein OS=Rhipicephalus pulchellus PE=2 SV=1	TRUE	3.88908	0.0177	58719.8	17527.2	61193	10886	5215.61	17588.7	41192.6	3.35022	1.74425
713	1126	tr|F1PQL8|F1PQL8_CANLF	N/A	N/A	Uncharacterized protein OS=Canis lupus familiaris GN=ACTG1 PE=3 SV=2	TRUE	-3.8874	0.01773	1.06469e+06	1.63355e+06	1.09613e+06	1.70706e+06	194447	162584	-568868	0.65176	-0.617586
714	105	tr|A0A224Z329|A0A224Z329_9ACAR	N/A	N/A	Ubiquitin-activating enzyme E1 OS=Rhipicephalus zambeziensis PE=3 SV=1	TRUE	-3.87972	0.01785	129332	361162	127791	412328	8933.38	103111	-231830	0.3581	-1.48156
715	910	tr|A0A224YXG0|A0A224YXG0_9ACAR	N/A	N/A	Quinone oxidoreductase OS=Rhipicephalus zambeziensis PE=4 SV=1	TRUE	3.87564	0.01791	16203.9	8743.83	15821.7	7711.79	2275.77	2436.44	7460.1	1.85318	0.890006
716	348	tr|L7M8A8|L7M8A8_9ACAR	N/A	N/A	Putative chaperonin OS=Rhipicephalus pulchellus PE=2 SV=1	TRUE	-3.87067	0.01798	263425	461348	283904	496523	36101.8	80874.7	-197923	0.57099	-0.808462
717	1289	tr|B7PDK2|B7PDK2_IXOSC	N/A	N/A	Cuticular protein, putative OS=Ixodes scapularis GN=8028330 PE=4 SV=1	TRUE	3.86502	0.01807	50592.4	33540.2	48394.4	33970.3	7487.44	1527.64	17052.2	1.50841	0.59303
718	1151	tr|A0A131Z3F1|A0A131Z3F1_RHIAP	N/A	N/A	Smoothelin OS=Rhipicephalus appendiculatus PE=4 SV=1	TRUE	-3.84813	0.01833	9001.19	19434.7	9213.69	18328.2	4029.63	2411.58	-10433.5	0.463151	-1.11044
719	201	tr|A0A131XKS2|A0A131XKS2_9ACAR	N/A	N/A	Putative 26s proteasome regulatory complex atpase rpt5 OS=Hyalomma excavatum PE=2 SV=1	TRUE	-3.84519	0.01838	241604	321698	235147	330832	32331.1	16010.5	-80094.3	0.751026	-0.413064
720	853	tr|A0A131XKD7|A0A131XKD7_9ACAR	N/A	N/A	MICOS complex subunit MIC60 OS=Hyalomma excavatum PE=2 SV=1	TRUE	3.84255	0.01842	271231	105664	275217	75042.4	48513.1	56711.1	165567	2.56691	1.36003
721	217	tr|L7M803|L7M803_9ACAR	N/A	N/A	Putative 4-aminobutyrate aminotransferase OS=Rhipicephalus pulchellus PE=2 SV=1	TRUE	3.83881	0.01848	450857	230877	426110	215012	80922.6	57470.3	219980	1.9528	0.965544
722	306	tr|A0A131YJT4|A0A131YJT4_RHIAP	N/A	N/A	Glycyl-tRNA synthetase OS=Rhipicephalus appendiculatus PE=4 SV=1	TRUE	3.829	0.01863	400304	267050	410532	296650	20920.4	56530.4	133253	1.49898	0.583983
723	927	tr|A0A224YYS8|A0A224YYS8_9ACAR	N/A	N/A	Scaffold attachment factor b OS=Rhipicephalus zambeziensis PE=4 SV=1	TRUE	-3.82433	0.01871	24839.9	32071.2	23619.5	31668.1	2574.34	2024.61	-7231.35	0.774522	-0.368622
724	49	tr|A0A224YRR9|A0A224YRR9_9ACAR	N/A	N/A	Insulin-like growth factor 2 mRNA-binding protein 1 OS=Rhipicephalus zambeziensis PE=4 SV=1	TRUE	3.81929	0.01879	1.27727e+06	1.02277e+06	1.2833e+06	1.01783e+06	111726	28947	254498	1.24883	0.320578
725	493	tr|A0A224Z2U9|A0A224Z2U9_9ACAR	N/A	N/A	Threonyl trna synthetase OS=Rhipicephalus zambeziensis PE=3 SV=1	TRUE	-3.81753	0.01882	76025.3	101139	78752.4	96782.8	8485.8	7603.93	-25113.5	0.751693	-0.411785
726	1325	tr|A0A131YZB4|A0A131YZB4_RHIAP	N/A	N/A	Karyopherin importin beta 3 OS=Rhipicephalus appendiculatus PE=4 SV=1	TRUE	-3.81625	0.01884	1334.92	6268.74	1300.87	7311.95	102.784	2236.91	-4933.82	0.212949	-2.23142
727	269	tr|L7M7P8|L7M7P8_9ACAR	N/A	N/A	Proteasome subunit alpha type OS=Rhipicephalus pulchellus PE=2 SV=1	TRUE	3.79642	0.01916	224828	181489	222644	180345	10525.7	16738	43338.5	1.23879	0.308936
728	1230	tr|A0A224YM56|A0A224YM56_9ACAR	N/A	N/A	Legumain OS=Rhipicephalus zambeziensis PE=4 SV=1	TRUE	-3.79531	0.01918	496.66	3086.24	320.745	2621.34	378.201	1119.64	-2589.58	0.160927	-2.63552
729	137	tr|L7M6S1|L7M6S1_9ACAR	N/A	N/A	Putative heat shock-related protein OS=Rhipicephalus pulchellus PE=2 SV=1	TRUE	3.78159	0.01941	2.51604e+06	2.11159e+06	2.55509e+06	2.12082e+06	182766	30197.4	404442	1.19153	0.25282
730	884	tr|A0A224YQU3|A0A224YQU3_9ACAR	N/A	N/A	Adipocyte plasma membrane-associated protein OS=Rhipicephalus zambeziensis PE=4 SV=1	TRUE	-3.76983	0.01961	6745.48	28893.7	6614.6	34217.2	1351.09	10085.9	-22148.2	0.233459	-2.09876
731	768	tr|G3MN41|G3MN41_9ACAR	N/A	N/A	Uncharacterized protein OS=Amblyomma maculatum PE=2 SV=1	TRUE	3.76922	0.01962	927258	706665	897516	670809	66408.2	76586.2	220593	1.31216	0.391944
732	618	tr|B7PA50|B7PA50_IXOSC	N/A	N/A	Cuticular protein, putative OS=Ixodes scapularis GN=8026845 PE=4 SV=1	TRUE	-3.75377	0.01988	86850.6	388410	85207.8	313729	10919.3	138715	-301559	0.223605	-2.16097
733	29	tr|A0A131YL94|A0A131YL94_RHIAP	N/A	N/A	Sodium/potassium-transporting ATPase subunit alpha OS=Rhipicephalus appendiculatus PE=3 SV=1	TRUE	-3.75245	0.0199	344243	460804	373798	461230	53136.7	8433.32	-116560	0.74705	-0.420723
734	520	tr|C9W1U6|C9W1U6_RHISA	N/A	N/A	NADH ubiquinone oxidoreductase ashi subunit (Fragment) OS=Rhipicephalus sanguineus PE=2 SV=1	TRUE	3.74969	0.01995	66635.5	13629.6	73068.2	11131.7	21534.2	11651.8	53005.9	4.88904	2.28955
735	839	tr|L7M8L7|L7M8L7_9ACAR	N/A	N/A	Putative splicing factor u2af large subunit rrm superfamily OS=Rhipicephalus pulchellus PE=2 SV=1	TRUE	-3.73948	0.02013	39426.8	64213.4	41381.2	66149.1	10475.1	4698.53	-24786.5	0.613997	-0.703696
736	449	tr|L7M6A8|L7M6A8_9ACAR	N/A	N/A	Putative ribosomal protein s23 OS=Rhipicephalus pulchellus PE=2 SV=1	TRUE	3.72118	0.02045	889321	699867	874452	708553	86767	15738.9	189454	1.2707	0.345624
737	39	tr|L7M741|L7M741_9ACAR	N/A	N/A	Putative hydroxyacyl-coenzyme a dehydrogenase/3-ketoacyl-coenzyme a thiolase/enoyl-coenzyme a hydrat OS=Rhipicephalus pulchellus PE=2 SV=1	TRUE	3.71723	0.02052	1.32389e+06	1.24258e+06	1.34127e+06	1.24002e+06	34341.8	16001.8	81310.7	1.06544	0.0914451
738	810	tr|A0A224YK73|A0A224YK73_9ACAR	N/A	N/A	ATP-dependent RNA helicase A OS=Rhipicephalus zambeziensis PE=4 SV=1	TRUE	-3.70346	0.02077	7215.62	17679.2	6520.7	15273.9	1292.77	4719.82	-10463.6	0.408141	-1.29286
739	1043	tr|A0A131YTN9|A0A131YTN9_RHIAP	N/A	N/A	Nuclear pore complex protein Nup210 OS=Rhipicephalus appendiculatus PE=4 SV=1	TRUE	3.69827	0.02087	97639.2	64200.9	102352	65610.7	12051.1	10001.2	33438.3	1.52084	0.604867
740	872	tr|L7M8D9|L7M8D9_9ACAR	N/A	N/A	Putative eb1 OS=Rhipicephalus pulchellus PE=2 SV=1	TRUE	-3.6832	0.02114	35749.9	49964.5	37541	48314.8	5173.03	4233.47	-14214.6	0.715507	-0.482963
741	59	tr|A0A131XPK7|A0A131XPK7_9ACAR	N/A	N/A	Putative basement membrane-specific heparan sulfate proteoglycan core protein (Fragment) OS=Hyalomma excavatum PE=2 SV=1	TRUE	3.68087	0.02119	1.39339e+06	1.3101e+06	1.39112e+06	1.30763e+06	20122.4	33632.3	83289.8	1.06358	0.0889222
742	623	tr|A0A023FZD9|A0A023FZD9_9ACAR	N/A	N/A	Putative short-chain acyl-coa dehydrogenase OS=Amblyomma parvum PE=2 SV=1	TRUE	-3.6759	0.02128	13127.7	36133.3	14812.3	34339.8	7556.86	7771.78	-23005.6	0.363313	-1.46072
743	1160	tr|L7M4T9|L7M4T9_9ACAR	N/A	N/A	Putative rab-protein 10 OS=Rhipicephalus pulchellus PE=2 SV=1	TRUE	-3.66713	0.02145	6413.99	24668.7	7736.37	24119.4	2600.97	8220.33	-18254.7	0.260006	-1.94339
744	116	tr|A0A224Z0X9|A0A224Z0X9_9ACAR	N/A	N/A	Lectin mannose-binding 1 OS=Rhipicephalus zambeziensis PE=4 SV=1	TRUE	-3.66477	0.02149	450627	492210	451105	493136	13928.1	13865.4	-41583	0.915518	-0.12734
745	40	tr|A0A224ZBN2|A0A224ZBN2_9ACAR	N/A	N/A	Vigilin OS=Rhipicephalus zambeziensis PE=4 SV=1	TRUE	-3.64027	0.02196	279718	344040	287514	354301	24400.2	18472.9	-64321.3	0.813041	-0.2986
746	1249	tr|A0A131XP84|A0A131XP84_9ACAR	N/A	N/A	Aconitate hydratase, mitochondrial OS=Hyalomma excavatum PE=2 SV=1	TRUE	3.63286	0.0221	6787.85	2029.65	7507.7	1826.7	1812.2	1364.69	4758.2	3.34435	1.74173
747	1166	tr|V5HZ17|V5HZ17_IXORI	N/A	N/A	Putative bent (Fragment) OS=Ixodes ricinus PE=2 SV=1	TRUE	-3.63202	0.02212	27688.6	34180.2	27447.5	34923.1	2735.52	1449.3	-6491.59	0.810078	-0.303868
748	700	tr|L7MAS7|L7MAS7_9ACAR	N/A	N/A	Tubulin beta chain OS=Rhipicephalus pulchellus PE=2 SV=1	TRUE	-3.6119	0.02252	205119	244738	204134	244349	14593.8	12164.5	-39618.7	0.838118	-0.254775
749	859	tr|A0A224YX00|A0A224YX00_9ACAR	N/A	N/A	Ubiquinone biosynthesis O-methyltransferase, mitochondrial OS=Rhipicephalus zambeziensis PE=3 SV=1	TRUE	3.60168	0.02272	71378.3	46881.9	65820.4	47621.5	11432.6	2841.03	24496.4	1.52251	0.606455
750	1195	tr|A0A131YGX4|A0A131YGX4_RHIAP	N/A	N/A	Glutathione S-transferase OS=Rhipicephalus appendiculatus PE=4 SV=1	TRUE	-3.58463	0.02307	30584.3	37923.5	30922	37838.2	2493.93	2521.09	-7339.2	0.806474	-0.310301
751	612	tr|L7LWK0|L7LWK0_9ACAR	N/A	N/A	Uncharacterized protein OS=Rhipicephalus pulchellus PE=2 SV=1	TRUE	-3.5842	0.02308	52710.6	71022.5	51303.6	72348.5	4539.17	7596.3	-18311.9	0.742168	-0.430183
752	879	tr|L7M5T1|L7M5T1_9ACAR	N/A	N/A	3-hydroxyisobutyrate dehydrogenase OS=Rhipicephalus pulchellus PE=2 SV=1	TRUE	3.58206	0.02313	86652.2	54186.3	83337.4	52138.6	15173.2	4026.97	32466	1.59916	0.67731
753	792	tr|A0A131XEF9|A0A131XEF9_9ACAR	N/A	N/A	Putative nuclear pore complex component sc seh1 OS=Hyalomma excavatum PE=2 SV=1	TRUE	3.57682	0.02323	51679	41211.4	52457.2	41651.8	4933.76	1162.35	10467.5	1.254	0.326532
754	363	tr|G3ML11|G3ML11_9ACAR	N/A	N/A	Uncharacterized protein OS=Amblyomma maculatum PE=2 SV=1	TRUE	3.5734	0.0233	164050	122197	167015	124798	18430.7	8476.15	41852.7	1.3425	0.424924
755	1098	tr|B7P573|B7P573_IXOSC	N/A	N/A	Processing peptidase beta subunit, putative OS=Ixodes scapularis GN=8024783 PE=3 SV=1	TRUE	-3.57089	0.02336	11129.5	32690.5	15849.8	32574.1	8472.06	6131.56	-21561	0.34045	-1.55449
756	191	tr|L7M9E3|L7M9E3_9ACAR	N/A	N/A	AP complex subunit beta OS=Rhipicephalus pulchellus PE=2 SV=1	TRUE	-3.56758	0.02343	202694	305565	215147	298840	47614.5	15075	-102872	0.66334	-0.59218
757	943	tr|A0A224Z4P0|A0A224Z4P0_9ACAR	N/A	N/A	Small subunit ribosomal protein S28e OS=Rhipicephalus zambeziensis PE=4 SV=1	TRUE	-3.56636	0.02345	152457	166308	152699	167208	3092.76	5973.77	-13850.9	0.916715	-0.125454
758	981	tr|J9P8M2|J9P8M2_CANLF	N/A	N/A	Fibronectin OS=Canis lupus familiaris GN=FN1 PE=4 SV=1	TRUE	-3.55957	0.0236	3135.35	30494.1	3174.43	26284.9	847.297	13285.5	-27358.8	0.102818	-3.28183
759	185	tr|A0A224Z3W5|A0A224Z3W5_9ACAR	N/A	N/A	Eukaryotic translation initiation factor 3 subunit I OS=Rhipicephalus zambeziensis PE=3 SV=1	TRUE	3.55906	0.02361	584040	502241	582786	502282	39547.4	4546.87	81798.1	1.16287	0.217685
760	609	tr|L7M5T3|L7M5T3_9ACAR	N/A	N/A	Proteasome subunit alpha type OS=Rhipicephalus pulchellus PE=2 SV=1	TRUE	-3.5515	0.02377	157669	247848	170641	252730	23478.3	37189.1	-90179.6	0.63615	-0.652562
761	642	tr|A0A224YSP4|A0A224YSP4_9ACAR	N/A	N/A	S-(hydroxymethyl)glutathione dehydrogenase OS=Rhipicephalus zambeziensis PE=3 SV=1	TRUE	3.55057	0.02379	158812	132335	156288	132719	12419.1	3548.46	26477.1	1.20008	0.263126
762	197	tr|A0A224Z298|A0A224Z298_9ACAR	N/A	N/A	Isocitrate dehydrogenase [NAD] subunit, mitochondrial OS=Rhipicephalus zambeziensis PE=3 SV=1	TRUE	3.53413	0.02414	491638	359255	517233	364337	62287.7	18156.1	132383	1.36849	0.452588
763	99	tr|A0A224YQD2|A0A224YQD2_9ACAR	N/A	N/A	Coatomer subunit alpha OS=Rhipicephalus zambeziensis PE=4 SV=1	TRUE	-3.52371	0.02437	91203.6	169978	85914.9	167995	35738.9	14900.9	-78774.2	0.536562	-0.898184
764	639	tr|A0A224Z2K7|A0A224Z2K7_9ACAR	N/A	N/A	Membrane-associated progesterone receptor component OS=Rhipicephalus zambeziensis PE=3 SV=1	TRUE	3.51747	0.02451	16216.9	3689.2	17925.2	3900.51	6120.99	766.569	12527.7	4.39577	2.13612
765	985	tr|L7LX77|L7LX77_9ACAR	N/A	N/A	Putative glycine/serine hydroxymethyltransferase OS=Rhipicephalus pulchellus PE=2 SV=1	TRUE	3.50256	0.02484	24606.1	7479.49	27640.6	8238.79	7884.98	3091.22	17126.6	3.28981	1.718
766	443	tr|A0A131Z9Z4|A0A131Z9Z4_RHIAP	N/A	N/A	TIL domain containing protein (Fragment) OS=Rhipicephalus appendiculatus PE=4 SV=1	TRUE	-3.4871	0.02519	190080	239039	189224	242315	23528.3	6146.06	-48958.5	0.795186	-0.330636
767	36	tr|A0A224YUL1|A0A224YUL1_9ACAR	N/A	N/A	Lipoprotein amino terminal region OS=Rhipicephalus zambeziensis PE=4 SV=1	TRUE	-3.47127	0.02555	938293	1.03871e+06	958187	1.03877e+06	45980.5	19910.1	-100419	0.903323	-0.146686
768	821	sp|O99819|COX2_RHISA	N/A	N/A	Cytochrome c oxidase subunit 2 OS=Rhipicephalus sanguineus GN=COII PE=3 SV=1	TRUE	-3.46445	0.02571	6172.95	46292.5	6587.74	41015.7	1772.01	19979.3	-40119.6	0.133347	-2.90675
769	1225	tr|A0A224Z2F7|A0A224Z2F7_9ACAR	N/A	N/A	Triglyceride lipase cholesterol esterase (Fragment) OS=Rhipicephalus zambeziensis PE=4 SV=1	TRUE	3.45747	0.02588	46088.9	18253.4	49229.4	23053.7	7372.92	11835.9	27835.6	2.52496	1.33626
770	182	tr|A0A224YY13|A0A224YY13_9ACAR	N/A	N/A	Heteroproteinous nuclear ribonucleoprotein l OS=Rhipicephalus zambeziensis PE=4 SV=1	TRUE	-3.44456	0.02618	237806	301414	230319	288198	17240.5	26940.1	-63608.1	0.788967	-0.341962
771	1011	tr|L7M7M1|L7M7M1_9ACAR	N/A	N/A	Putative heat shock hsp20 protein OS=Rhipicephalus pulchellus PE=2 SV=1	TRUE	3.43372	0.02645	34804.5	8873.89	32939.5	6208.84	10604.3	7657.36	25930.6	3.92212	1.97164
772	971	tr|L7M983|L7M983_9ACAR	N/A	N/A	Putative glycine rich protein OS=Rhipicephalus pulchellus PE=2 SV=1	TRUE	-3.41688	0.02686	15474.1	36650.9	16118.1	36992	10685.9	1023	-21176.9	0.422201	-1.244
773	979	tr|A0A224YIQ8|A0A224YIQ8_9ACAR	N/A	N/A	Actin-related protein 2/3 complex subunit 5 OS=Rhipicephalus zambeziensis PE=3 SV=1	TRUE	3.40798	0.02708	87377.3	38467.6	82313.8	40064.5	24524.9	4052.94	48909.7	2.27145	1.18361
774	152	tr|L7MAA3|L7MAA3_9ACAR	N/A	N/A	Putative chaperonin chaperonin OS=Rhipicephalus pulchellus PE=2 SV=1	TRUE	-3.40017	0.02727	354608	420568	347745	438022	12431	31215.6	-65959.2	0.843166	-0.246111
775	805	tr|A0A131Z2F5|A0A131Z2F5_RHIAP	N/A	N/A	Uncharacterized protein OS=Rhipicephalus appendiculatus PE=4 SV=1	TRUE	3.38678	0.02761	27280.5	19712.4	29125.7	18914.3	3491.91	1669.36	7568.07	1.38392	0.468764
776	528	tr|A0A224Z6P0|A0A224Z6P0_9ACAR	N/A	N/A	Translocon-associated protein subunit delta OS=Rhipicephalus zambeziensis PE=4 SV=1	TRUE	3.36761	0.02811	230363	190662	232204	190765	19904.7	4555.15	39701	1.20823	0.272892
777	912	tr|A0A131Z7P6|A0A131Z7P6_RHIAP	N/A	N/A	ATP-dependent RNA helicase DDX5/DBP2 (Fragment) OS=Rhipicephalus appendiculatus PE=4 SV=1	TRUE	-3.36753	0.02811	21073.2	50150.1	21586.7	43192.5	1051.37	14918.4	-29076.9	0.420202	-1.25084
778	84	tr|L7M9N9|L7M9N9_9ACAR	N/A	N/A	Putative kh-type splicing regulatory protein OS=Rhipicephalus pulchellus PE=2 SV=1	TRUE	-3.3628	0.02823	332348	440256	314026	454435	49450.4	25371	-107907	0.754898	-0.405646
779	883	tr|V5IJB0|V5IJB0_IXORI	N/A	N/A	Putative ras-related c3 botulinum toxin substrate 1 OS=Ixodes ricinus PE=2 SV=1	TRUE	3.35978	0.02831	130145	116840	132987	118743	5325.27	4322.21	13304.1	1.11387	0.155575
780	1253	tr|A0A131XJC8|A0A131XJC8_9ACAR	N/A	N/A	Putative c-3 sterol dehydrogenase/3-beta-hydroxysteroid dehydrogenase OS=Hyalomma excavatum PE=2 SV=1	TRUE	3.35708	0.02838	15410.4	10661.3	15813.8	10123	2251.14	967.446	4749.04	1.44545	0.531515
781	1339	tr|L7M5H1|L7M5H1_9ACAR	N/A	N/A	Putative binding protein OS=Rhipicephalus pulchellus PE=2 SV=1	TRUE	3.34479	0.02871	22139.4	8815.1	20857.6	9825.74	4189.14	5482.52	13324.3	2.51153	1.32857
782	113	tr|A0A131Z103|A0A131Z103_RHIAP	N/A	N/A	Uncharacterized protein OS=Rhipicephalus appendiculatus PE=4 SV=1	TRUE	3.34286	0.02876	361207	305342	366552	307187	27053.2	10294.4	55865.1	1.18296	0.2424
783	572	tr|A0A224YLW4|A0A224YLW4_9ACAR	N/A	N/A	Methionine aminopeptidase 2 OS=Rhipicephalus zambeziensis PE=3 SV=1	TRUE	3.34226	0.02878	32318.8	25396.7	32189.4	27050.6	1946.17	3013.43	6922.15	1.27256	0.347736
784	1217	tr|F1Q249|F1Q249_CANLF	N/A	N/A	Uncharacterized protein OS=Canis lupus familiaris GN=LOC106557533 PE=4 SV=2	TRUE	3.33777	0.0289	32860.3	20823.2	33983.7	20942	5913.09	2012.94	12037.1	1.57806	0.658151
785	817	tr|A0A131XMS1|A0A131XMS1_9ACAR	N/A	N/A	Lissencephaly-1 homolog OS=Hyalomma excavatum PE=2 SV=1	TRUE	3.3266	0.0292	69690.1	42543.2	67250.2	48922.6	4951.42	13238.9	27147	1.6381	0.712027
786	941	tr|A0A131XGT2|A0A131XGT2_9ACAR	N/A	N/A	Putative heat shock-related protein OS=Hyalomma excavatum PE=2 SV=1	TRUE	-3.32218	0.02932	25964.3	40716.7	28770.5	40456.2	6847.51	3502.49	-14752.4	0.637683	-0.649089
787	202	tr|V5I1T0|V5I1T0_IXORI	N/A	N/A	Histone H2B OS=Ixodes ricinus PE=2 SV=1	TRUE	-3.32033	0.02937	1.47774e+06	1.94038e+06	1.43994e+06	1.93328e+06	106959	216343	-462644	0.761571	-0.39295
788	1034	tr|A0A131YMN4|A0A131YMN4_RHIAP	N/A	N/A	Fibrinogen-related domain containing protein OS=Rhipicephalus appendiculatus PE=4 SV=1	TRUE	3.31195	0.0296	25952.4	7969.43	28588.4	9903.49	8200.33	4604.38	17983	3.2565	1.70332
789	757	tr|L7M2B2|L7M2B2_9ACAR	N/A	N/A	Translocon-associated protein subunit beta OS=Rhipicephalus pulchellus PE=2 SV=1	TRUE	3.29903	0.02996	214223	104530	243336	104758	57538.9	2444.35	109693	2.04939	1.03519
790	17	tr|A0A131YM95|A0A131YM95_RHIAP	N/A	N/A	Talin OS=Rhipicephalus appendiculatus PE=4 SV=1	TRUE	-3.28239	0.03043	83383.2	106580	83573.9	101204	6365.66	10455.3	-23197.2	0.78235	-0.354114
791	1093	tr|A0A224YGY1|A0A224YGY1_9ACAR	N/A	N/A	Serum amyloid A protein OS=Rhipicephalus zambeziensis PE=4 SV=1	TRUE	-3.27228	0.03072	6052.97	25497.8	880.653	27829.8	8999.31	4994.5	-19444.9	0.237391	-2.07466
792	852	tr|L7M796|L7M796_9ACAR	N/A	N/A	Putative aldehyde dehydrogenase OS=Rhipicephalus pulchellus PE=2 SV=1	TRUE	-3.26585	0.03091	17736.6	46244.3	23452.7	44924.7	12100.1	9065.04	-28507.7	0.383541	-1.38255
793	477	tr|A0A224YMT2|A0A224YMT2_9ACAR	N/A	N/A	F-type H+-transporting ATPase subunit f OS=Rhipicephalus zambeziensis PE=4 SV=1	TRUE	3.2639	0.03097	1.00433e+06	854953	1.01183e+06	865663	60564.3	51146.2	149380	1.17472	0.232321
794	1078	tr|F1Q418|F1Q418_CANLF	N/A	N/A	Inter-alpha-trypsin inhibitor heavy chain 1 OS=Canis lupus familiaris GN=ITIH1 PE=4 SV=2	TRUE	-3.26072	0.03106	8542.57	51437.7	8445.79	56827.1	193.524	22784.5	-42895.2	0.166076	-2.59009
795	371	tr|A0A0S2ZX71|A0A0S2ZX71_9ACAR	N/A	N/A	Cathepsin L OS=Rhipicephalus haemaphysaloides haemaphysaloides PE=2 SV=1	TRUE	3.25991	0.03108	168532	112807	176606	108320	28447.4	8206.51	55724.4	1.49398	0.579159
796	395	tr|L7M6X7|L7M6X7_9ACAR	N/A	N/A	Putative vacuolar sorting protein vps1 dynamin OS=Rhipicephalus pulchellus PE=2 SV=1	TRUE	3.25864	0.03112	116858	103369	117155	103557	7162.51	325.833	13489.3	1.1305	0.176957
797	367	tr|L7MCG2|L7MCG2_9ACAR	N/A	N/A	Putative adenosine monophosphate deaminase (Fragment) OS=Rhipicephalus pulchellus PE=2 SV=1	TRUE	-3.25823	0.03113	95534.4	126923	94894.6	133512	7913.51	14689.8	-31388.3	0.752698	-0.409857
798	230	tr|A0A224YKT3|A0A224YKT3_9ACAR	N/A	N/A	D-3-phosphoglycerate dehydrogenase OS=Rhipicephalus zambeziensis PE=3 SV=1	TRUE	-3.24571	0.0315	539845	607586	556235	606998	36066.2	2453.8	-67741	0.888508	-0.170544
799	937	tr|L7MFK9|L7MFK9_9ACAR	N/A	N/A	Mitogen-activated protein kinase (Fragment) OS=Rhipicephalus pulchellus PE=2 SV=1	TRUE	-3.2385	0.03172	20416.3	30005.1	21566.8	28507.4	3524.3	3725.54	-9588.8	0.680428	-0.555486
800	1256	tr|F1PY40|F1PY40_CANLF	N/A	N/A	Complement factor I OS=Canis lupus familiaris GN=CFI PE=4 SV=2	TRUE	-3.23693	0.03177	12142.1	35567.3	11438.8	30657.5	8189.48	9489.45	-23425.2	0.341383	-1.55054
801	562	tr|L7M7F9|L7M7F9_9ACAR	N/A	N/A	Putative integrin-linked kinase OS=Rhipicephalus pulchellus PE=2 SV=1	TRUE	-3.22271	0.0322	38622.3	61103.1	40909.5	62745.4	11190.6	4555.54	-22480.8	0.632084	-0.661812
802	880	tr|A0A224YW44|A0A224YW44_9ACAR	N/A	N/A	Estradiol 17-beta-dehydrogenase 8-like OS=Rhipicephalus zambeziensis PE=4 SV=1	TRUE	3.22255	0.0322	199921	157940	203280	159053	22394.4	2763.84	41981.8	1.26581	0.34006
803	961	tr|L7LW80|L7LW80_9ACAR	N/A	N/A	Putative cell-cycle nuclear protein OS=Rhipicephalus pulchellus PE=2 SV=1	TRUE	3.21663	0.03238	41476.1	18172.9	42792.2	25078.5	3699.33	11990.3	23303.2	2.28231	1.19049
804	385	tr|L7M6S0|L7M6S0_9ACAR	N/A	N/A	Putative vesicle coat complex copii subunit sec13 OS=Rhipicephalus pulchellus PE=2 SV=1	TRUE	3.20773	0.03266	294876	192443	280006	195235	53882.5	12485.6	102433	1.53228	0.61568
805	510	tr|L7MJC4|L7MJC4_9ACAR	N/A	N/A	Putative paxillin (Fragment) OS=Rhipicephalus pulchellus PE=2 SV=1	TRUE	-3.19449	0.03307	137262	165462	136474	165579	6502.28	13838.9	-28200.6	0.829565	-0.269574
806	1327	tr|A0A131YWE2|A0A131YWE2_RHIAP	N/A	N/A	Uncharacterized protein OS=Rhipicephalus appendiculatus PE=4 SV=1	TRUE	3.18635	0.03333	18368.3	5703.84	21766.6	5940.81	6640.66	1814.88	12664.4	3.22034	1.68721
807	637	tr|L7MFS4|L7MFS4_9ACAR	N/A	N/A	Putative heat shock protein (Fragment) OS=Rhipicephalus pulchellus PE=2 SV=1	TRUE	3.18172	0.03348	151575	97712.3	164717	95279.7	26369.6	12821.8	53862.8	1.55124	0.63342
808	446	tr|A0A224Z940|A0A224Z940_9ACAR	N/A	N/A	Thioredoxin OS=Rhipicephalus zambeziensis PE=3 SV=1	TRUE	3.18057	0.03352	41129	30123.5	41351.7	31251.1	4616.25	3822.3	11005.5	1.36535	0.449268
809	296	tr|A0A224YCQ3|A0A224YCQ3_9ACAR	N/A	N/A	Lipocalin (Fragment) OS=Rhipicephalus zambeziensis PE=4 SV=1	TRUE	3.16774	0.03393	2.0564e+07	9.92874e+06	2.37106e+07	1.09196e+07	5.49844e+06	1.89277e+06	1.06352e+07	2.07116	1.05044
810	495	tr|B7SP19|B7SP19_DERVA	N/A	N/A	Quinoid dihydropteridine reductase OS=Dermacentor variabilis PE=2 SV=1	TRUE	3.13688	0.03495	138672	119166	140150	116554	9771.39	4530.04	19506	1.16369	0.218705
811	689	tr|A0A131XQG4|A0A131XQG4_9ACAR	N/A	N/A	Putative vesicle coat complex copi gamma subunit (Fragment) OS=Hyalomma excavatum PE=2 SV=1	TRUE	-3.13151	0.03513	922.247	7743.65	582.402	8657.1	802.392	3686.63	-6821.4	0.119097	-3.06979
812	1261	tr|A0A224ZBY8|A0A224ZBY8_9ACAR	N/A	N/A	Vitellogenin 3 OS=Rhipicephalus zambeziensis PE=4 SV=1	TRUE	3.12739	0.03527	38216.3	21382.1	42809.4	21364.4	9069.92	2158.98	16834.2	1.7873	0.837786
813	1259	tr|G3MHQ9|G3MHQ9_9ACAR	N/A	N/A	Uncharacterized protein (Fragment) OS=Amblyomma maculatum PE=2 SV=1	TRUE	-3.11397	0.03573	28522.8	32766.8	28448.6	32574.5	2187.46	887.239	-4243.92	0.870481	-0.200115
814	659	tr|A0A224YUE9|A0A224YUE9_9ACAR	N/A	N/A	NADH-cytochrome b5 reductase OS=Rhipicephalus zambeziensis PE=3 SV=1	TRUE	3.11215	0.0358	120202	83777.2	122973	89180.1	7688.22	18757.7	36424.9	1.43478	0.520833
815	835	tr|L7M4J4|L7M4J4_9ACAR	N/A	N/A	Putative histone macroh2a1.1 strongylocentrotus purpuratus: similar to histone OS=Rhipicephalus pulchellus PE=2 SV=1	TRUE	3.10524	0.03604	252768	114697	292091	100420	71652	28232.9	138071	2.20379	1.13999
816	177	tr|A0A224Z4D0|A0A224Z4D0_9ACAR	N/A	N/A	Zinc finger RNA-binding protein OS=Rhipicephalus zambeziensis PE=4 SV=1	TRUE	-3.1038	0.03609	214427	239664	217409	232922	7597.33	11858.3	-25236.9	0.894699	-0.160526
817	326	tr|L7M8J0|L7M8J0_9ACAR	N/A	N/A	Uncharacterized protein OS=Rhipicephalus pulchellus PE=2 SV=1	TRUE	-3.0962	0.03635	2474.79	31692.2	1958.85	38586.4	1701.68	16255.7	-29217.4	0.0780883	-3.67875
818	270	tr|G3MMG2|G3MMG2_9ACAR	N/A	N/A	40S ribosomal protein S4 OS=Amblyomma maculatum PE=2 SV=1	TRUE	3.08997	0.03658	700295	548218	718227	543159	84613	10364	152077	1.2774	0.353214
819	1076	tr|L7M2Q2|L7M2Q2_9ACAR	N/A	N/A	Putative tensin-1 OS=Rhipicephalus pulchellus PE=2 SV=1	TRUE	3.07922	0.03696	13309.1	10677.5	13033.3	11066.2	931.568	1150.36	2631.58	1.24646	0.317836
820	1035	tr|A0A131YR30|A0A131YR30_RHIAP	N/A	N/A	NADH dehydrogenase (Ubiquinone) Fe-S protein 8 OS=Rhipicephalus appendiculatus PE=3 SV=1	TRUE	3.072	0.03722	134534	102740	135118	100349	17280.8	4766.28	31794.1	1.30946	0.388973
821	968	tr|A0A224Z497|A0A224Z497_9ACAR	N/A	N/A	Microsomal triglyceride transfer protein large subunit OS=Rhipicephalus zambeziensis PE=4 SV=1	TRUE	-3.06652	0.03742	4439.17	16182.2	4525.63	14476.3	733.773	6592.05	-11743	0.274325	-1.86604
822	675	tr|L7LXH5|L7LXH5_9ACAR	N/A	N/A	Putative emp24/gp25l/p24 family of membrane trafficking OS=Rhipicephalus pulchellus PE=2 SV=1	TRUE	3.062	0.03759	197982	173730	200053	176536	11570.6	7369.55	24251.7	1.13959	0.18852
823	342	tr|A0A224Z062|A0A224Z062_9ACAR	N/A	N/A	Succinate--CoA ligase [ADP-forming] subunit beta, mitochondrial OS=Rhipicephalus zambeziensis PE=3 SV=1	TRUE	3.05361	0.03789	212760	189891	217517	192267	12066.7	4760.15	22869.2	1.12043	0.164057
824	320	tr|A0A224Z0D2|A0A224Z0D2_9ACAR	N/A	N/A	Histidine ammonia-lyase OS=Rhipicephalus zambeziensis PE=3 SV=1	TRUE	-3.04483	0.03822	121869	250263	120658	285265	2206.37	73003.3	-128394	0.486965	-1.03811
825	1182	tr|B7Q363|B7Q363_IXOSC	N/A	N/A	Translocon-associated protein, gamma subunit, putative OS=Ixodes scapularis GN=8035198 PE=4 SV=1	TRUE	3.0396	0.03842	125048	100811	129884	96479.4	8511.92	10875.9	24236.7	1.24042	0.310825
826	1297	tr|A0A131XRZ9|A0A131XRZ9_9ACAR	N/A	N/A	Putative transcriptional coactivator (Fragment) OS=Hyalomma excavatum PE=2 SV=1	TRUE	3.03362	0.03864	41281.5	16868.5	42062.9	19103.2	4030.04	13343.3	24412.9	2.44725	1.29116
827	1282	tr|L7M8Z5|L7M8Z5_9ACAR	N/A	N/A	Methionine aminopeptidase OS=Rhipicephalus pulchellus PE=2 SV=1	TRUE	-3.02345	0.03903	9450.14	18118.8	9731.08	20186.6	1023.14	4859.51	-8668.67	0.521565	-0.93908
828	1326	tr|A0A224Z2R5|A0A224Z2R5_9ACAR	N/A	N/A	Large subunit ribosomal protein L23 OS=Rhipicephalus zambeziensis PE=4 SV=1	TRUE	3.02199	0.03909	4682.35	2758.56	4883.55	2830.32	1084.64	198.332	1923.8	1.69739	0.76332
829	537	tr|A0A1E1X5Y9|A0A1E1X5Y9_9ACAR	N/A	N/A	Sorting nexin OS=Amblyomma aureolatum PE=2 SV=1	TRUE	-3.00756	0.03965	50983.4	75533.2	49615.4	79376.1	3161.51	13780.2	-24549.8	0.674981	-0.567082
830	273	tr|A0A131Z614|A0A131Z614_RHIAP	N/A	N/A	ATP synthase subunit alpha OS=Rhipicephalus appendiculatus PE=3 SV=1	TRUE	2.99381	0.04019	223965	172031	224164	187972	4165.41	29756.2	51934.3	1.30189	0.380607
831	347	tr|L7M4S5|L7M4S5_9ACAR	N/A	N/A	Proteasome subunit alpha type OS=Rhipicephalus pulchellus PE=2 SV=1	TRUE	-2.97958	0.04076	280457	311626	284219	311343	17823.5	3257.96	-31169	0.899979	-0.152036
832	81	tr|A0A224YQ23|A0A224YQ23_9ACAR	N/A	N/A	26S protease regulatory subunit 6A-B OS=Rhipicephalus zambeziensis PE=3 SV=1	TRUE	-2.96168	0.04149	450780	555652	462612	546009	46176.5	40364.1	-104872	0.811263	-0.301758
833	338	tr|A0A023G5B1|A0A023G5B1_9ACAR	N/A	N/A	Putative ubiquitin/40s ribosomal protein s27a fusion OS=Amblyomma triste PE=2 SV=1	TRUE	2.95979	0.04156	3.06778e+06	2.7219e+06	2.97169e+06	2.70091e+06	197489	44348	345881	1.12707	0.172581
834	1130	tr|A0A131XID5|A0A131XID5_9ACAR	N/A	N/A	Putative chaperonin subunit OS=Hyalomma excavatum PE=2 SV=1	TRUE	-2.95307	0.04184	64449.1	75355.8	65981.3	74291	4007.55	4986.19	-10906.7	0.855264	-0.225559
835	625	tr|L7M7C2|L7M7C2_9ACAR	N/A	N/A	Putative ap-2 complex subunit alpha OS=Rhipicephalus pulchellus PE=2 SV=1	TRUE	-2.95054	0.04195	33945.3	75581.3	32050.7	88600.6	8612.5	22873.8	-41635.9	0.449124	-1.15482
836	733	tr|L7M1W2|L7M1W2_9ACAR	N/A	N/A	Putative thioredoxin peroxidase strongylocentrotus purpuratus: similar to thioredoxin peroxidase OS=Rhipicephalus pulchellus PE=2 SV=1	TRUE	-2.933	0.04269	13223.5	29251.9	18224.7	30095	9292.07	1803	-16028.3	0.452058	-1.14542
837	3	tr|A0A131Z9Z9|A0A131Z9Z9_RHIAP	N/A	N/A	Heparan sulfate proteoglycan 2 (Fragment) OS=Rhipicephalus appendiculatus PE=4 SV=1	TRUE	2.92512	0.04302	1.70648e+06	1.50013e+06	1.76894e+06	1.48684e+06	118670	29092.3	206347	1.13755	0.185933
838	94	tr|A0A131Z2D8|A0A131Z2D8_RHIAP	N/A	N/A	T-complex protein 1 subunit beta OS=Rhipicephalus appendiculatus PE=3 SV=1	TRUE	-2.92088	0.04321	217565	277829	228233	281831	33605.7	12154.2	-60264.2	0.783089	-0.352752
839	1014	tr|A0A0K8RH49|A0A0K8RH49_IXORI	N/A	N/A	Putative cuticle protein OS=Ixodes ricinus PE=2 SV=1	TRUE	2.91333	0.04353	64004	54842	66763.5	54836.2	4972.07	2224.65	9162.02	1.16706	0.222881
840	378	tr|A0A224YRS3|A0A224YRS3_9ACAR	N/A	N/A	Interleukin enhancer-binding factor 2 OS=Rhipicephalus zambeziensis PE=4 SV=1	TRUE	-2.90661	0.04383	74911	180220	98907.9	180919	62619	4112.19	-105309	0.415664	-1.26651
841	1026	tr|L7MG92|L7MG92_9ACAR	N/A	N/A	Putative tick serine protease (Fragment) OS=Rhipicephalus pulchellus PE=2 SV=1	TRUE	-2.89853	0.04418	237978	259551	242219	260597	12025.3	4643.65	-21572.2	0.916886	-0.125185
842	938	tr|A0A023FLD4|A0A023FLD4_9ACAR	N/A	N/A	Putative acetyl-coa acetyltransferase OS=Amblyomma cajennense PE=2 SV=1	TRUE	-2.89284	0.04444	41656.1	93355.6	45333.6	86792.4	6748.45	30209.9	-51699.5	0.446209	-1.16421
843	225	tr|L7MAM7|L7MAM7_9ACAR	N/A	N/A	Putative programmed cell death 4 OS=Rhipicephalus pulchellus PE=2 SV=1	TRUE	2.87142	0.0454	281891	229064	276974	219503	25205.3	19496	52826.9	1.23062	0.299386
844	126	tr|L7M880|L7M880_9ACAR	N/A	N/A	Rab GDP dissociation inhibitor OS=Rhipicephalus pulchellus PE=2 SV=1	TRUE	2.86829	0.04555	20310.7	15900.3	19659.9	16121.2	1526.39	2182.44	4410.35	1.27738	0.353183
845	848	tr|A0A131XHC9|A0A131XHC9_9ACAR	N/A	N/A	Putative proteoglycan 4 (Fragment) OS=Hyalomma excavatum PE=2 SV=1	TRUE	2.85864	0.04599	50389.8	26785.5	48187.8	34044.7	4792.49	13475	23604.3	1.88123	0.911679
846	1029	tr|Q6B887|Q6B887_9ACAR	N/A	N/A	60S ribosomal protein L35-like protein OS=Ixodes pacificus PE=2 SV=1	TRUE	-2.85037	0.04638	20481.8	28749.2	22065.5	29631.2	3109.39	3945.87	-8267.43	0.712429	-0.489182
847	800	tr|A0A224Z0R6|A0A224Z0R6_9ACAR	N/A	N/A	Thiamine pyrophosphate requiring enzyme OS=Rhipicephalus zambeziensis PE=3 SV=1	TRUE	2.84971	0.04641	9627.37	3324.81	9758.59	1598.8	796.239	3747.02	6302.56	2.89561	1.53387
848	1033	tr|A0A131XLN9|A0A131XLN9_9ACAR	N/A	N/A	Putative flotillin OS=Hyalomma excavatum PE=2 SV=1	TRUE	-2.84898	0.04644	21925.4	42745.6	21601.2	44098.2	12072.8	3803.27	-20820.2	0.512929	-0.96317
849	317	tr|A0A131YT62|A0A131YT62_RHIAP	N/A	N/A	Nidogen OS=Rhipicephalus appendiculatus PE=4 SV=1	TRUE	-2.83422	0.04714	137784	161388	137429	162154	14353.3	1437.03	-23604.3	0.853742	-0.228128
850	1324	tr|A0A224ZC58|A0A224ZC58_9ACAR	N/A	N/A	Zn2+ binding dehydrogenase nuclear receptor binding factor 1 OS=Rhipicephalus zambeziensis PE=4 SV=1	TRUE	2.81898	0.04788	141313	80721.2	160219	84129.2	36409.4	7768.05	60591.5	1.75063	0.807871
851	918	tr|L7M8Q1|L7M8Q1_9ACAR	N/A	N/A	Putative cop9 signalosome subunit csn2 OS=Rhipicephalus pulchellus PE=2 SV=1	TRUE	-2.81879	0.04789	41479.5	60607	40873.4	62147.9	6292.33	9926.94	-19127.5	0.684402	-0.547085
852	195	tr|A0A224Z3B4|A0A224Z3B4_9ACAR	N/A	N/A	Malic enzyme OS=Rhipicephalus zambeziensis PE=3 SV=1	TRUE	-2.81552	0.04805	57177	69810.3	60360.5	68507.5	6500.61	4259.36	-12633.3	0.819034	-0.288005
853	241	tr|A0A224Z3K1|A0A224Z3K1_9ACAR	N/A	N/A	Very long chain acyl-CoA dehydrogenase OS=Rhipicephalus zambeziensis PE=3 SV=1	TRUE	2.81019	0.04831	221444	96623.4	247532	70839.4	47375.2	60615	124820	2.29182	1.19649
854	1350	tr|A0A224Z2Z3|A0A224Z2Z3_9ACAR	N/A	N/A	Ubiquitin carboxyl-terminal hydrolase OS=Rhipicephalus zambeziensis PE=3 SV=1	TRUE	2.80929	0.04835	30602.1	22124.5	28113.9	23289.7	4705.72	2275.01	8477.58	1.38318	0.467985
855	484	tr|L7M1I4|L7M1I4_9ACAR	N/A	N/A	Putative karyopherin importin beta 1 OS=Rhipicephalus pulchellus PE=2 SV=1	TRUE	-2.77515	0.05007	19092.5	28192.6	19657	26900.6	1020.4	5587.27	-9100.18	0.677214	-0.562315
856	375	tr|A0A131YRT7|A0A131YRT7_RHIAP	N/A	N/A	Salivary sulfotransferase OS=Rhipicephalus appendiculatus PE=4 SV=1	TRUE	2.77103	0.05028	127996	89351.9	135136	95231.1	14033	19660.4	38644.3	1.4325	0.518531
857	1317	tr|A0A224YS21|A0A224YS21_9ACAR	N/A	N/A	1,2-dihydroxy-3-keto-5-methylthiopentene dioxygenase-like OS=Rhipicephalus zambeziensis PE=4 SV=1	TRUE	2.76124	0.05079	197523	85078.4	213229	82704.9	70404.1	4273.75	112445	2.32166	1.21516
858	822	tr|L7M9R9|L7M9R9_9ACAR	N/A	N/A	Putative dnaj domain prokaryotic heat shock protein OS=Rhipicephalus pulchellus PE=2 SV=1	TRUE	-2.75412	0.05116	17380.1	29559.5	17081.6	25204.5	598.122	7636.19	-12179.4	0.587969	-0.766189
859	1209	tr|L7LZA8|L7LZA8_9ACAR	N/A	N/A	Putative mitochondrial ribosomal protein l30 OS=Rhipicephalus pulchellus PE=2 SV=1	TRUE	2.72457	0.05274	22285.4	14417.8	24051.8	15119.5	4692.86	1729.92	7867.59	1.54569	0.628249
860	314	tr|A0A131Z2K3|A0A131Z2K3_RHIAP	N/A	N/A	Uncharacterized protein OS=Rhipicephalus appendiculatus PE=4 SV=1	TRUE	-2.71565	0.05323	91292.4	106537	88430.5	107464	9402.21	2477.05	-15244.6	0.856908	-0.222788
861	931	tr|A0A224YGV9|A0A224YGV9_9ACAR	N/A	N/A	Serine protease inhibitor OS=Rhipicephalus zambeziensis PE=3 SV=1	TRUE	-2.71293	0.05338	6062.01	22021.4	3371.85	25686.1	4709.8	9035.32	-15959.4	0.275278	-1.86104
862	1236	tr|A0A131Z603|A0A131Z603_RHIAP	N/A	N/A	Ribosome recycling factor OS=Rhipicephalus appendiculatus PE=4 SV=1	TRUE	2.71123	0.05347	14848.4	11624.2	15078.7	11612.1	1410.82	1500.76	3224.23	1.27737	0.353179
863	162	tr|A0A131YGM8|A0A131YGM8_RHIAP	N/A	N/A	Leucine-rich PPR motif-containing protein, mitochondrial OS=Rhipicephalus appendiculatus PE=4 SV=1	TRUE	-2.70844	0.05362	34186.3	59977.2	28842.4	62764	12080.6	11229	-25790.9	0.569988	-0.810997
864	234	tr|A0A131YXW9|A0A131YXW9_RHIAP	N/A	N/A	Beat protein like 1 OS=Rhipicephalus appendiculatus PE=4 SV=1	TRUE	-2.70093	0.05404	345825	736684	212037	739225	249537	23594.2	-390859	0.469435	-1.091
865	1286	tr|A0A131Z8C3|A0A131Z8C3_RHIAP	N/A	N/A	D-lactate dehydrognease 2 (Fragment) OS=Rhipicephalus appendiculatus PE=4 SV=1	TRUE	2.69761	0.05423	7709.71	3530.4	8912.61	3575.51	2555.52	818.502	4179.31	2.18381	1.12684
866	816	tr|L7M8C2|L7M8C2_9ACAR	N/A	N/A	Putative aspartyl-trna synthetase OS=Rhipicephalus pulchellus PE=2 SV=1	TRUE	-2.65435	0.05672	90532.8	118256	99813.5	120177	17515.1	4525.11	-27723	0.765567	-0.385399
867	621	tr|Q6JVM9|Q6JVM9_RHIAP	N/A	N/A	Glutathione S-transferase OS=Rhipicephalus appendiculatus GN=GST PE=2 SV=1	TRUE	-2.64127	0.0575	13423	22328.9	13620	22364.8	5837.88	164.004	-8905.92	0.601149	-0.734205
868	72	tr|A0A224Z0I5|A0A224Z0I5_9ACAR	N/A	N/A	T-complex protein 1 subunit theta OS=Rhipicephalus zambeziensis PE=3 SV=1	TRUE	-2.64033	0.05756	391017	594540	392496	530162	29601	130188	-203523	0.65768	-0.604542
869	521	tr|L7MKC0|L7MKC0_9ACAR	N/A	N/A	Putative alternative splicing factor srp20/9g8 rrm superfamily (Fragment) OS=Rhipicephalus pulchellus PE=2 SV=1	TRUE	2.63658	0.05779	531069	470890	549731	477053	36411.5	15397.5	60178.7	1.1278	0.173508
870	788	tr|V5HR13|V5HR13_IXORI	N/A	N/A	Putative sarcomere (Fragment) OS=Ixodes ricinus PE=2 SV=1	TRUE	-2.63498	0.05788	24778.4	80772.9	25250	99396.6	6106.57	36296.8	-55994.5	0.306767	-1.70479
871	447	tr|A0A1E1XVS1|A0A1E1XVS1_9ACAR	N/A	N/A	Putative muscle m-line assembly protein unc-89 (Fragment) OS=Amblyomma sculptum PE=2 SV=1	TRUE	2.6237	0.05857	290404	251483	294679	257621	20213.1	15862.6	38921.4	1.15477	0.207603
872	1063	tr|V5I2Q5|V5I2Q5_IXORI	N/A	N/A	Putative g-protein alpha subunit (Fragment) OS=Ixodes ricinus PE=2 SV=1	TRUE	-2.61103	0.05936	1092.71	5553.33	378.381	4536.23	1317.36	2649.57	-4460.62	0.196766	-2.34545
873	258	tr|A0A224YPE0|A0A224YPE0_9ACAR	N/A	N/A	Heat shock protein 90kDa beta OS=Rhipicephalus zambeziensis PE=3 SV=1	TRUE	-2.60071	0.06	329312	518108	382890	523453	117722	44169.8	-188795	0.635606	-0.653796
874	633	tr|A0A090X7P3|A0A090X7P3_IXORI	N/A	N/A	Putative titin (Fragment) OS=Ixodes ricinus PE=2 SV=1	TRUE	-2.58637	0.06092	35006.4	62471.8	43502.9	65089	15675.5	9622.19	-27465.4	0.560356	-0.835585
875	793	tr|V5HWG4|V5HWG4_IXORI	N/A	N/A	Putative rbp1-like protein OS=Ixodes ricinus PE=2 SV=1	TRUE	-2.58096	0.06127	53568.9	72753.1	51799.2	78524.8	4876.82	11914.8	-19184.2	0.736311	-0.441612
876	551	tr|L7M621|L7M621_9ACAR	N/A	N/A	Putative translocon-associated protein OS=Rhipicephalus pulchellus PE=2 SV=1	TRUE	-2.56748	0.06214	32384.7	58643.6	34417	60586.7	11355.1	13596.6	-26258.8	0.55223	-0.856659
877	80	tr|A0A224ZBZ2|A0A224ZBZ2_9ACAR	N/A	N/A	Wd40 repeat stress protein/actin OS=Rhipicephalus zambeziensis PE=4 SV=1	TRUE	2.56016	0.06263	105594	90555.7	103133	93727.2	6014.72	8205.83	15038.5	1.16607	0.221653
878	180	tr|A0A224YID5|A0A224YID5_9ACAR	N/A	N/A	40S ribosomal protein S7 OS=Rhipicephalus zambeziensis PE=3 SV=1	TRUE	2.55642	0.06288	1.14161e+06	841200	1.13935e+06	819035	45790.6	198321	300413	1.35712	0.440553
879	942	tr|L7M7P7|L7M7P7_9ACAR	N/A	N/A	Putative eif4aiii OS=Rhipicephalus pulchellus PE=2 SV=1	TRUE	-2.54021	0.06397	27577.5	35239.4	28329.2	36537.2	4417.3	2789.42	-7661.94	0.782575	-0.353699
880	845	tr|A0A224YQK8|A0A224YQK8_9ACAR	N/A	N/A	Actin-like protein 6B OS=Rhipicephalus zambeziensis PE=3 SV=1	TRUE	-2.53217	0.06452	8756.92	18581.6	8215.4	20377.8	5762.25	3458.08	-9824.68	0.471268	-1.08538
881	989	tr|A0A224ZAV4|A0A224ZAV4_9ACAR	N/A	N/A	Eukaryotic translation initiation factor 3 subunit G OS=Rhipicephalus zambeziensis PE=3 SV=1	TRUE	2.52723	0.06486	316589	94027.4	274935	18968.6	74254.3	133240	222562	3.36699	1.75146
882	1079	tr|L7MHD9|L7MHD9_9ACAR	N/A	N/A	Putative vitronectin receptor alpha subunit (Fragment) OS=Rhipicephalus pulchellus PE=2 SV=1	TRUE	2.5264	0.06491	37611.8	27893.5	37071.8	30316.7	1791.44	6417.34	9718.32	1.34841	0.431257
883	860	tr|A0A1E1X247|A0A1E1X247_9ACAR	N/A	N/A	Putative collagen alpha 1xviii chain OS=Amblyomma aureolatum PE=2 SV=1	TRUE	2.50603	0.06634	7203.39	3887.16	7181.92	3778.39	1533.15	1703.77	3316.23	1.85313	0.88996
884	718	tr|C9W1Q2|C9W1Q2_RHISA	N/A	N/A	Protein disulfide isomerase OS=Rhipicephalus sanguineus PE=2 SV=1	TRUE	-2.49786	0.06692	9030.19	25544.2	4830.06	28089.2	8107.11	8087.09	-16514	0.353513	-1.50017
885	260	tr|L7M9D1|L7M9D1_9ACAR	N/A	N/A	Putative erythrocyte membrane protein band 4.1-like 3 OS=Rhipicephalus pulchellus PE=2 SV=1	TRUE	2.47367	0.06868	311507	274289	325061	275478	25603	4857.87	37217.9	1.13569	0.183567
886	714	tr|L7M7K0|L7M7K0_9ACAR	N/A	N/A	Putative rab2a member ras oncoprotein family OS=Rhipicephalus pulchellus PE=2 SV=1	TRUE	-2.47182	0.06881	37092.5	39628	37045	39642.7	129.72	1771.9	-2535.46	0.936018	-0.0953912
887	1133	tr|A0A023FKJ8|A0A023FKJ8_9ACAR	N/A	N/A	Putative ca2+/calmodulin-dependent protein (Fragment) OS=Amblyomma cajennense PE=2 SV=1	TRUE	-2.44133	0.07111	1309.58	6867.96	1298.11	7730.31	66.7678	3942.94	-5558.38	0.19068	-2.39077
888	1260	tr|A0A1E1XFI0|A0A1E1XFI0_9ACAR	N/A	N/A	Putative pancreatic lipase-like enzyme (Fragment) OS=Amblyomma aureolatum PE=2 SV=1	TRUE	-2.43433	0.07165	38444.9	51492.2	37738.4	53053.7	2043.92	9055.43	-13047.2	0.746617	-0.421559
889	889	tr|L7MA39|L7MA39_9ACAR	N/A	N/A	Putative vesicle trafficking protein sly1 sec1 family OS=Rhipicephalus pulchellus PE=2 SV=1	TRUE	-2.42536	0.07234	25293.4	35503.5	28569.2	35394.5	6874.54	2430.13	-10210.1	0.712421	-0.489198
890	1276	tr|L7LZY0|L7LZY0_9ACAR	N/A	N/A	Putative mitochondrial processing peptidase alpha subunit protein OS=Rhipicephalus pulchellus PE=2 SV=1	TRUE	-2.4157	0.0731	4543.55	10011.5	4846.17	8909.81	836.411	3830.25	-5467.94	0.453834	-1.13976
891	1298	tr|A0A131XB48|A0A131XB48_9ACAR	N/A	N/A	Putative lysophosphatidic acid acyltransferase endophilin/sh3gl OS=Hyalomma excavatum PE=2 SV=1	TRUE	-2.41333	0.07329	54167.7	61067.7	54354.5	61691	652.937	4908.93	-6900.01	0.88701	-0.172977
892	1094	tr|A0A1E1X5I9|A0A1E1X5I9_9ACAR	N/A	N/A	Putative fumarylacetoacetase OS=Amblyomma aureolatum PE=2 SV=1	TRUE	-2.41054	0.07351	500.541	1283.2	460.326	1057.56	285.405	484.558	-782.656	0.390073	-1.35818
893	418	tr|A0A224ZAI3|A0A224ZAI3_9ACAR	N/A	N/A	Transforming growth factor-beta-induced protein OS=Rhipicephalus zambeziensis PE=4 SV=1	TRUE	-2.40331	0.07409	57231	75582.5	63890	73992.6	12401.3	4596.74	-18351.6	0.757198	-0.401257
894	1194	tr|A0A131YH18|A0A131YH18_RHIAP	N/A	N/A	Uncharacterized protein OS=Rhipicephalus appendiculatus PE=4 SV=1	TRUE	-2.3921	0.075	27480.8	34327	24905.9	34557.2	4848.7	1030.96	-6846.14	0.800561	-0.320917
895	1201	tr|L7MBH0|L7MBH0_9ACAR	N/A	N/A	Putative secreted peptide OS=Rhipicephalus pulchellus PE=2 SV=1	TRUE	-2.38978	0.07519	9595.06	24062.8	3747.01	24346.9	10173.3	2541.22	-14467.8	0.39875	-1.32644
896	1280	tr|L7MBE9|L7MBE9_9ACAR	N/A	N/A	Putative tick salivary antigen-5 protein OS=Rhipicephalus pulchellus PE=2 SV=1	TRUE	2.38851	0.07529	20700.1	10658.1	19368.1	11082.8	2523.12	6830.99	10042	1.9422	0.95769
897	1129	tr|A0A023FKD7|A0A023FKD7_9ACAR	N/A	N/A	Putative heat shock protein hsp 90-alpha isoform 1 (Fragment) OS=Amblyomma cajennense PE=2 SV=1	TRUE	-2.38	0.07599	73976.5	82391.4	75803.7	84081.8	5306.98	3056.09	-8414.98	0.897866	-0.155428
898	1138	tr|A0A131XBM8|A0A131XBM8_9ACAR	N/A	N/A	Rab GDP dissociation inhibitor OS=Hyalomma excavatum PE=2 SV=1	TRUE	2.37872	0.0761	217285	201057	223046	203034	10160.2	6033.24	16228.2	1.08071	0.111985
899	244	tr|A0A224Z3Y0|A0A224Z3Y0_9ACAR	N/A	N/A	RNA-binding protein Musashi OS=Rhipicephalus zambeziensis PE=4 SV=1	TRUE	-2.37483	0.07642	279149	369718	288741	345246	39751.6	52755.4	-90569.2	0.755032	-0.405391
900	773	tr|A0A131X8H2|A0A131X8H2_9ACAR	N/A	N/A	Peptidylprolyl isomerase OS=Hyalomma excavatum PE=2 SV=1	TRUE	2.35957	0.0777	20955.5	16812.9	20395.7	16204.6	2725.12	1349.32	4142.58	1.24639	0.317759
901	496	tr|L7M6M3|L7M6M3_9ACAR	N/A	N/A	Putative leucyl-trna synthetase OS=Rhipicephalus pulchellus PE=2 SV=1	TRUE	2.35746	0.07788	112202	83835.3	117057	82769.9	17143.3	11851.8	28366.6	1.33836	0.420467
902	682	tr|A0A224Z7Y4|A0A224Z7Y4_9ACAR	N/A	N/A	Ribosomal protein l37a OS=Rhipicephalus zambeziensis PE=3 SV=1	TRUE	2.3562	0.07799	134828	114550	133249	109665	12044.2	8783.07	20278.1	1.17702	0.235143
903	215	tr|A0A224Z2F4|A0A224Z2F4_9ACAR	N/A	N/A	Tropomodulin OS=Rhipicephalus zambeziensis PE=4 SV=1	TRUE	-2.33616	0.07971	322955	350612	324196	348402	8827.3	18508	-27657.2	0.921118	-0.118543
904	998	tr|A0A224YSX2|A0A224YSX2_9ACAR	N/A	N/A	Adaptor protein pacsin OS=Rhipicephalus zambeziensis PE=4 SV=1	TRUE	2.32457	0.08073	25360.8	21207.7	24230.9	21263	2539.97	1767.57	4153.06	1.19583	0.258009
905	1049	tr|L7M6P9|L7M6P9_9ACAR	N/A	N/A	Putative cap-gly domain-containing linker protein 1 OS=Rhipicephalus pulchellus PE=2 SV=1	TRUE	-2.30769	0.08224	17490.1	20584.7	17860.7	20255.9	824.538	2171.37	-3094.57	0.849667	-0.235031
906	1036	tr|F0JAD9|F0JAD9_AMBVA	N/A	N/A	Cytochrome b-c1 complex subunit 7 OS=Amblyomma variegatum PE=2 SV=1	TRUE	-2.30628	0.08237	9602.59	26659.3	4940.28	23653.5	11077.6	6432.65	-17056.7	0.360197	-1.47314
907	866	tr|A0A131YDG8|A0A131YDG8_RHIAP	N/A	N/A	Cuticular protein OS=Rhipicephalus appendiculatus PE=4 SV=1	TRUE	2.29977	0.08296	895891	674783	812474	683304	162751	35251.4	221108	1.32767	0.408899
908	171	tr|L7M2H2|L7M2H2_9ACAR	N/A	N/A	Coronin OS=Rhipicephalus pulchellus PE=2 SV=1	TRUE	-2.29364	0.08352	190597	244170	193528	265016	9986.83	39203.6	-53572.6	0.780593	-0.357358
909	601	tr|L7M0F9|L7M0F9_9ACAR	N/A	N/A	Eukaryotic translation initiation factor 3 subunit B OS=Rhipicephalus pulchellus PE=2 SV=1	TRUE	2.28083	0.08471	41656.7	35069.2	41658.6	33909.6	2123.05	4529.67	6587.5	1.18784	0.248344
910	745	tr|L7M4Y7|L7M4Y7_9ACAR	N/A	N/A	Uncharacterized protein OS=Rhipicephalus pulchellus PE=2 SV=1	TRUE	2.27191	0.08555	64321.4	52266	67630.3	50192.8	6219.54	6766.7	12055.5	1.23066	0.299427
911	486	tr|L7LZX8|L7LZX8_9ACAR	N/A	N/A	Putative alanine aminotransferase OS=Rhipicephalus pulchellus PE=2 SV=1	TRUE	2.27024	0.08571	111821	81315.7	115491	85370.3	19073	13337.1	30505.1	1.37514	0.459584
912	1013	tr|A0A224Z2I5|A0A224Z2I5_9ACAR	N/A	N/A	Integrin alpha 8 OS=Rhipicephalus zambeziensis PE=3 SV=1	TRUE	-2.26026	0.08666	61076.3	72756.3	57039.8	73182.8	8789.21	1691.28	-11680	0.839464	-0.25246
913	1342	tr|A0A224YCX8|A0A224YCX8_9ACAR	N/A	N/A	Pancreatic trypsin inhibitor OS=Rhipicephalus zambeziensis PE=4 SV=1	TRUE	-2.25766	0.08691	29194.1	44642.4	27541.8	49824.7	3017.41	11461.2	-15448.2	0.653956	-0.612735
914	53	tr|A0A131YMB0|A0A131YMB0_RHIAP	N/A	N/A	PDZ and LIM domain protein Zasp OS=Rhipicephalus appendiculatus PE=4 SV=1	TRUE	-2.25578	0.08709	1.39559e+06	1.94912e+06	1.54265e+06	1.9586e+06	395182	156409	-553522	0.716014	-0.481941
915	1264	tr|V5I1U0|V5I1U0_IXORI	N/A	N/A	Uncharacterized protein (Fragment) OS=Ixodes ricinus PE=2 SV=1	TRUE	2.24714	0.08792	53036	33709.9	60197.6	35605.7	14132.3	4708.9	19326.1	1.57331	0.653801
916	252	tr|A0A224YVP2|A0A224YVP2_9ACAR	N/A	N/A	Chaperonin complex component, TCP-1 eta subunit OS=Rhipicephalus zambeziensis PE=3 SV=1	TRUE	-2.24263	0.08836	153920	178255	152135	179543	8599.41	16711.8	-24334.8	0.863483	-0.21176
917	586	tr|L7LTS4|L7LTS4_9ACAR	N/A	N/A	Putative monotil peptide OS=Rhipicephalus pulchellus PE=2 SV=1	TRUE	-2.23982	0.08864	74717.6	87271	75643.4	86531	8640.82	4424.14	-12553.4	0.856156	-0.224055
918	155	tr|C9W1L7|C9W1L7_RHISA	N/A	N/A	60S ribosomal protein L9 OS=Rhipicephalus sanguineus PE=2 SV=1	TRUE	2.23607	0.08901	847182	702249	837810	699590	106493	35532	144933	1.20638	0.27069
919	726	tr|A0A224Z4A2|A0A224Z4A2_9ACAR	N/A	N/A	Phosphoribosylformylglycinamidine synthase OS=Rhipicephalus zambeziensis PE=3 SV=1	TRUE	-2.2312	0.08949	4432.23	8932.75	6328.77	8968.65	3481.61	290.282	-4500.52	0.496177	-1.01107
920	1268	tr|L7M9U5|L7M9U5_9ACAR	N/A	N/A	Putative vacuolar sorting protein vps1 dynamin OS=Rhipicephalus pulchellus PE=2 SV=1	TRUE	-2.22867	0.08974	58910.6	63201.1	60022	63242.2	3317.87	331.668	-4290.46	0.932114	-0.101421
921	122	tr|A0A224YQ49|A0A224YQ49_9ACAR	N/A	N/A	26S proteasome regulatory subunit T3 OS=Rhipicephalus zambeziensis PE=3 SV=1	TRUE	-2.21164	0.09146	361177	453804	362106	472545	35698.5	63149.2	-92627.3	0.795887	-0.329364
922	1041	tr|L7M516|L7M516_9ACAR	N/A	N/A	Putative ras log protein family member ac OS=Rhipicephalus pulchellus PE=2 SV=1	TRUE	2.20826	0.0918	180835	152832	186997	162141	12496.7	18063	28003.5	1.18323	0.242732
923	1032	tr|F1PDY8|F1PDY8_CANLF	N/A	N/A	Carbonic anhydrase 2 OS=Canis lupus familiaris GN=CA2 PE=4 SV=2	TRUE	-2.20742	0.09189	227.551	1255.46	249.513	1356.71	71.1467	803.402	-1027.91	0.18125	-2.46395
924	1128	tr|A0A131XMH8|A0A131XMH8_9ACAR	N/A	N/A	ATP synthase subunit alpha (Fragment) OS=Hyalomma excavatum PE=2 SV=1	TRUE	2.18199	0.09453	1.10155e+06	960312	1.07949e+06	981863	104796	39831	141234	1.14707	0.197954
925	558	tr|A0A1E1X4T0|A0A1E1X4T0_9ACAR	N/A	N/A	Putative ribose-phosphate pyrophosphokinase (Fragment) OS=Amblyomma aureolatum PE=2 SV=1	TRUE	-2.17923	0.09483	164400	195036	169247	192681	21509	11412.5	-30635.7	0.842923	-0.246528
926	1200	tr|L7MC52|L7MC52_9ACAR	N/A	N/A	Putative cell division cycle 37 log (Fragment) OS=Rhipicephalus pulchellus PE=2 SV=1	TRUE	2.17329	0.09546	8777.56	3397.55	10697.6	3266.98	4199.37	865.915	5380.01	2.5835	1.36932
927	1232	tr|A0A224YIR8|A0A224YIR8_9ACAR	N/A	N/A	Uncharacterized protein OS=Rhipicephalus zambeziensis PE=4 SV=1	TRUE	2.17124	0.09568	20268.7	9437.95	21180.5	5608.39	2136.17	8371.73	10830.8	2.14758	1.10271
928	894	tr|A0A1E1XGR0|A0A1E1XGR0_9ACAR	N/A	N/A	Putative synaptic vesicle protein synapsin (Fragment) OS=Amblyomma aureolatum PE=2 SV=1	TRUE	-2.16334	0.09653	91856.8	104087	94747.4	104117	8142.62	5438.35	-12229.9	0.882502	-0.180328
929	300	tr|L7M801|L7M801_9ACAR	N/A	N/A	Putative translocase of outer membrane 40 OS=Rhipicephalus pulchellus PE=2 SV=1	TRUE	2.15147	0.09782	290879	247182	308382	252334	32527	13397.6	43696.7	1.17678	0.234844
930	864	tr|L7M0U9|L7M0U9_9ACAR	N/A	N/A	Putative vesicle coat complex copii subunit sec24/subunit sfb2 OS=Rhipicephalus pulchellus PE=2 SV=1	TRUE	-2.14245	0.09882	45098.8	80903.7	41874	83445.1	12849.4	25937.9	-35804.8	0.557439	-0.843114
931	833	tr|L7MEV3|L7MEV3_9ACAR	N/A	N/A	Putative oxysterol-binding protein (Fragment) OS=Rhipicephalus pulchellus PE=2 SV=1	TRUE	-2.14183	0.09888	27021.1	36167.3	25315.3	37794	5746.58	4656.43	-9146.19	0.747115	-0.420599
932	1296	tr|A0A224Z1D1|A0A224Z1D1_9ACAR	N/A	N/A	Small subunit ribosomal protein S26 OS=Rhipicephalus zambeziensis PE=4 SV=1	TRUE	-2.13843	0.09926	8252.97	14753.7	10174.9	16323.4	4387.39	2911.19	-6500.76	0.559382	-0.838095
933	928	tr|A0A224YSH6|A0A224YSH6_9ACAR	N/A	N/A	Adenosylhomocysteinase OS=Rhipicephalus zambeziensis PE=3 SV=1	TRUE	-2.11579	0.10182	28239.5	32926.3	28404.3	33886.8	3352.89	1865.13	-4686.77	0.857659	-0.221524
934	703	tr|L7MMU0|L7MMU0_9ACAR	N/A	N/A	Galectin (Fragment) OS=Rhipicephalus pulchellus PE=2 SV=1	TRUE	2.09432	0.10432	114347	91825.2	115098	84351.8	9885.82	15785.5	22521.3	1.24526	0.31645
935	464	tr|L7MB37|L7MB37_9ACAR	N/A	N/A	Putative actin OS=Rhipicephalus pulchellus PE=2 SV=1	TRUE	-2.09146	0.10466	131255	150345	129583	151944	14046.4	7255.41	-19090.2	0.873024	-0.195907
936	148	tr|L7MI50|L7MI50_9ACAR	N/A	N/A	Putative glycine rich protein (Fragment) OS=Rhipicephalus pulchellus PE=2 SV=1	TRUE	2.07777	0.10629	366145	247516	420738	257908	96767.2	20380	118629	1.47928	0.564892
937	327	tr|A0A131Z2N2|A0A131Z2N2_RHIAP	N/A	N/A	Protein transport protein SEC31 OS=Rhipicephalus appendiculatus PE=4 SV=1	TRUE	2.07165	0.10703	102209	84254.5	103422	80567.8	5605.8	13925.3	17954.5	1.2131	0.278696
938	913	tr|L7M4W4|L7M4W4_9ACAR	N/A	N/A	Putative receptor-mediated endocytosis OS=Rhipicephalus pulchellus PE=2 SV=1	TRUE	2.06513	0.10782	68712.1	64659.1	69701.8	63154.2	1875.77	2834.94	4053.01	1.06268	0.0877111
939	421	tr|L7M4K4|L7M4K4_9ACAR	N/A	N/A	Uncharacterized protein OS=Rhipicephalus pulchellus PE=2 SV=1	TRUE	-2.0582	0.10867	274242	298348	277749	293631	10213.8	17527	-24105.8	0.919202	-0.121545
940	992	tr|A0A1E1XH73|A0A1E1XH73_9ACAR	N/A	N/A	Putative cysteine s-methyltransferase (Fragment) OS=Amblyomma aureolatum PE=2 SV=1	TRUE	2.05628	0.10891	18265.3	2344.04	22624.9	2294.93	13409.6	181.219	15921.3	7.79222	2.96203
941	108	tr|A0A131YNF2|A0A131YNF2_RHIAP	N/A	N/A	Splicing factor, proline-and glutamine-rich OS=Rhipicephalus appendiculatus PE=4 SV=1	TRUE	-2.05574	0.10898	3025.31	5465.26	2285.32	5805.54	1954.99	635.765	-2439.95	0.553553	-0.853207
942	1146	tr|L7M5P4|L7M5P4_9ACAR	N/A	N/A	Putative prohibitin-like protein OS=Rhipicephalus pulchellus PE=2 SV=1	TRUE	-2.05419	0.10917	4826.14	10191.5	3930.58	10162.7	2465.11	3793.33	-5365.35	0.473546	-1.07842
943	1172	tr|A0A131XIN1|A0A131XIN1_9ACAR	N/A	N/A	Putative peroxidase (Fragment) OS=Hyalomma excavatum PE=2 SV=1	TRUE	-2.05122	0.10954	1072.85	4931.07	1009.44	5931.15	690.783	3183.8	-3858.21	0.21757	-2.20045
944	1290	tr|L7LSQ1|L7LSQ1_9ACAR	N/A	N/A	Putative actin OS=Rhipicephalus pulchellus PE=2 SV=1	TRUE	2.04475	0.11035	105985	96453.1	107020	94879.1	7053.59	3929.9	9532.2	1.09883	0.135965
945	978	tr|Q6B8B0|Q6B8B0_9ACAR	N/A	N/A	60S ribosomal protein L6 OS=Ixodes pacificus PE=2 SV=1	TRUE	-2.04095	0.11082	4523.51	34174.3	2984.91	44736.9	4127.79	24822.3	-29650.8	0.132366	-2.9174
946	386	tr|A0A224Z7S1|A0A224Z7S1_9ACAR	N/A	N/A	Thioredoxin/protein disulfide isomerase OS=Rhipicephalus zambeziensis PE=3 SV=1	TRUE	-2.0358	0.11148	193791	269633	191731	236901	14531.4	62868.8	-75842.2	0.71872	-0.476497
947	1054	tr|L7M4W0|L7M4W0_9ACAR	N/A	N/A	Uncharacterized protein OS=Rhipicephalus pulchellus PE=2 SV=1	TRUE	-2.02473	0.11289	27185.3	31345.6	27029.6	30641	2014.03	2934.27	-4160.37	0.867274	-0.20544
948	903	tr|V5HL42|V5HL42_IXORI	N/A	N/A	Putative bent (Fragment) OS=Ixodes ricinus PE=2 SV=1	TRUE	-2.01796	0.11376	91997.7	110271	83907.1	110880	15058.8	4385.2	-18273.3	0.834288	-0.261383
949	1252	tr|D0URY2|D0URY2_9ACAR	N/A	N/A	Triosephosphate isomerase (Fragment) OS=Amblyomma sp. 'Amb2' PE=2 SV=1	TRUE	-2.01711	0.11387	30093.7	43432.8	28315	46246	7067.64	9013.44	-13339.1	0.69288	-0.529322
950	285	tr|A0A224Z6N2|A0A224Z6N2_9ACAR	N/A	N/A	Regulatory protein mlp OS=Rhipicephalus zambeziensis PE=4 SV=1	TRUE	2.00677	0.11522	5.76276e+06	5.17315e+06	5.91868e+06	5.03955e+06	288235	419398	589609	1.11397	0.155717
951	952	tr|A0A131YQU3|A0A131YQU3_RHIAP	N/A	N/A	Sulfur dioxygenase OS=Rhipicephalus appendiculatus PE=4 SV=1	TRUE	2.00669	0.11523	109049	95210.1	113714	94498	11735.8	2225.19	13838.9	1.14535	0.195791
952	987	tr|L7M4P3|L7M4P3_9ACAR	N/A	N/A	Putative dorsal switch protein 1 OS=Rhipicephalus pulchellus PE=2 SV=1	TRUE	2.00175	0.11589	114045	68442.3	113727	84661.4	13624.7	37031.8	45602.8	1.6663	0.736644
953	901	tr|A0A131YYH5|A0A131YYH5_RHIAP	N/A	N/A	Calsequestrin OS=Rhipicephalus appendiculatus PE=3 SV=1	TRUE	-2.00112	0.11597	20086.5	29401.7	19976.4	25204.8	569.67	8042.49	-9315.15	0.683176	-0.54967
954	141	tr|A0A224Z3B3|A0A224Z3B3_9ACAR	N/A	N/A	V-type H+-transporting ATPase subunit B OS=Rhipicephalus zambeziensis PE=3 SV=1	TRUE	1.99968	0.11616	475902	406203	481917	405555	23692.8	55527.4	69699.1	1.17159	0.228464
955	670	tr|V5IET1|V5IET1_IXORI	N/A	N/A	Putative histone deacetylase complex catalytic component rpd3 (Fragment) OS=Ixodes ricinus PE=2 SV=1	TRUE	1.99654	0.11658	70129.9	60069.9	69127.8	62822.3	5291.64	6940.04	10060	1.16747	0.223387
956	226	tr|A0A131YMQ4|A0A131YMQ4_RHIAP	N/A	N/A	T-complex protein 1 subunit zeta OS=Rhipicephalus appendiculatus PE=3 SV=1	TRUE	-1.99606	0.11664	208227	302795	232830	276035	66759.9	47717.4	-94567.8	0.687684	-0.540183
957	969	tr|Q2Z1P8|Q2Z1P8_CANLF	N/A	N/A	Anion exchange protein OS=Canis lupus familiaris GN=SLC4A1 PE=2 SV=1	TRUE	-1.99204	0.11718	1831.29	9038.82	2117.6	11008.6	571.555	6240.75	-7207.53	0.202603	-2.30327
958	865	tr|L7MF83|L7MF83_9ACAR	N/A	N/A	Uncharacterized protein (Fragment) OS=Rhipicephalus pulchellus PE=2 SV=1	TRUE	-1.98889	0.1176	77133.2	140418	71537.2	127158	29473.8	46568.7	-63284.4	0.549313	-0.864301
959	775	tr|J9P0I1|J9P0I1_CANLF	N/A	N/A	Keratin, type I cytoskeletal 9 OS=Canis lupus familiaris GN=KRT9 PE=3 SV=1	TRUE	1.98304	0.11839	1.74628e+06	31087.6	2.47042e+06	23036.9	1.49794e+06	22086.3	1.71519e+06	56.1728	5.8118
960	1030	tr|A0A224Z521|A0A224Z521_9ACAR	N/A	N/A	NADH dehydrogenase (Ubiquinone) Fe-S protein 4 (Fragment) OS=Rhipicephalus zambeziensis PE=4 SV=1	TRUE	-1.98158	0.11859	1477.31	5825.86	1369.46	5532.26	532.63	3763.46	-4348.55	0.253579	-1.97949
961	430	tr|A0A131XGP6|A0A131XGP6_9ACAR	N/A	N/A	Putative trna-specific adenosine deaminase 1 OS=Hyalomma excavatum PE=2 SV=1	TRUE	1.98018	0.11878	147300	128887	144682	131794	14715.3	6546.71	18413.1	1.14286	0.192652
962	1334	tr|F6XH46|F6XH46_CANLF	N/A	N/A	Glutathione peroxidase OS=Canis lupus familiaris GN=GPX1 PE=3 SV=1	TRUE	1.97179	0.11992	2116.23	1831.33	2133.24	1955.25	44.0982	246.342	284.897	1.15557	0.208602
963	702	tr|L7MHU3|L7MHU3_9ACAR	N/A	N/A	Putative tick thioester protein (Fragment) OS=Rhipicephalus pulchellus PE=2 SV=1	TRUE	-1.9605	0.12148	31609.8	58399.8	33885.1	50443.2	13520.5	19426.3	-26790	0.541266	-0.885592
964	346	tr|A0A224YPB8|A0A224YPB8_9ACAR	N/A	N/A	Heat shock protein OS=Rhipicephalus zambeziensis PE=3 SV=1	TRUE	1.96046	0.12149	344442	264009	359109	286752	32796.7	63040.3	80432.4	1.30466	0.383671
965	1090	tr|L7M4E8|L7M4E8_9ACAR	N/A	N/A	Putative ras-related protein rab-11a OS=Rhipicephalus pulchellus PE=2 SV=1	TRUE	1.95378	0.12243	34807.5	30706.8	32859	30914.4	3430.46	1203.22	4100.74	1.13355	0.180842
966	6	tr|A0A224Z539|A0A224Z539_9ACAR	N/A	N/A	Neurexin iii alpha (Fragment) OS=Rhipicephalus zambeziensis PE=4 SV=1	TRUE	1.94348	0.12388	1.49036e+06	1.43732e+06	1.47538e+06	1.44006e+06	40972.2	23576.3	53041.6	1.0369	0.0522812
967	71	tr|A0A224Z295|A0A224Z295_9ACAR	N/A	N/A	Protein disulfide-isomerase OS=Rhipicephalus zambeziensis PE=3 SV=1	TRUE	1.92039	0.12721	899334	828938	922197	836538	57208.7	27539.3	70396.2	1.08492	0.117593
968	1293	tr|E2R2K4|E2R2K4_CANLF	N/A	N/A	RAP1B, member of RAS oncogene family OS=Canis lupus familiaris GN=RAP1B PE=4 SV=1	TRUE	1.92044	0.12721	29067	3110.95	41880.3	3219.06	23387.5	1020.71	25956	9.34345	3.22395
969	1091	tr|A0A131XM51|A0A131XM51_9ACAR	N/A	N/A	Putative microtubule-associated protein futsch (Fragment) OS=Hyalomma excavatum PE=2 SV=1	TRUE	1.91947	0.12735	8798.53	1360.4	11726.9	1341.59	6673.99	711.982	7438.14	6.46762	2.69323
970	444	tr|L7M6B8|L7M6B8_9ACAR	N/A	N/A	Putative 26s proteasome regulatory complex subunit rpn11 OS=Rhipicephalus pulchellus PE=2 SV=1	TRUE	1.91597	0.12786	306720	255820	313732	272563	22776.4	39981.4	50900	1.19897	0.261794
971	541	tr|L7M6A6|L7M6A6_9ACAR	N/A	N/A	Profilin OS=Rhipicephalus pulchellus PE=2 SV=1	TRUE	1.91485	0.12803	517385	487027	519561	483278	26083.2	8587.39	30358.5	1.06233	0.087238
972	980	tr|A0A131Z3S7|A0A131Z3S7_RHIAP	N/A	N/A	Thioredoxin/protein disulfide isomerase OS=Rhipicephalus appendiculatus PE=4 SV=1	TRUE	-1.91324	0.12827	1314.22	2146.83	1074.12	1946.8	589.961	469.152	-832.614	0.612167	-0.708004
973	1338	tr|L7M0J5|L7M0J5_9ACAR	N/A	N/A	Putative septin-2 OS=Rhipicephalus pulchellus PE=2 SV=1	TRUE	-1.8983	0.13049	20265	28796.3	17001.5	27518.8	6984.54	3436.5	-8531.33	0.703736	-0.506895
974	963	tr|A0A131XIW2|A0A131XIW2_9ACAR	N/A	N/A	Putative nuclear envelope protein OS=Hyalomma excavatum PE=2 SV=1	TRUE	-1.89637	0.13079	155720	179606	162601	181892	21150.6	5347.17	-23885.7	0.86701	-0.205879
975	1037	tr|L7MJ02|L7MJ02_9ACAR	N/A	N/A	Putative tick salivary serpin (Fragment) OS=Rhipicephalus pulchellus PE=2 SV=1	TRUE	1.89007	0.13174	20351.4	9756.15	23458.4	12440.9	7428.06	6252.8	10595.3	2.08601	1.06074
976	1163	tr|F1P8L7|F1P8L7_CANLF	N/A	N/A	Rab GDP dissociation inhibitor OS=Canis lupus familiaris GN=GDI2 PE=3 SV=1	TRUE	-1.88919	0.13187	537.692	3961.76	523.373	5127.03	67.615	3138.53	-3424.07	0.13572	-2.88129
977	1266	tr|L7LXZ3|L7LXZ3_9ACAR	N/A	N/A	Anamorsin homolog OS=Rhipicephalus pulchellus PE=2 SV=1	TRUE	1.88512	0.1325	28552.7	9511.9	31014.4	9651.98	16238.8	6508.88	19040.8	3.00178	1.58582
978	904	tr|L7M7J5|L7M7J5_9ACAR	N/A	N/A	Putative 20s proteasome regulatory subunit beta type psmb1/pre7 OS=Rhipicephalus pulchellus PE=2 SV=1	TRUE	-1.87732	0.13369	176912	189066	175615	189584	10398.7	4196.65	-12154.1	0.935715	-0.0958592
979	964	tr|A0A224YWW0|A0A224YWW0_9ACAR	N/A	N/A	Hypoxia up-regulated 1 OS=Rhipicephalus zambeziensis PE=3 SV=1	TRUE	-1.86894	0.135	30266.7	47604.8	33533.3	52668.8	12464.4	10140.2	-17338.1	0.635791	-0.653375
980	416	tr|L7M7M2|L7M7M2_9ACAR	N/A	N/A	Uncharacterized protein OS=Rhipicephalus pulchellus PE=2 SV=1	TRUE	-1.86072	0.13629	209846	285347	218059	313774	47301.4	51979.3	-75501	0.735406	-0.443387
981	1102	tr|A0A131XME0|A0A131XME0_9ACAR	N/A	N/A	Uncharacterized protein (Fragment) OS=Hyalomma excavatum PE=2 SV=1	TRUE	-1.85864	0.13661	30196.7	38752	32397.3	38805.4	7778.76	1747.29	-8555.29	0.77923	-0.359879
982	591	tr|A0A224Y399|A0A224Y399_9ACAR	N/A	N/A	Dipeptidyl peptidase 3 OS=Rhipicephalus zambeziensis PE=3 SV=1	TRUE	1.85665	0.13693	71349.5	54439.6	73966.7	61506.6	8947.91	12991.9	16909.9	1.31062	0.390247
983	786	tr|B5TMF7|B5TMF7_DERVA	N/A	N/A	Glyceraldehyde-3-phosphate dehydrogenase OS=Dermacentor variabilis GN=GAPDH PE=2 SV=1	TRUE	-1.85508	0.13718	268094	320367	272165	298654	12994.7	47044.7	-52273.2	0.836833	-0.256988
984	765	tr|L7M5S1|L7M5S1_9ACAR	N/A	N/A	Putative phosphatidylinositol transfer protein OS=Rhipicephalus pulchellus PE=2 SV=1	TRUE	1.84125	0.1394	48587.9	28575.9	54630.7	32617.8	17008.3	8069.01	20012.1	1.70031	0.765801
985	1332	tr|V5H171|V5H171_IXORI	N/A	N/A	Putative fructose-6-phosphate (Fragment) OS=Ixodes ricinus PE=2 SV=1	TRUE	1.83844	0.13985	16604.1	14183.5	17686.2	14106.3	1971.81	1145.72	2420.59	1.17066	0.227325
986	1161	tr|G3MHT9|G3MHT9_9ACAR	N/A	N/A	Uncharacterized protein (Fragment) OS=Amblyomma maculatum PE=2 SV=1	TRUE	1.83224	0.14086	88993.3	46756.9	78532.3	39218.9	18450.2	35408.4	42236.5	1.90332	0.928519
987	462	tr|L7MI05|L7MI05_9ACAR	N/A	N/A	Putative vitronectin receptor alpha subunit (Fragment) OS=Rhipicephalus pulchellus PE=2 SV=1	TRUE	-1.80624	0.14518	99839.7	127691	88773.6	129278	23185.4	13255.8	-27851.2	0.781886	-0.35497
988	1168	tr|A0A131Z3H1|A0A131Z3H1_RHIAP	N/A	N/A	Lipocalin OS=Rhipicephalus appendiculatus PE=4 SV=1	TRUE	-1.80118	0.14604	17583.4	30897.2	23419.8	32458.3	12001.3	4459.05	-13313.8	0.569093	-0.813264
989	663	tr|A0A131XQM1|A0A131XQM1_9ACAR	N/A	N/A	Putative myosin alkali light chain protein OS=Hyalomma excavatum PE=2 SV=1	TRUE	-1.79462	0.14716	76350.4	140009	52098.5	144219	52425	32038.3	-63659	0.545323	-0.874816
990	905	tr|L7M8Z1|L7M8Z1_9ACAR	N/A	N/A	Putative dynamitin OS=Rhipicephalus pulchellus PE=2 SV=1	TRUE	-1.78999	0.14795	10573.7	19264.2	12029.4	20144.2	7995.93	2603.58	-8690.41	0.548882	-0.865432
991	650	tr|L7LYD3|L7LYD3_9ACAR	N/A	N/A	cGMP-dependent protein kinase OS=Rhipicephalus pulchellus PE=2 SV=1	TRUE	-1.78895	0.14813	42557.5	76301.2	40223.7	62099.8	4143.34	32406.7	-33743.7	0.557757	-0.842291
992	302	tr|A0A224YVX6|A0A224YVX6_9ACAR	N/A	N/A	Trifunctional purine biosynthetic protein adenosine-3 OS=Rhipicephalus zambeziensis PE=3 SV=1	TRUE	-1.7818	0.14937	160105	202497	163775	193979	19654.4	36219.3	-42392	0.790653	-0.338883
993	457	tr|A0A131Z6W5|A0A131Z6W5_RHIAP	N/A	N/A	NADH dehydrogenase (Ubiquinone) 1 alpha subcomplex subunit 6 OS=Rhipicephalus appendiculatus PE=3 SV=1	TRUE	1.7782	0.15	535771	500712	546961	501533	31941.1	12079.6	35058.9	1.07002	0.0976351
994	1265	tr|L7LZG6|L7LZG6_9ACAR	N/A	N/A	Putative nuclear transport factor-2 OS=Rhipicephalus pulchellus PE=2 SV=1	TRUE	-1.77571	0.15044	24637.2	28987	24279.5	26884	2017.2	3732.74	-4349.87	0.849937	-0.234572
995	139	tr|A0A224Z3G3|A0A224Z3G3_9ACAR	N/A	N/A	V-type H+-transporting ATPase subunit A OS=Rhipicephalus zambeziensis PE=3 SV=1	TRUE	-1.77504	0.15055	407249	444344	389266	443817	35491.8	7107.7	-37094.8	0.916518	-0.125765
996	661	tr|C9W1P7|C9W1P7_RHISA	N/A	N/A	ATP synthase H+ transporting mitochondrial F1 complex delta subunit OS=Rhipicephalus sanguineus PE=2 SV=1	TRUE	1.76216	0.15283	117178	55129.9	86823	57984.1	57803.3	19449.4	62048	2.12549	1.08779
997	1241	tr|V5I0Y3|V5I0Y3_IXORI	N/A	N/A	Putative alternative splicing factor (Fragment) OS=Ixodes ricinus PE=2 SV=1	TRUE	-1.73984	0.15687	4366.17	12863.2	4894.86	15693.9	2949.34	7928.14	-8496.98	0.339433	-1.5588
998	669	tr|A0A224Z3P6|A0A224Z3P6_9ACAR	N/A	N/A	Methylglutaconyl-CoA hydratase OS=Rhipicephalus zambeziensis PE=3 SV=1	TRUE	1.73803	0.1572	55619.9	29979.2	62063	23337.8	22294.8	12485.2	25640.8	1.85529	0.891642
999	33	tr|L7MEG0|L7MEG0_9ACAR	N/A	N/A	Putative heat shock protein (Fragment) OS=Rhipicephalus pulchellus PE=2 SV=1	TRUE	1.72431	0.15974	85030.7	79421.9	85796.5	79257.9	5622.86	353.189	5608.77	1.07062	0.0984464
1000	831	tr|V5HMC9|V5HMC9_IXORI	N/A	N/A	Putative small ribonucleoprotein particle protein smg (Fragment) OS=Ixodes ricinus PE=2 SV=1	TRUE	1.72292	0.16	55896.6	30695.7	52041.8	41364.8	8736.88	23780.3	25200.9	1.82099	0.864723
1001	1113	tr|L7M503|L7M503_9ACAR	N/A	N/A	Putative sulfotransferase OS=Rhipicephalus pulchellus PE=2 SV=1	TRUE	-1.70653	0.1631	10550.2	17735.9	12846.4	17171.6	7145.53	1459.93	-7185.69	0.59485	-0.749401
1002	1141	tr|L7MEF8|L7MEF8_9ACAR	N/A	N/A	Putative leucine-rich ppr-motif protein (Fragment) OS=Rhipicephalus pulchellus PE=2 SV=1	TRUE	-1.70466	0.16346	1737.66	7130.99	1476.3	9795.02	1216.54	5343.23	-5393.32	0.243678	-2.03695
1003	895	tr|A0A224YXU0|A0A224YXU0_9ACAR	N/A	N/A	Epidermal growth factor receptor substrate 15 OS=Rhipicephalus zambeziensis PE=4 SV=1	TRUE	1.69899	0.16455	36831.9	25311.6	38475.2	20838.2	5565.74	10341.9	11520.3	1.45514	0.541156
1004	100	tr|A0A131YY95|A0A131YY95_RHIAP	N/A	N/A	Glycerol-3-phosphate dehydrogenase OS=Rhipicephalus appendiculatus PE=3 SV=1	TRUE	1.69177	0.16595	423631	202135	397792	109357	156548	164064	221495	2.09578	1.06749
1005	626	tr|E3UCD8|E3UCD8_HYAAA	N/A	N/A	Ribosomal protein L24 OS=Hyalomma anatolicum anatolicum PE=2 SV=1	TRUE	1.68908	0.16647	515478	443324	494926	440414	73498	8514.37	72154	1.16276	0.21755
1006	1106	tr|A0A224YI85|A0A224YI85_9ACAR	N/A	N/A	ATP-dependent RNA helicase DDX5/DBP2 OS=Rhipicephalus zambeziensis PE=3 SV=1	TRUE	-1.67683	0.16888	4348.53	16592	4405.15	23411.7	1061.49	12602	-12243.4	0.262086	-1.93189
1007	1137	tr|A0A131Z1M0|A0A131Z1M0_RHIAP	N/A	N/A	RNA-binding protein 4 OS=Rhipicephalus appendiculatus PE=4 SV=1	TRUE	-1.67349	0.16955	31564	36569.6	29820.6	37439	3315.92	3980.57	-5005.6	0.863121	-0.212365
1008	193	tr|A0A224YQG5|A0A224YQG5_9ACAR	N/A	N/A	Glutamine synthetase OS=Rhipicephalus zambeziensis PE=3 SV=1	TRUE	1.66328	0.17159	621418	381872	504454	376450	249220	10723.4	239547	1.6273	0.702477
1009	760	tr|V5IGJ4|V5IGJ4_IXORI	N/A	N/A	Putative eukaryotic translation initiation factor 2 subunit 3 y-linked OS=Ixodes ricinus PE=2 SV=1	TRUE	1.66117	0.17201	79863.5	70958.1	80270.9	70476.5	1121.11	9217.39	8905.35	1.1255	0.170568
1010	539	tr|L7MDB3|L7MDB3_9ACAR	N/A	N/A	Malate dehydrogenase (Fragment) OS=Rhipicephalus pulchellus PE=2 SV=1	TRUE	-1.65697	0.17287	105348	119944	105979	123313	12509.7	8734.31	-14595.8	0.878312	-0.187194
1011	251	tr|A0A224YTK9|A0A224YTK9_9ACAR	N/A	N/A	ATP-binding cassette sub-family E member 1 OS=Rhipicephalus zambeziensis PE=4 SV=1	TRUE	-1.65579	0.17311	158829	198196	177296	197697	40228.3	8798.78	-39366.3	0.801376	-0.319448
1012	255	tr|Q86FP6|Q86FP6_DERVA	N/A	N/A	40S ribosomal protein S12 OS=Dermacentor variabilis PE=2 SV=1	TRUE	1.64406	0.17551	587066	556286	583073	553013	25603.6	19899.4	30779.9	1.05533	0.0776958
1013	751	tr|A0A1E1X380|A0A1E1X380_9ACAR	N/A	N/A	Putative netrin axonal chemotropic factor (Fragment) OS=Amblyomma aureolatum PE=2 SV=1	TRUE	-1.64337	0.17565	211599	229381	214338	236805	8934.21	16474.9	-17781.9	0.922479	-0.116412
1014	974	tr|L7M7G7|L7M7G7_9ACAR	N/A	N/A	Putative vesicle-trafficking protein sec22b OS=Rhipicephalus pulchellus PE=2 SV=1	TRUE	-1.64174	0.17599	13643.5	32674.5	3668.64	32320.7	18565.6	7644.63	-19031	0.417557	-1.25995
1015	882	tr|L7MA85|L7MA85_9ACAR	N/A	N/A	Putative calcium/calmodulin-dependent serine protein kinase/membrane-associated guanylate kinase OS=Rhipicephalus pulchellus PE=2 SV=1	TRUE	-1.63957	0.17644	41105.3	57804.4	47597.9	61676.5	15408	8590.68	-16699.1	0.71111	-0.491855
1016	1262	tr|B7S729|B7S729_RHISA	N/A	N/A	FREP A1 (Fragment) OS=Rhipicephalus sanguineus PE=2 SV=1	TRUE	-1.63754	0.17686	7595.77	17019.4	8728.41	22238.8	3565.08	9308.14	-9423.65	0.4463	-1.16391
1017	1144	tr|A0A023GJ81|A0A023GJ81_9ACAR	N/A	N/A	Putative grp-3 498 glycine rich family OS=Amblyomma triste PE=2 SV=1	TRUE	-1.63237	0.17794	408200	428562	411704	422612	17460.8	12724.6	-20361.9	0.952488	-0.0702275
1018	1177	tr|L7ML65|L7ML65_9ACAR	N/A	N/A	Putative alkyl hydroperoxide reductase thiol specific antioxidant (Fragment) OS=Rhipicephalus pulchellus PE=2 SV=1	TRUE	1.62188	0.18015	8376.54	3759.47	8836.46	3416.02	4851.95	877.732	4617.07	2.22812	1.15583
1019	1203	tr|L7M7I9|L7M7I9_9ACAR	N/A	N/A	Putative gdp-mannose pyrophosphorylase/mannose-1-phosphate guanylyltransferase OS=Rhipicephalus pulchellus PE=2 SV=1	TRUE	1.6211	0.18031	16754.8	5223.82	22931.4	5283.13	12220.5	1563.53	11531	3.20738	1.6814
1020	815	tr|L7M7F0|L7M7F0_9ACAR	N/A	N/A	Putative sorting and assembly machinery component 50 OS=Rhipicephalus pulchellus PE=2 SV=1	TRUE	1.61849	0.18087	131231	111936	125245	109372	20018	5063.24	19294.6	1.17237	0.229429
1021	1111	tr|J9P794|J9P794_CANLF	N/A	N/A	Serpin family B member 12 OS=Canis lupus familiaris GN=SERPINB12 PE=3 SV=1	TRUE	1.6147	0.18168	45278.2	34102.6	49079.5	31713.3	11095	4539.71	11175.6	1.32771	0.408936
1022	857	tr|F0J8L9|F0J8L9_AMBVA	N/A	N/A	Putative vacuolar ATP synthase subunit D (Fragment) OS=Amblyomma variegatum PE=2 SV=1	TRUE	-1.61144	0.18238	12942.8	16132.6	12055.6	15443.4	1661.57	2999	-3189.79	0.802277	-0.317828
1023	946	tr|A0A131XFZ6|A0A131XFZ6_9ACAR	N/A	N/A	Uncharacterized protein OS=Hyalomma excavatum PE=2 SV=1	TRUE	1.58101	0.18903	335798	193938	381215	158250	138799	69915.3	141860	1.73147	0.791999
1024	63	tr|G3MM77|G3MM77_9ACAR	N/A	N/A	Uncharacterized protein OS=Amblyomma maculatum PE=2 SV=1	TRUE	1.57617	0.19011	943079	853500	965181	855529	95149.9	25232.7	89579.3	1.10496	0.143988
1025	429	tr|L7M046|L7M046_9ACAR	N/A	N/A	Putative cuticular protein OS=Rhipicephalus pulchellus PE=2 SV=1	TRUE	1.57138	0.19119	176407	143837	173981	143759	31789.3	16681.2	32569.9	1.22644	0.294472
1026	417	tr|A0A224Z666|A0A224Z666_9ACAR	N/A	N/A	Phosphoserine aminotransferase OS=Rhipicephalus zambeziensis PE=3 SV=1	TRUE	1.57096	0.19129	200850	171338	209851	174569	26582.2	18765.2	29512.1	1.17224	0.229274
1027	316	tr|A0A131YYJ1|A0A131YYJ1_RHIAP	N/A	N/A	Glutamate formiminotransferase / formiminotetrahydrofolate cyclodeaminase OS=Rhipicephalus appendiculatus PE=4 SV=1	TRUE	1.56893	0.19175	116533	74375.4	119415	89149.6	31445.6	34310.1	42157.2	1.56682	0.647837
1028	1233	tr|A0A224YDZ8|A0A224YDZ8_9ACAR	N/A	N/A	Replication factor A3 OS=Rhipicephalus zambeziensis PE=4 SV=1	TRUE	-1.56708	0.19216	4033.38	8088.1	4013.49	9775.35	758.526	4416.91	-4054.72	0.498681	-1.00381
1029	1349	tr|L7M489|L7M489_9ACAR	N/A	N/A	Uncharacterized protein OS=Rhipicephalus pulchellus PE=2 SV=1	TRUE	1.56114	0.19351	19303.1	17274.8	19483.3	16794.9	1643.25	1537.45	2028.29	1.11741	0.160162
1030	762	tr|V5H0R0|V5H0R0_IXORI	N/A	N/A	Putative mitochondrial adp/atp carrier OS=Ixodes ricinus PE=2 SV=1	TRUE	1.56095	0.19356	453938	414547	477172	417800	41099.4	14876.2	39391.1	1.09502	0.13096
1031	1270	tr|L7LZZ7|L7LZZ7_9ACAR	N/A	N/A	Uncharacterized protein OS=Rhipicephalus pulchellus PE=2 SV=1	TRUE	-1.55749	0.19435	17695.7	33713.6	18389.7	43805.9	1301.35	17765.5	-16017.9	0.524884	-0.92993
1032	1239	tr|A0A131XMG8|A0A131XMG8_9ACAR	N/A	N/A	Putative mitochondrial ribosomal protein l9 OS=Hyalomma excavatum PE=2 SV=1	TRUE	1.5524	0.19552	5347.49	1831.35	6619.76	2195.43	3868.09	654.338	3516.14	2.91997	1.54596
1033	553	tr|L7M1X0|L7M1X0_9ACAR	N/A	N/A	Eukaryotic translation initiation factor 3 subunit H OS=Rhipicephalus pulchellus PE=2 SV=1	TRUE	1.54994	0.19609	104355	86908	112167	86747.7	18444.9	6316.78	17446.7	1.20075	0.263935
1034	1012	tr|L7M4D8|L7M4D8_9ACAR	N/A	N/A	Sulfiredoxin OS=Rhipicephalus pulchellus PE=2 SV=1	TRUE	-1.5367	0.19918	6225.31	18125	8013.75	25560.7	3430.18	12966.4	-11899.7	0.343465	-1.54177
1035	23	tr|A0A224Z9V2|A0A224Z9V2_9ACAR	N/A	N/A	Transitional endoplasmic reticulum ATPase OS=Rhipicephalus zambeziensis PE=3 SV=1	TRUE	1.53106	0.20051	1.06448e+06	999381	1.06168e+06	964521	34601.2	65007.5	65096.8	1.06514	0.0910392
1036	474	tr|A0A131XDL0|A0A131XDL0_9ACAR	N/A	N/A	Putative 26s proteasome regulatory complex subunit OS=Hyalomma excavatum PE=2 SV=1	TRUE	1.53062	0.20061	123618	110747	122261	110732	14321	2652.26	12870.7	1.11622	0.158618
1037	563	tr|A0A224YTU9|A0A224YTU9_9ACAR	N/A	N/A	Arginyl-tRNA synthetase OS=Rhipicephalus zambeziensis PE=3 SV=1	TRUE	-1.53024	0.2007	70763.8	87585.9	72892.2	94090.2	4228.4	18565.3	-16822.1	0.807936	-0.307687
1038	489	tr|A0A224Z279|A0A224Z279_9ACAR	N/A	N/A	Sulfide:quinone oxidoreductase OS=Rhipicephalus zambeziensis PE=4 SV=1	TRUE	1.52718	0.20143	200027	156739	210147	159714	31606	37569	43288.5	1.27618	0.351835
1039	147	tr|F1Q0R0|F1Q0R0_CANLF	N/A	N/A	Keratin 14 OS=Canis lupus familiaris GN=KRT14 PE=3 SV=2	TRUE	1.52507	0.20193	172846	146156	157977	146327	30083	3721.13	26689.9	1.18261	0.241977
1040	811	tr|A0A1E1XRG3|A0A1E1XRG3_9ACAR	N/A	N/A	Putative dynamin-like gtp binding protein (Fragment) OS=Amblyomma sculptum PE=2 SV=1	TRUE	1.51621	0.20405	48334.1	23052.9	47067.2	8296.92	4443.92	28536.2	25281.2	2.09666	1.06809
1041	422	tr|L7MF58|L7MF58_9ACAR	N/A	N/A	Putative emp24/gp25l/p24 family of membrane trafficking (Fragment) OS=Rhipicephalus pulchellus PE=2 SV=1	TRUE	1.51604	0.2041	364562	332141	378743	332637	36912.2	3080.01	32421	1.09761	0.134368
1042	123	tr|A0A224YX34|A0A224YX34_9ACAR	N/A	N/A	Dihydropyrimidinase OS=Rhipicephalus zambeziensis PE=4 SV=1	TRUE	-1.51513	0.20431	189285	202249	194688	200143	11413.5	9451.71	-12963.1	0.935905	-0.0955661
1043	232	tr|A0A131Z7V1|A0A131Z7V1_RHIAP	N/A	N/A	Ribosomal protein OS=Rhipicephalus appendiculatus PE=3 SV=1	TRUE	1.51459	0.20445	752925	711921	753604	715091	19155.6	42800.2	41004.1	1.0576	0.0807892
1044	247	tr|A0A224YZ51|A0A224YZ51_9ACAR	N/A	N/A	Protein transport protein SEC23 OS=Rhipicephalus zambeziensis PE=4 SV=1	TRUE	-1.50567	0.20661	136367	148131	131153	144847	11942.5	6365.64	-11764.3	0.920582	-0.119382
1045	834	tr|L7M444|L7M444_9ACAR	N/A	N/A	Putative secreted protein OS=Rhipicephalus pulchellus PE=2 SV=1	TRUE	-1.50444	0.20691	66090.1	78177.4	62860.9	83844.7	7453.6	11751.5	-12087.3	0.845387	-0.242317
1046	34	tr|A0A224YQ72|A0A224YQ72_9ACAR	N/A	N/A	Gelsolin OS=Rhipicephalus zambeziensis PE=4 SV=1	TRUE	-1.50048	0.20788	240380	431271	133650	470505	202376	87170.1	-190891	0.557376	-0.843278
1047	759	tr|L7M8U6|L7M8U6_9ACAR	N/A	N/A	Putative actin OS=Rhipicephalus pulchellus PE=2 SV=1	TRUE	1.49669	0.20881	49026.4	45072	50712	46126.5	4105.93	2020.62	3954.37	1.08773	0.121327
1048	1302	tr|A0A224Z5M7|A0A224Z5M7_9ACAR	N/A	N/A	Regulator of microtubule dynamics protein 2 OS=Rhipicephalus zambeziensis PE=4 SV=1	TRUE	1.49577	0.20904	36955.8	26607.5	37335.3	30662	8203.34	8734.79	10348.3	1.38892	0.473966
1049	239	tr|A0A224YV39|A0A224YV39_9ACAR	N/A	N/A	Nucleoside diphosphate kinase OS=Rhipicephalus zambeziensis PE=3 SV=1	TRUE	1.49102	0.21022	1.60176e+06	1.53345e+06	1.62327e+06	1.55465e+06	68054.8	40808.7	68310	1.04455	0.0628769
1050	1081	tr|L7M4J1|L7M4J1_9ACAR	N/A	N/A	Putative adp-ribosylation factor-like 8b OS=Rhipicephalus pulchellus PE=2 SV=1	TRUE	-1.49022	0.21042	35808.3	40880.6	34840.7	41171.5	5855.78	681.948	-5072.24	0.875925	-0.19112
1051	412	tr|L7M7C9|L7M7C9_9ACAR	N/A	N/A	Putative ras-related protein OS=Rhipicephalus pulchellus PE=2 SV=1	TRUE	-1.47842	0.21337	95018.1	115634	94903.7	119808	9901.25	22029.8	-20615.8	0.821715	-0.283291
1052	25	tr|L7M073|L7M073_9ACAR	N/A	N/A	Putative heteroproteinous nuclear ribonucleoprotein r rrm superfamily OS=Rhipicephalus pulchellus PE=2 SV=1	TRUE	1.47449	0.21437	1.74326e+06	1.67261e+06	1.73357e+06	1.67763e+06	70136.2	44373	70652.8	1.04224	0.0596891
1053	846	tr|A0A224YMU5|A0A224YMU5_9ACAR	N/A	N/A	Cytosolic sulfotransferase OS=Rhipicephalus zambeziensis PE=4 SV=1	TRUE	1.46533	0.2167	185143	171583	193907	170440	15369	4550.79	13560.3	1.07903	0.109736
1054	559	tr|V5I100|V5I100_IXORI	N/A	N/A	Putative 60s ribosomal protein l23 apis mellifera (Fragment) OS=Ixodes ricinus PE=2 SV=1	TRUE	1.45883	0.21837	121833	111823	117766	109943	10923.1	4685.1	10010.7	1.08952	0.123696
1055	1153	tr|A0A224YDI7|A0A224YDI7_9ACAR	N/A	N/A	Chitin-binding protein OS=Rhipicephalus zambeziensis PE=4 SV=1	TRUE	-1.45569	0.21918	12841.4	21071.7	18050.4	20576.8	9696.27	1372.13	-8230.33	0.609413	-0.714508
1056	8	tr|L7M2A4|L7M2A4_9ACAR	N/A	N/A	Putative alpha actinin OS=Rhipicephalus pulchellus PE=2 SV=1	TRUE	-1.45094	0.22042	5.51545e+06	5.84242e+06	5.45288e+06	5.74866e+06	328812	210317	-326972	0.944035	-0.0830881
1057	740	tr|A0A131YAN5|A0A131YAN5_RHIAP	N/A	N/A	Uncharacterized protein OS=Rhipicephalus appendiculatus PE=4 SV=1	TRUE	-1.44631	0.22163	240.412	1207.82	196.552	989.264	79.9419	1155.77	-967.406	0.199046	-2.32882
1058	402	tr|A0A224Z0W8|A0A224Z0W8_9ACAR	N/A	N/A	Large subunit ribosomal protein L8e OS=Rhipicephalus zambeziensis PE=3 SV=1	TRUE	1.44062	0.22312	177088	149024	158191	150390	33435.2	4535.48	28064.1	1.18832	0.248922
1059	814	tr|A0A131Z7I9|A0A131Z7I9_RHIAP	N/A	N/A	Peroxidase (Fragment) OS=Rhipicephalus appendiculatus PE=4 SV=1	TRUE	-1.43612	0.22431	3114.47	6760.37	3286.83	7547.56	922.768	4299.27	-3645.9	0.460696	-1.11811
1060	482	tr|A0A224YQ61|A0A224YQ61_9ACAR	N/A	N/A	3-methylcrotonyl-CoA carboxylase alpha subunit OS=Rhipicephalus zambeziensis PE=4 SV=1	TRUE	1.43482	0.22466	39864.7	29772	42258.7	25140.7	5854.18	10684.9	10092.8	1.339	0.421159
1061	1211	tr|L7LXM8|L7LXM8_9ACAR	N/A	N/A	Putative nadh dehydrogenase ubiquinone OS=Rhipicephalus pulchellus PE=2 SV=1	TRUE	1.43244	0.22529	41583.1	24875.2	41952.6	34424.7	4564.52	19680	16707.8	1.67167	0.741286
1062	1314	tr|F1P7J4|F1P7J4_CANLF	N/A	N/A	Complement C5 OS=Canis lupus familiaris GN=C5 PE=4 SV=2	TRUE	-1.42885	0.22625	4655.77	12079.1	6161.56	8158.01	3068.81	8459.16	-7423.36	0.385439	-1.37542
1063	656	tr|L7MAT6|L7MAT6_9ACAR	N/A	N/A	Putative peptide chain release factor 1 erf1 OS=Rhipicephalus pulchellus PE=2 SV=1	TRUE	-1.42102	0.22835	21836.5	23977.9	23107.9	23559.8	2481.56	809.019	-2141.4	0.910693	-0.134963
1064	1244	tr|A0A131XNC8|A0A131XNC8_9ACAR	N/A	N/A	Putative ankyrin (Fragment) OS=Hyalomma excavatum PE=2 SV=1	TRUE	-1.41761	0.22928	49575.4	54263.8	49202.6	53555.7	5111.52	2585.75	-4688.4	0.9136	-0.130366
1065	858	tr|L7ME45|L7ME45_9ACAR	N/A	N/A	Putative mrna cleavage factor i subunit (Fragment) OS=Rhipicephalus pulchellus PE=2 SV=1	TRUE	-1.41111	0.23105	42545.8	70355.7	58782.4	70989.4	33964.3	3407.81	-27809.9	0.604724	-0.725651
1066	1174	tr|A0A023FEG8|A0A023FEG8_9ACAR	N/A	N/A	Protein disulfide isomerase OS=Amblyomma cajennense PE=2 SV=1	TRUE	-1.40353	0.23313	923.268	3575.39	773.378	2117.16	586.625	3219.89	-2652.12	0.258229	-1.95328
1067	631	tr|A0A224Z7D1|A0A224Z7D1_9ACAR	N/A	N/A	Pyruvate dehydrogenase E1 component beta subunit OS=Rhipicephalus zambeziensis PE=4 SV=1	TRUE	1.40178	0.23361	85406.3	74255.8	86298.4	73194	13610	2143.13	11150.6	1.15016	0.20184
1068	1124	tr|A0A131YWN9|A0A131YWN9_RHIAP	N/A	N/A	Filamin OS=Rhipicephalus appendiculatus PE=4 SV=1	TRUE	-1.39653	0.23506	116967	174625	78566	170797	70993.2	8587.51	-57658.3	0.669817	-0.578161
1069	1321	tr|A0A224ZAY5|A0A224ZAY5_9ACAR	N/A	N/A	Tudor domain-containing protein 2 OS=Rhipicephalus zambeziensis PE=4 SV=1	TRUE	1.3952	0.23543	3474.72	1928.8	2690.19	1819.52	1601.2	1057.98	1545.92	1.80149	0.849191
1070	222	tr|L7LSB9|L7LSB9_9ACAR	N/A	N/A	Uncharacterized protein OS=Rhipicephalus pulchellus PE=2 SV=1	TRUE	1.3947	0.23557	535269	461532	572749	467844	87873.7	25767.4	73737.8	1.15977	0.213836
1071	597	tr|A0A224YG77|A0A224YG77_9ACAR	N/A	N/A	26S proteasome regulatory subunit N10 OS=Rhipicephalus zambeziensis PE=4 SV=1	TRUE	-1.3925	0.23619	57720.3	71571.7	56097.6	80622.9	4117.48	16729.8	-13851.4	0.806468	-0.310311
1072	801	tr|A0A224YIT7|A0A224YIT7_9ACAR	N/A	N/A	Acyl coenzyme a thioesterase 9 mitochondrial OS=Rhipicephalus zambeziensis PE=4 SV=1	TRUE	1.38923	0.2371	35241.2	13666.3	47989.4	13309	26858.1	1481.47	21574.9	2.57869	1.36664
1073	114	tr|A0A131YH49|A0A131YH49_RHIAP	N/A	N/A	Myosin light chain 6 OS=Rhipicephalus appendiculatus PE=4 SV=1	TRUE	1.38775	0.23752	123792	109648	120791	106641	16336.3	6691.48	14144.3	1.129	0.175042
1074	145	tr|A0A224Z4V4|A0A224Z4V4_9ACAR	N/A	N/A	Calponin OS=Rhipicephalus zambeziensis PE=3 SV=1	TRUE	-1.38622	0.23794	1.12603e+06	1.20428e+06	1.14798e+06	1.23539e+06	78285.7	58565.7	-78247.3	0.935026	-0.096922
1075	221	tr|A0A131YYU5|A0A131YYU5_RHIAP	N/A	N/A	Adenylate cyclase terminal differentiation specific OS=Rhipicephalus appendiculatus PE=4 SV=1	TRUE	-1.37737	0.24045	12610	26559.1	16119.6	33457.2	6281.46	16377.8	-13949.1	0.474791	-1.07464
1076	898	tr|L7LZ11|L7LZ11_9ACAR	N/A	N/A	Putative vacuolar h +-atpase 26kd e subunit OS=Rhipicephalus pulchellus PE=2 SV=1	TRUE	-1.37187	0.24202	47556.5	50409.7	47790.1	50009.1	2820.3	2241.1	-2853.2	0.9434	-0.0840588
1077	939	tr|A0A224Z2P5|A0A224Z2P5_9ACAR	N/A	N/A	N-acylaminoacyl peptide hydrolase OS=Rhipicephalus zambeziensis PE=4 SV=1	TRUE	-1.37079	0.24232	10460	11962.1	11023.3	12012.1	1724.97	791.633	-1502.09	0.874429	-0.193587
1078	492	tr|G3MR93|G3MR93_9ACAR	N/A	N/A	Glycerol-3-phosphate dehydrogenase [NAD(+)] OS=Amblyomma maculatum PE=2 SV=1	TRUE	1.36202	0.24485	82019.9	69630.5	80800.2	73273	10479.1	11765	12389.4	1.17793	0.236254
1079	1148	tr|A0A023GNG6|A0A023GNG6_9ACAR	N/A	N/A	Putative dihydroorotase OS=Amblyomma triste PE=2 SV=1	TRUE	-1.3511	0.24803	7257.02	13897.2	6536.43	15930.5	1879.07	8302.42	-6640.18	0.522193	-0.937345
1080	469	tr|L7MFK2|L7MFK2_9ACAR	N/A	N/A	Putative ca2+-binding actin-bundling protein (Fragment) OS=Rhipicephalus pulchellus PE=2 SV=1	TRUE	-1.34996	0.24836	101740	108019	101874	109296	7713.41	2322.94	-6278.54	0.941875	-0.0863918
1081	986	tr|V5HEV5|V5HEV5_IXORI	N/A	N/A	Putative g-protein alpha subunit OS=Ixodes ricinus PE=2 SV=1	TRUE	-1.34676	0.2493	100059	128946	102626	134196	6824.37	36519	-28887	0.775975	-0.365917
1082	1050	tr|G3MLZ3|G3MLZ3_9ACAR	N/A	N/A	Uncharacterized protein OS=Amblyomma maculatum PE=2 SV=1	TRUE	1.33593	0.25251	19301.9	16212.5	18425.2	15667.8	1745.23	3605.24	3089.4	1.19056	0.251636
1083	870	tr|L7M672|L7M672_9ACAR	N/A	N/A	Uncharacterized protein OS=Rhipicephalus pulchellus PE=2 SV=1	TRUE	-1.33288	0.25342	41723.7	44292	42629.7	44275.6	3155.89	1085.93	-2568.33	0.942014	-0.0861801
1084	1323	tr|L7LUV3|L7LUV3_9ACAR	N/A	N/A	Putative actin-related protein arp2/3 complex subunit OS=Rhipicephalus pulchellus PE=2 SV=1	TRUE	1.32323	0.25633	25120.5	15160.2	30583.2	15087.1	12510.2	3671.05	9960.39	1.65701	0.728583
1085	1123	tr|L7M690|L7M690_9ACAR	N/A	N/A	Putative otu-like cysteine protease OS=Rhipicephalus pulchellus PE=2 SV=1	TRUE	-1.32127	0.25692	465.524	1696.79	310.299	1618.91	398.848	1564.01	-1231.27	0.274355	-1.86588
1086	501	tr|L7MCC0|L7MCC0_9ACAR	N/A	N/A	Putative heat shock protein (Fragment) OS=Rhipicephalus pulchellus PE=2 SV=1	TRUE	-1.3166	0.25834	56522.2	62805.8	53401.1	62592.6	7724.96	2942.63	-6283.65	0.899951	-0.152081
1087	584	tr|L7M653|L7M653_9ACAR	N/A	N/A	Uncharacterized protein OS=Rhipicephalus pulchellus PE=2 SV=1	TRUE	1.3163	0.25843	397092	351578	405694	374118	25196.7	54330.7	45513.5	1.12945	0.175627
1088	1223	tr|A0A224ZAF2|A0A224ZAF2_9ACAR	N/A	N/A	Tudor domain-containing protein 1/4/6/7 OS=Rhipicephalus zambeziensis PE=4 SV=1	TRUE	1.31358	0.25926	3707.3	3044.9	4130.84	3135.78	846.443	215.435	662.406	1.21755	0.283977
1089	684	tr|L7M8G5|L7M8G5_9ACAR	N/A	N/A	Putative mrna splicing factor OS=Rhipicephalus pulchellus PE=2 SV=1	TRUE	1.30514	0.26186	33978.9	22005.7	30945.2	27827.2	6244.97	14611	11973.2	1.5441	0.626763
1090	753	tr|A0A131XDS2|A0A131XDS2_9ACAR	N/A	N/A	Putative fructose-16-bisphosphatase OS=Hyalomma excavatum PE=2 SV=1	TRUE	-1.30469	0.262	50265.8	52181.7	50467	52012.8	1465.12	2079.05	-1915.87	0.963285	-0.0539659
1091	1140	tr|A0A131YU14|A0A131YU14_RHIAP	N/A	N/A	Dihydropyrimidinase OS=Rhipicephalus appendiculatus PE=4 SV=1	TRUE	-1.30162	0.26295	104417	111727	103748	114732	4451.72	8648.7	-7309.87	0.934574	-0.0976198
1092	157	tr|L7M132|L7M132_9ACAR	N/A	N/A	Uncharacterized protein OS=Rhipicephalus pulchellus PE=2 SV=1	TRUE	-1.30046	0.26331	294233	317751	308078	317267	29435.1	10710.5	-23518	0.925986	-0.110938
1093	513	tr|L7M3R3|L7M3R3_9ACAR	N/A	N/A	Putative cargo transport protein OS=Rhipicephalus pulchellus PE=2 SV=1	TRUE	-1.28803	0.2672	298086	310163	300523	308007	15614.8	4462.86	-12076.8	0.961063	-0.057297
1094	999	tr|L7M7H3|L7M7H3_9ACAR	N/A	N/A	Putative skd/vacuolar sorting protein OS=Rhipicephalus pulchellus PE=2 SV=1	TRUE	-1.28415	0.26842	29356.3	36787.8	27702.6	38185.8	3632.4	9342.24	-7431.5	0.79799	-0.325557
1095	555	tr|G3MLR0|G3MLR0_9ACAR	N/A	N/A	Uncharacterized protein OS=Amblyomma maculatum PE=2 SV=1	TRUE	-1.28038	0.26962	122877	145561	126101	155514	8976.99	29343.2	-22683.8	0.844163	-0.244407
1096	533	tr|L7M507|L7M507_9ACAR	N/A	N/A	Putative amphiphysin OS=Rhipicephalus pulchellus PE=2 SV=1	TRUE	1.27405	0.27164	22472.9	18524.7	21579.4	19409.8	4108.83	3453.74	3948.24	1.21313	0.278739
1097	1218	tr|F1PW60|F1PW60_CANLF	N/A	N/A	Desmoglein-1 OS=Canis lupus familiaris GN=DSG1 PE=4 SV=2	TRUE	1.26353	0.27502	9066.92	7180.86	8530.77	6417.19	1025.13	2373.51	1886.07	1.26265	0.336457
1098	476	tr|A0A131XIC3|A0A131XIC3_9ACAR	N/A	N/A	Putative oxoprolinase (Fragment) OS=Hyalomma excavatum PE=2 SV=1	TRUE	1.26039	0.27604	241845	58529.9	98246.6	58786.7	251914	759.578	183315	4.13199	2.04684
1099	214	tr|A0A224YW31|A0A224YW31_9ACAR	N/A	N/A	Erythrocyte membrane protein 1 (Fragment) OS=Rhipicephalus zambeziensis PE=4 SV=1	TRUE	-1.2598	0.27623	468619	485295	469706	494148	3017.51	22727.3	-16675.7	0.965638	-0.0504457
1100	665	tr|K7X6U2|K7X6U2_9ACAR	N/A	N/A	Serpin 2 OS=Rhipicephalus haemaphysaloides PE=2 SV=1	TRUE	1.25452	0.27796	50500.2	41270.7	48268.1	46973.4	6651.11	10869.3	9229.58	1.22364	0.291174
1101	871	tr|A0A131XBX1|A0A131XBX1_9ACAR	N/A	N/A	Putative sorbin and sh3 domain-containing protein OS=Hyalomma excavatum PE=2 SV=1	TRUE	1.24099	0.28242	65736.7	48732.4	64395.4	56032.1	10163.8	21446.4	17004.4	1.34893	0.431819
1102	877	tr|L7M8K9|L7M8K9_9ACAR	N/A	N/A	Putative eukaryotic translation initiation factor 5-like isoform 1 OS=Rhipicephalus pulchellus PE=2 SV=1	TRUE	1.23742	0.28361	122891	120088	121550	119730	3268.05	2171.47	2803.19	1.02334	0.0332896
1103	246	tr|A0A131XI55|A0A131XI55_9ACAR	N/A	N/A	Putative f0f1-type atp synthase gamma subunit OS=Hyalomma excavatum PE=2 SV=1	TRUE	-1.23546	0.28426	336977	367107	331378	382602	21921.8	36106.7	-30129.9	0.917926	-0.12355
1104	1007	tr|L7M0E6|L7M0E6_9ACAR	N/A	N/A	Putative ubiquitin fusion-degradation protein OS=Rhipicephalus pulchellus PE=2 SV=1	TRUE	1.23317	0.28503	7085.06	3467.46	4547.82	2411.23	4577.44	2205.63	3617.6	2.0433	1.0309
1105	165	tr|L7LYL1|L7LYL1_9ACAR	N/A	N/A	Eukaryotic translation initiation factor 3 subunit D OS=Rhipicephalus pulchellus PE=2 SV=1	TRUE	1.22611	0.2874	324699	294953	323972	289476	37568.8	18824.2	29746.4	1.10085	0.13862
1106	569	tr|L7LZ76|L7LZ76_9ACAR	N/A	N/A	Putative fox-1 log 1-like protein OS=Rhipicephalus pulchellus PE=2 SV=1	TRUE	-1.21944	0.28967	75079.3	94371.7	65618.8	94672.8	24869.5	11506.3	-19292.4	0.79557	-0.329939
1107	915	tr|A0A131YVR6|A0A131YVR6_RHIAP	N/A	N/A	Cytochrome b5 domain containing protein OS=Rhipicephalus appendiculatus PE=3 SV=1	TRUE	-1.21498	0.29119	203088	207324	203599	208270	3901.77	4608.91	-4235.96	0.979568	-0.0297818
1108	577	tr|A0A131Z4Q2|A0A131Z4Q2_RHIAP	N/A	N/A	Metaxin OS=Rhipicephalus appendiculatus PE=4 SV=1	TRUE	1.21376	0.2916	16241.6	11179.2	13522.5	9570.34	5878.12	4199.31	5062.33	1.45283	0.538869
1109	1345	tr|L7M9H7|L7M9H7_9ACAR	N/A	N/A	Uncharacterized protein OS=Rhipicephalus pulchellus PE=2 SV=1	TRUE	-1.21005	0.29288	7113.24	7676.47	6804.23	7824.97	639.252	491.239	-563.229	0.926629	-0.109936
1110	863	tr|A0A131XFL1|A0A131XFL1_9ACAR	N/A	N/A	Putative enoyl-coa hydratase/isomerase OS=Hyalomma excavatum PE=2 SV=1	TRUE	-1.20578	0.29435	21240.1	41428.5	4889.17	40439.4	28844.5	2996.47	-20188.4	0.512693	-0.963832
1111	828	tr|L7M834|L7M834_9ACAR	N/A	N/A	Putative phenylalanyl-trna synthetase beta subunit OS=Rhipicephalus pulchellus PE=2 SV=1	TRUE	1.20207	0.29563	40299.9	34452.7	42367.4	32464.5	5662.68	6238.53	5847.26	1.16972	0.226161
1112	708	tr|L7MMR5|L7MMR5_9ACAR	N/A	N/A	Putative transcriptional coactivator (Fragment) OS=Rhipicephalus pulchellus PE=2 SV=1	TRUE	1.19978	0.29643	47657.8	27287.9	31635.1	23123.5	28251.5	8161.72	20369.9	1.74648	0.804452
1113	922	tr|B5ABL8|B5ABL8_DERVA	N/A	N/A	Hemelipoglycoprotein 2 (Fragment) OS=Dermacentor variabilis PE=2 SV=1	TRUE	-1.19392	0.29847	104988	288545	105924	141256	8415.68	266158	-183557	0.363853	-1.45857
1114	1277	tr|A0A131XD49|A0A131XD49_9ACAR	N/A	N/A	Putative 26s proteasome regulatory complex subunit OS=Hyalomma excavatum PE=2 SV=1	TRUE	-1.18967	0.29996	3635.75	6271.86	3581.14	7938.85	1250.3	3628.55	-2636.11	0.579692	-0.786641
1115	359	tr|L7M5Q2|L7M5Q2_9ACAR	N/A	N/A	Putative vamp vesicle-associated membrane protein-associated protein a OS=Rhipicephalus pulchellus PE=2 SV=1	TRUE	1.18509	0.30158	267608	252651	266744	244852	9673.06	19604.2	14957.4	1.0592	0.0829775
1116	350	tr|A0A224YM81|A0A224YM81_9ACAR	N/A	N/A	Elongation factor 1-delta OS=Rhipicephalus zambeziensis PE=3 SV=1	TRUE	1.18108	0.303	107921	102217	108099	101561	7717.07	3226.44	5703.67	1.0558	0.0783359
1117	1025	tr|A0A224YTE8|A0A224YTE8_9ACAR	N/A	N/A	Methylmalonate-semialdehyde dehydrogenase OS=Rhipicephalus zambeziensis PE=4 SV=1	TRUE	1.17956	0.30354	127637	91300.9	133229	114569	11114.1	52184.4	36335.8	1.39798	0.483342
1118	268	tr|L7LZL3|L7LZL3_9ACAR	N/A	N/A	Putative tho complex subunit 4 OS=Rhipicephalus pulchellus PE=2 SV=1	TRUE	1.14995	0.31424	373679	346178	380229	341300	37928.9	16651.4	27501.8	1.07944	0.110289
1119	638	tr|A0A224YS01|A0A224YS01_9ACAR	N/A	N/A	Alpha-B-crystallin OS=Rhipicephalus zambeziensis PE=3 SV=1	TRUE	1.14436	0.3163	178626	159553	185945	152993	21793.5	18931.8	19073	1.11954	0.162906
1120	891	tr|L7LY75|L7LY75_9ACAR	N/A	N/A	Actin-related protein 2/3 complex subunit 4 OS=Rhipicephalus pulchellus PE=2 SV=1	TRUE	1.14422	0.31635	103979	86363.8	104901	98045	11261.2	24169.8	17615	1.20396	0.267791
1121	1206	tr|L7M423|L7M423_9ACAR	N/A	N/A	Putative ribosomal protein OS=Rhipicephalus pulchellus PE=2 SV=1	TRUE	1.13825	0.31857	37582.9	33984.6	35794	32095.2	3996.46	3742.86	3598.29	1.10588	0.145195
1122	630	tr|G3MIA4|G3MIA4_9ACAR	N/A	N/A	Uncharacterized protein (Fragment) OS=Amblyomma maculatum PE=2 SV=1	TRUE	1.13116	0.32121	78083.2	71462.2	73168.6	73098.8	9429.66	3723.6	6621.02	1.09265	0.127832
1123	772	tr|A0A131YPZ7|A0A131YPZ7_RHIAP	N/A	N/A	Glutathione S-transferase OS=Rhipicephalus appendiculatus PE=4 SV=1	TRUE	1.12652	0.32295	38574.2	30795.5	41875.9	28739.8	10504.3	5718.44	7778.76	1.25259	0.324919
1124	1212	tr|L7LSQ5|L7LSQ5_9ACAR	N/A	N/A	Putative cysteine proteinase cathepsin f OS=Rhipicephalus pulchellus PE=2 SV=1	TRUE	-1.12229	0.32455	30755.3	37340.2	34598.7	40713	7285.5	7085.27	-6584.93	0.82365	-0.279896
1125	245	tr|A0A023FZP4|A0A023FZP4_9ACAR	N/A	N/A	Putative membrane coat complex retromer subunit vps5/snx1 sorting nexin (Fragment) OS=Amblyomma parvum PE=2 SV=1	TRUE	-1.11409	0.32767	169712	192674	175286	190752	35300	5314.97	-22961.6	0.880827	-0.18307
1126	404	tr|L7MLF4|L7MLF4_9ACAR	N/A	N/A	Putative 97 kDa heat shock protein (Fragment) OS=Rhipicephalus pulchellus PE=2 SV=1	TRUE	-1.1068	0.33046	115719	124546	120076	127322	11602.4	7497.33	-8827.28	0.929125	-0.106056
1127	405	tr|V5HZY4|V5HZY4_IXORI	N/A	N/A	Putative transcriptional activator protein (Fragment) OS=Ixodes ricinus PE=2 SV=1	TRUE	-1.10252	0.33211	188917	201049	186924	202104	10471.4	15926	-12132.5	0.939654	-0.0897986
1128	431	tr|L7MHZ3|L7MHZ3_9ACAR	N/A	N/A	Putative influenza virus ns1a-binding protein (Fragment) OS=Rhipicephalus pulchellus PE=2 SV=1	TRUE	1.10092	0.33273	92467.8	69875.6	91205.2	70564.6	5380	35134.3	22592.2	1.32332	0.404162
1129	695	tr|F2Z4N8|F2Z4N8_CANLF	N/A	N/A	Uncharacterized protein OS=Canis lupus familiaris GN=ACTG2 PE=3 SV=1	TRUE	1.09987	0.33313	2.89261e+07	2.78234e+07	2.95353e+07	2.84455e+07	1.14756e+06	1.30337e+06	1.10274e+06	1.03963	0.0560753
1130	696	tr|A0A131XP13|A0A131XP13_9ACAR	N/A	N/A	Proteasome subunit beta type (Fragment) OS=Hyalomma excavatum PE=2 SV=1	TRUE	-1.09985	0.33314	316855	417932	405227	413297	157765	21136.2	-101076	0.758152	-0.399442
1131	287	tr|L7M975|L7M975_9ACAR	N/A	N/A	Serine/threonine-protein phosphatase OS=Rhipicephalus pulchellus PE=2 SV=1	TRUE	-1.0926	0.33596	183074	251258	190388	196785	16256.4	106859	-68183.1	0.728633	-0.456736
1132	948	tr|A0A131Z3P7|A0A131Z3P7_RHIAP	N/A	N/A	Biliverdin reductase / flavin reductase OS=Rhipicephalus appendiculatus PE=4 SV=1	TRUE	1.08822	0.33768	42887.4	40248.2	42875.3	40333.3	4052.24	1106.56	2639.17	1.06557	0.0916286
1133	640	tr|L7MJ32|L7MJ32_9ACAR	N/A	N/A	Putative ribosomal protein l17 (Fragment) OS=Rhipicephalus pulchellus PE=2 SV=1	TRUE	-1.08498	0.33895	244293	270988	243225	270925	42538.8	2564.19	-26695.2	0.901489	-0.149618
1134	944	tr|A0A224YS77|A0A224YS77_9ACAR	N/A	N/A	26S proteasome regulatory subunit N5 (Fragment) OS=Rhipicephalus zambeziensis PE=4 SV=1	TRUE	-1.08406	0.33931	8091.4	11659.4	7683.52	10862.2	1223.85	5567.81	-3568	0.693981	-0.527033
1135	481	tr|A0A224Z0U1|A0A224Z0U1_9ACAR	N/A	N/A	Thioredoxin reductase (NADPH) OS=Rhipicephalus zambeziensis PE=3 SV=1	TRUE	1.08182	0.34019	32879.6	18394.5	38554.6	18403.3	23115.8	1870.72	14485.1	1.78747	0.837918
1136	373	tr|A0A224Z4W6|A0A224Z4W6_9ACAR	N/A	N/A	Solute carrier family 25 (Mitochondrial phosphate transporter) member 3 OS=Rhipicephalus zambeziensis PE=3 SV=1	TRUE	1.07967	0.34104	948502	825513	915747	825344	196869	13103.9	122989	1.14898	0.20036
1137	1205	tr|L7M780|L7M780_9ACAR	N/A	N/A	Uncharacterized protein OS=Rhipicephalus pulchellus PE=2 SV=1	TRUE	-1.07646	0.34232	20904.6	32744.4	23911.8	33877.6	18813.9	2993.46	-11839.8	0.638418	-0.647427
1138	111	tr|A0A224YPB3|A0A224YPB3_9ACAR	N/A	N/A	Heat shock protein OS=Rhipicephalus zambeziensis PE=3 SV=1	TRUE	-1.0709	0.34453	4.2943e+06	4.79024e+06	4.3455e+06	5.07431e+06	209013	774408	-495939	0.896469	-0.157675
1139	705	tr|A0A131Z0Z7|A0A131Z0Z7_RHIAP	N/A	N/A	Mitochondrial import receptor subunit TOM70 OS=Rhipicephalus appendiculatus PE=4 SV=1	TRUE	1.0662	0.34641	84243.7	28860.2	55041.4	30138.6	89883	3973.19	55383.6	2.91903	1.54549
1140	957	tr|A0A224YEG0|A0A224YEG0_9ACAR	N/A	N/A	Aminopeptidase OS=Rhipicephalus zambeziensis PE=3 SV=1	TRUE	-1.05578	0.35061	12435.9	13601.2	12900.3	13524.1	1696.9	880.491	-1165.31	0.914323	-0.129225
1141	1272	tr|A0A131X9K0|A0A131X9K0_9ACAR	N/A	N/A	Uncharacterized protein (Fragment) OS=Hyalomma excavatum PE=2 SV=1	TRUE	1.05111	0.35252	4048.41	2829.19	4310.42	3042.19	778.706	1852.02	1219.22	1.43094	0.516965
1142	1178	tr|L7MG75|L7MG75_9ACAR	N/A	N/A	Putative ubiquitin ligase e3 alpha protein (Fragment) OS=Rhipicephalus pulchellus PE=2 SV=1	TRUE	-1.0499	0.35301	386.881	1088.89	422.622	634.44	102.25	1153.6	-702.008	0.355299	-1.49289
1143	237	tr|L7M579|L7M579_9ACAR	N/A	N/A	Dolichyl-diphosphooligosaccharide--protein glycosyltransferase 48 kDa subunit OS=Rhipicephalus pulchellus PE=2 SV=1	TRUE	-1.04279	0.35592	434686	468843	454881	477605	50288.7	26264.9	-34157.2	0.927146	-0.109132
1144	806	tr|A0A131YTP3|A0A131YTP3_RHIAP	N/A	N/A	Ubiquitin-like modifier-activating enzyme 5 OS=Rhipicephalus appendiculatus PE=4 SV=1	TRUE	1.04018	0.35699	5803.66	3982.51	4461.71	3862.43	3022.08	250.948	1821.15	1.45729	0.543286
1145	565	tr|A0A224YQQ2|A0A224YQQ2_9ACAR	N/A	N/A	Crystallin alpha B (Fragment) OS=Rhipicephalus zambeziensis PE=3 SV=1	TRUE	-1.03032	0.36108	51371.2	67969.1	63705.6	68025.2	27536.4	4504.08	-16597.9	0.755803	-0.403919
1146	1059	tr|L7MB75|L7MB75_9ACAR	N/A	N/A	V-type proton ATPase subunit OS=Rhipicephalus pulchellus PE=2 SV=1	TRUE	-1.02866	0.36177	30615.5	35514.5	27068	36851.5	7866.11	2483.91	-4899.02	0.862056	-0.214146
1147	954	tr|L7M7B2|L7M7B2_9ACAR	N/A	N/A	Putative metalloexopeptidase OS=Rhipicephalus pulchellus PE=2 SV=1	TRUE	-1.01763	0.3664	161443	221308	126662	267527	61298.2	81392.4	-59865.3	0.729494	-0.455032
1148	47	tr|C9W1U0|C9W1U0_RHISA	N/A	N/A	Putative cement protein (Fragment) OS=Rhipicephalus sanguineus PE=2 SV=1	TRUE	1.01619	0.367	6.18214e+07	4.64637e+07	5.2403e+07	4.63306e+07	2.55391e+07	5.74068e+06	1.53576e+07	1.33053	0.412001
1149	150	tr|A0A131XDZ9|A0A131XDZ9_9ACAR	N/A	N/A	Putative isovaleryl-coa dehydrogenase OS=Hyalomma excavatum PE=2 SV=1	TRUE	0.992325	0.37721	409752	242619	545579	235454	290360	28155.6	167133	1.68887	0.756058
1150	646	tr|L7M8B5|L7M8B5_9ACAR	N/A	N/A	Putative spliceosome rna helicase ddx39b OS=Rhipicephalus pulchellus PE=2 SV=1	TRUE	0.985365	0.38023	98324.7	93189.6	99111.9	91049.6	6931.88	5781.13	5135.01	1.0551	0.0773836
1151	673	tr|A0A1E1XAD7|A0A1E1XAD7_9ACAR	N/A	N/A	Putative aaa+-type atpase OS=Amblyomma aureolatum PE=2 SV=1	TRUE	0.981749	0.38181	84353.3	30730.7	35811.5	13047.5	89438.8	30831.1	53622.6	2.74492	1.45676
1152	1301	tr|A0A131XMK9|A0A131XMK9_9ACAR	N/A	N/A	Putative cuticular protein (Fragment) OS=Hyalomma excavatum PE=2 SV=1	TRUE	-0.97967	0.38272	54123.3	57861.6	54191.7	58470.1	5521.76	3632.05	-3738.25	0.935393	-0.096355
1153	204	tr|A0A224YL20|A0A224YL20_9ACAR	N/A	N/A	Determination of adult lifespan OS=Rhipicephalus zambeziensis PE=4 SV=1	TRUE	-0.979451	0.38281	1.22396e+06	1.4304e+06	1.26503e+06	1.57366e+06	248144	267745	-206432	0.855682	-0.224853
1154	1337	tr|F0J9P8|F0J9P8_AMBVA	N/A	N/A	Beta-spectrin (Fragment) OS=Amblyomma variegatum PE=2 SV=1	TRUE	-0.96998	0.38698	44691.8	66002.3	62203.5	65004.8	37228.6	7878.88	-21310.5	0.677125	-0.562506
1155	829	tr|A0A224YSN0|A0A224YSN0_9ACAR	N/A	N/A	Long-chain acyl-CoA synthetase OS=Rhipicephalus zambeziensis PE=4 SV=1	TRUE	-0.963474	0.38987	35307.3	44718.6	34387.4	50080.2	6658.57	15553.4	-9411.25	0.789545	-0.340907
1156	1015	tr|B7PNL8|B7PNL8_IXOSC	N/A	N/A	Cysteine proteinase, putative (Fragment) OS=Ixodes scapularis GN=8053944 PE=3 SV=1	TRUE	0.949221	0.39626	144309	104362	117248	97695.3	67858.4	26615.4	39946.8	1.38277	0.467563
1157	1287	tr|L7M0Z0|L7M0Z0_9ACAR	N/A	N/A	Uncharacterized protein OS=Rhipicephalus pulchellus PE=2 SV=1	TRUE	0.942356	0.39937	15531.4	13964.4	15355.9	15546.9	533.017	2830.53	1567.07	1.11222	0.153441
1158	975	tr|L7MFD7|L7MFD7_9ACAR	N/A	N/A	Putative ubiquilin-1 (Fragment) OS=Rhipicephalus pulchellus PE=2 SV=1	TRUE	0.936055	0.40224	25552.4	17919.3	20060.1	23006.2	10502.5	9443.85	7633.08	1.42597	0.511943
1159	929	tr|L7M2F8|L7M2F8_9ACAR	N/A	N/A	Putative regulator of chromosome condensation 1 OS=Rhipicephalus pulchellus PE=2 SV=1	TRUE	-0.930351	0.40485	19838.3	26942.7	23443	22516.6	10630.6	7869.33	-7104.38	0.736315	-0.441605
1160	758	tr|A0A131XPL6|A0A131XPL6_9ACAR	N/A	N/A	Putative dyneins heavy chain OS=Hyalomma excavatum PE=2 SV=1	TRUE	-0.926037	0.40684	3203.27	4909.71	3828.6	5905.97	1762.38	2661.02	-1706.44	0.652435	-0.616094
1161	876	tr|L7MDZ5|L7MDZ5_9ACAR	N/A	N/A	Putative neurofilament heavy polypeptide (Fragment) OS=Rhipicephalus pulchellus PE=2 SV=1	TRUE	0.922634	0.40841	8690.94	7110.4	8612.4	8685.97	418.871	2937.41	1580.54	1.22229	0.289581
1162	480	tr|A0A224Z8H3|A0A224Z8H3_9ACAR	N/A	N/A	Eukaryotic translation initiation factor 3 subunit F OS=Rhipicephalus zambeziensis PE=3 SV=1	TRUE	0.920637	0.40934	179300	164777	173055	173343	15403.3	22567.7	14523.2	1.08814	0.121862
1163	779	tr|A0A1E1XM95|A0A1E1XM95_9ACAR	N/A	N/A	Putative cytoskeletal regulator flightless-i (Fragment) OS=Amblyomma sculptum PE=2 SV=1	TRUE	-0.899514	0.41924	51430.8	59299.4	48864	60559.6	14046.8	5678.91	-7868.6	0.867307	-0.205385
1164	46	tr|A0A131YZN6|A0A131YZN6_RHIAP	N/A	N/A	SND1 nuclease domain-containing protein 1 OS=Rhipicephalus appendiculatus PE=4 SV=1	TRUE	-0.893203	0.42223	295096	310685	291628	311703	29982.1	3862.39	-15589.3	0.949823	-0.0742695
1165	92	tr|L7M7D6|L7M7D6_9ACAR	N/A	N/A	Putative biosynthetic process OS=Rhipicephalus pulchellus PE=2 SV=1	TRUE	0.889641	0.42393	764388	747665	765051	749333	31842.2	6797.97	16723.8	1.02237	0.0319147
1166	1072	tr|L7M2G4|L7M2G4_9ACAR	N/A	N/A	Putative translation initiation inhibitor OS=Rhipicephalus pulchellus PE=2 SV=1	TRUE	0.887976	0.42472	2798.07	1637.44	3392.99	1130.35	1951.43	1147.63	1160.63	1.70881	0.772991
1167	873	tr|L7MK98|L7MK98_9ACAR	N/A	N/A	Uncharacterized protein (Fragment) OS=Rhipicephalus pulchellus PE=2 SV=1	TRUE	0.886004	0.42567	5430.04	2803.05	3599.54	1813.87	4379.4	2682.21	2626.99	1.93719	0.953964
1168	1250	tr|L7M136|L7M136_9ACAR	N/A	N/A	Beta-galactosidase OS=Rhipicephalus pulchellus PE=2 SV=1	TRUE	0.876948	0.43003	54071	51135.2	55419.6	50938.4	4926.28	3058.43	2935.8	1.05741	0.0805383
1169	479	tr|A0A023FEK7|A0A023FEK7_9ACAR	N/A	N/A	Putative terribly reduced optic lobes (Fragment) OS=Amblyomma cajennense PE=2 SV=1	TRUE	0.874067	0.43142	108307	103781	107021	103632	8963.45	346.695	4526.72	1.04362	0.061594
1170	604	tr|L7MEL9|L7MEL9_9ACAR	N/A	N/A	Putative signal recognition particle subunit srp68 (Fragment) OS=Rhipicephalus pulchellus PE=2 SV=1	TRUE	-0.868681	0.43404	79835.3	167489	79036.4	70274.6	12785.6	174304	-87654.1	0.476659	-1.06897
1171	658	tr|A0A224YKX4|A0A224YKX4_9ACAR	N/A	N/A	Delta(3,5)-Delta(2,4)-dienoyl-CoA isomerase OS=Rhipicephalus zambeziensis PE=4 SV=1	TRUE	0.868553	0.4341	69777.3	65882.6	68634	66283.3	4984.91	5955.81	3894.67	1.05912	0.0828596
1172	334	tr|A0A224YV36|A0A224YV36_9ACAR	N/A	N/A	Carbamoyl-phosphate synthase / aspartate carbamoyltransferase / dihydroorotase OS=Rhipicephalus zambeziensis PE=3 SV=1	TRUE	-0.866543	0.43508	59588.4	70417.6	52813.9	68495.4	19420.8	9558.38	-10829.2	0.846214	-0.240905
1173	1258	tr|V5I062|V5I062_IXORI	N/A	N/A	Putative negative regulation of transcription by glucose OS=Ixodes ricinus PE=2 SV=1	TRUE	0.858017	0.43925	43179.7	33216.8	49373.2	34059	19819.5	3415.95	9962.85	1.29993	0.378438
1174	1291	tr|L7M5D1|L7M5D1_9ACAR	N/A	N/A	Putative cytochrome c oxidase subunit viia 2 OS=Rhipicephalus pulchellus PE=2 SV=1	TRUE	0.85232	0.44206	553689	375226	718175	377244	362499	10992.9	178463	1.47561	0.561316
1175	127	tr|A0A224YU44|A0A224YU44_9ACAR	N/A	N/A	Bifunctional glutamyl/prolyl-tRNA synthetase OS=Rhipicephalus zambeziensis PE=3 SV=1	TRUE	-0.843304	0.44654	246353	263015	239537	264560	32207.2	11569.7	-16662.2	0.936649	-0.0944192
1176	936	tr|A0A224Z0C7|A0A224Z0C7_9ACAR	N/A	N/A	Heat shock related protein (Fragment) OS=Rhipicephalus zambeziensis PE=3 SV=1	TRUE	0.841768	0.4473	23518.8	18018.1	29475.2	17919.2	11315.2	269.243	5500.68	1.30529	0.384366
1177	1109	tr|A0A131XF58|A0A131XF58_9ACAR	N/A	N/A	Putative valyl-trna synthetase OS=Hyalomma excavatum PE=2 SV=1	TRUE	0.822899	0.45679	9396.9	6782.92	10569.1	9147.67	2139.94	5068.73	2613.98	1.38538	0.470279
1178	1245	tr|A0A131YZ03|A0A131YZ03_RHIAP	N/A	N/A	Acetyl-CoA C-acetyltransferase OS=Rhipicephalus appendiculatus PE=3 SV=1	TRUE	0.815165	0.46073	19438.9	8811.56	9884.09	5350.09	21356.3	7334.63	10627.3	2.20606	1.14147
1179	651	tr|A0A1E1X772|A0A1E1X772_9ACAR	N/A	N/A	Putative alpha crystallin (Fragment) OS=Amblyomma aureolatum PE=2 SV=1	TRUE	0.812671	0.46201	122268	97094.7	134868	99848	40692	34966.5	25173.1	1.25926	0.33258
1180	27	tr|A0A131YYS7|A0A131YYS7_RHIAP	N/A	N/A	ATP synthase subunit beta OS=Rhipicephalus appendiculatus PE=3 SV=1	TRUE	0.796065	0.47057	3.07401e+06	1.67502e+06	4.29793e+06	2.38173e+06	2.67465e+06	1.45307e+06	1.39899e+06	1.83521	0.875943
1181	967	tr|L7MF64|L7MF64_9ACAR	N/A	N/A	Putative wd40 domain protein (Fragment) OS=Rhipicephalus pulchellus PE=2 SV=1	TRUE	0.795892	0.47066	26556.3	23989.7	29226.6	24637.9	5453.89	1205.36	2566.58	1.10699	0.146638
1182	647	tr|A0A224Z0L0|A0A224Z0L0_9ACAR	N/A	N/A	Histone H1/5 OS=Rhipicephalus zambeziensis PE=3 SV=1	TRUE	0.792503	0.47242	124883	87909.1	128918	113180	67348.1	44657	36974.1	1.42059	0.506495
1183	1061	tr|L7LWF6|L7LWF6_9ACAR	N/A	N/A	Uncharacterized protein OS=Rhipicephalus pulchellus PE=2 SV=1	TRUE	-0.784182	0.47677	1074.21	1732.37	1003.56	2259.54	346.323	1411.84	-658.158	0.620082	-0.689469
1184	485	tr|A0A1E1X6J1|A0A1E1X6J1_9ACAR	N/A	N/A	Putative titin (Fragment) OS=Amblyomma aureolatum PE=2 SV=1	TRUE	-0.781357	0.47825	371431	399413	359882	429483	29212.5	54718.1	-27981.8	0.929943	-0.104786
1185	1046	tr|L7MBF0|L7MBF0_9ACAR	N/A	N/A	Putative secreted peptide OS=Rhipicephalus pulchellus PE=2 SV=1	TRUE	0.769006	0.48478	7061.84	4313.87	8060.56	5209.98	5833.41	2068.53	2747.96	1.63701	0.71106
1186	266	tr|A0A131YP26|A0A131YP26_RHIAP	N/A	N/A	Chorion peroxidase like protein OS=Rhipicephalus appendiculatus PE=4 SV=1	TRUE	-0.762558	0.48822	6966.55	11756.8	2513.99	15623.3	7831.83	7552.75	-4790.21	0.592557	-0.754974
1187	1145	tr|A0A131XNY6|A0A131XNY6_9ACAR	N/A	N/A	Putative hemolectin (Fragment) OS=Hyalomma excavatum PE=2 SV=1	TRUE	-0.759347	0.48993	3718.27	5474.2	3693.86	7503.36	985.367	3882.13	-1755.93	0.679235	-0.558017
1188	280	tr|L7M840|L7M840_9ACAR	N/A	N/A	Putative multifunctional chaperone 14-3-3 family OS=Rhipicephalus pulchellus PE=2 SV=1	TRUE	0.756749	0.49133	190979	167290	201004	189491	34397.8	41913.7	23689.9	1.14161	0.19107
1189	1114	tr|L7M4E9|L7M4E9_9ACAR	N/A	N/A	Inositol-1-monophosphatase OS=Rhipicephalus pulchellus PE=2 SV=1	TRUE	-0.756546	0.49144	16905.3	21745	15478.2	18234	3296.44	10578.5	-4839.73	0.777432	-0.363211
1190	1147	tr|A0A1E1XUE1|A0A1E1XUE1_9ACAR	N/A	N/A	Putative grp-3 498 glycine rich family (Fragment) OS=Amblyomma sculptum PE=2 SV=1	TRUE	0.751776	0.494	16643.4	14826.6	16046.4	14785.2	3716.91	1925.12	1816.83	1.12254	0.166765
1191	1008	tr|L7LYX6|L7LYX6_9ACAR	N/A	N/A	Uncharacterized protein OS=Rhipicephalus pulchellus PE=2 SV=1	TRUE	-0.730936	0.50533	11637.2	14627.8	12737	15320.6	6956.02	1354.87	-2990.65	0.795551	-0.329975
1192	628	tr|A0A224Y7S0|A0A224Y7S0_9ACAR	N/A	N/A	Pancreatic trypsin inhibitor OS=Rhipicephalus zambeziensis PE=4 SV=1	TRUE	-0.729276	0.50624	57507.7	65110.1	54287.8	58399.3	6008.25	17026.9	-7602.4	0.883238	-0.179126
1193	972	tr|A0A131XGN7|A0A131XGN7_9ACAR	N/A	N/A	Elongation factor Ts, mitochondrial OS=Hyalomma excavatum PE=2 SV=1	TRUE	0.723886	0.50921	76496.6	52401.5	45358	50046.9	57308.5	6289.93	24095.1	1.45982	0.545787
1194	1077	tr|A0A131XEV7|A0A131XEV7_9ACAR	N/A	N/A	Putative carnitine palmitoyltransferase ii OS=Hyalomma excavatum PE=2 SV=1	TRUE	0.722501	0.50997	37756.6	15454.9	15345.1	3289.93	48488.6	22522.4	22301.8	2.44303	1.28867
1195	1143	tr|V5HEC9|V5HEC9_IXORI	N/A	N/A	Putative 2-oxoglutarate dehydrogenase e1 subunit (Fragment) OS=Ixodes ricinus PE=2 SV=1	TRUE	0.720468	0.51109	27205.9	19665.3	28737.2	22059.2	5408.11	17302.4	7540.54	1.38344	0.468264
1196	466	tr|A0A1E1XJX4|A0A1E1XJX4_9ACAR	N/A	N/A	Putative secreted protein (Fragment) OS=Amblyomma sculptum PE=2 SV=1	TRUE	0.719903	0.51141	203971	195611	212531	198698	16011.8	12170.5	8359.33	1.04273	0.0603717
1197	1021	tr|L7M3V3|L7M3V3_9ACAR	N/A	N/A	Putative glutathione s-transferase OS=Rhipicephalus pulchellus PE=2 SV=1	TRUE	-0.71866	0.51209	101271	132254	105116	95250.7	12604.4	73602.3	-30983.5	0.765728	-0.385097
1198	1278	tr|E2QZQ1|E2QZQ1_CANLF	N/A	N/A	Uncharacterized protein OS=Canis lupus familiaris GN=TF PE=3 SV=1	TRUE	-0.717932	0.5125	17123.3	34737.3	19157	18568.4	7668.77	41797.1	-17614	0.492936	-1.02053
1199	1263	tr|A0A131YRY7|A0A131YRY7_RHIAP	N/A	N/A	Myophilin-like protein OS=Rhipicephalus appendiculatus PE=4 SV=1	TRUE	0.715281	0.51397	36814.2	34893.3	36060.4	34128.6	4362.35	1614.14	1920.88	1.05505	0.0773116
1200	1354	tr|L7LUY1|L7LUY1_9ACAR	N/A	N/A	ATPase ASNA1 homolog OS=Rhipicephalus pulchellus PE=2 SV=1	TRUE	0.713429	0.515	59225.2	47555.1	68881.5	55779.6	17196.8	22516.7	11670.1	1.2454	0.316612
1201	827	tr|L7LYW2|L7LYW2_9ACAR	N/A	N/A	Putative actin-binding lim zn-finger protein limatin involved in axon guidance OS=Rhipicephalus pulchellus PE=2 SV=1	TRUE	-0.708596	0.51769	28736.4	33473.4	28532.7	31893.1	10899.7	3906.55	-4736.93	0.858487	-0.220133
1202	1187	tr|G3MMB0|G3MMB0_9ACAR	N/A	N/A	S-(hydroxymethyl)glutathione dehydrogenase OS=Amblyomma maculatum PE=2 SV=1	TRUE	-0.704946	0.51973	31369.9	32301	31319.2	31601	1050.75	2032.13	-931.102	0.971174	-0.042198
1203	1234	tr|A0A224YDI8|A0A224YDI8_9ACAR	N/A	N/A	Glycine rich superfamily member OS=Rhipicephalus zambeziensis PE=4 SV=1	TRUE	0.692166	0.52692	43595.8	33902.9	44741.9	47408.5	2035.6	24169.7	9692.94	1.2859	0.362782
1204	862	tr|L7MHC0|L7MHC0_9ACAR	N/A	N/A	Putative adp-ribosylglycohydrolase posttranslational modification (Fragment) OS=Rhipicephalus pulchellus PE=2 SV=1	TRUE	0.684331	0.53136	45749.7	44260.8	44441.4	43657.1	3325.51	1772.37	1488.86	1.03364	0.0477315
1205	721	tr|L7LWM6|L7LWM6_9ACAR	N/A	N/A	Putative klingon OS=Rhipicephalus pulchellus PE=2 SV=1	TRUE	-0.682254	0.53254	35745.1	43380.8	27706.7	37493.3	14651.8	12692.7	-7635.76	0.823983	-0.279313
1206	530	tr|L7MJK7|L7MJK7_9ACAR	N/A	N/A	Putative polyc-binding hnrnp-k protein hrb57a/hnrnp (Fragment) OS=Rhipicephalus pulchellus PE=2 SV=1	TRUE	-0.681989	0.53269	75114.7	76622.8	76244.2	76540.3	2788.02	2626.11	-1508.08	0.980318	-0.0286781
1207	1222	tr|B7P858|B7P858_IXOSC	N/A	N/A	Low-density lipoprotein receptor, putative OS=Ixodes scapularis GN=8026014 PE=4 SV=1	TRUE	-0.67922	0.53427	43624.5	46644.5	44043.4	44436.5	3756.06	6722.9	-3019.93	0.935256	-0.0965662
1208	110	tr|L7LZV6|L7LZV6_9ACAR	N/A	N/A	Putative vesicle-fusing atpase 2 OS=Rhipicephalus pulchellus PE=2 SV=1	TRUE	-0.677569	0.53521	336164	359158	312669	367617	52957.7	25503.8	-22994	0.935978	-0.0954534
1209	1038	tr|L7LXF5|L7LXF5_9ACAR	N/A	N/A	Small nuclear ribonucleoprotein-associated protein OS=Rhipicephalus pulchellus PE=2 SV=1	TRUE	-0.674998	0.53668	22000	28199.5	30059.8	27338.5	15821.7	1654.67	-6199.51	0.780155	-0.358167
1210	1171	tr|A0A1E1XFU6|A0A1E1XFU6_9ACAR	N/A	N/A	Putative mitochondrial tricarboxylate/dicarboxylate carrier OS=Amblyomma aureolatum PE=2 SV=1	TRUE	0.669765	0.53969	13617	9286.19	16119.2	6311.76	4830.35	10104.7	4330.85	1.46638	0.552255
1211	1303	tr|L7MG19|L7MG19_9ACAR	N/A	N/A	Putative mitogen activated protein kinase kinase 1 (Fragment) OS=Rhipicephalus pulchellus PE=2 SV=1	TRUE	0.662517	0.54387	2807.8	1471.79	1057.5	1419.43	3480.47	293.298	1336.01	1.90775	0.931871
1212	172	tr|L7M5R1|L7M5R1_9ACAR	N/A	N/A	Proteasome subunit alpha type OS=Rhipicephalus pulchellus PE=2 SV=1	TRUE	-0.660574	0.54499	248010	259014	259092	266166	25302.4	13867	-11004.1	0.957515	-0.0626325
1213	1304	tr|G3MLZ9|G3MLZ9_9ACAR	N/A	N/A	Proteasome subunit beta type OS=Amblyomma maculatum PE=2 SV=1	TRUE	0.652197	0.54985	224538	216950	226002	221914	11760.7	16362.8	7587.72	1.03497	0.0495952
1214	410	tr|A0A224YKT1|A0A224YKT1_9ACAR	N/A	N/A	Cytosol aminopeptidase OS=Rhipicephalus zambeziensis PE=3 SV=1	TRUE	0.650848	0.55064	112593	102353	114375	116748	9271.58	25625.5	10240.1	1.10005	0.137565
1215	970	tr|L7LSB4|L7LSB4_9ACAR	N/A	N/A	Nuclear pore protein OS=Rhipicephalus pulchellus PE=2 SV=1	TRUE	0.645965	0.55349	40461.9	36643.8	38400.7	38980.9	9315.48	4246.07	3818.07	1.10419	0.142994
1216	874	tr|L7MIJ3|L7MIJ3_9ACAR	N/A	N/A	Putative gonadotropin inducible transcription factor gonadotropin inducible transcription factor (Fragment) OS=Rhipicephalus pulchellus PE=2 SV=1	TRUE	0.63827	0.55801	48839.5	42040.6	48747.8	47993.9	1096.25	18417.1	6798.82	1.16172	0.216263
1217	556	tr|A0A224YRH0|A0A224YRH0_9ACAR	N/A	N/A	Tumor protein d52 like 1 (Fragment) OS=Rhipicephalus zambeziensis PE=4 SV=1	TRUE	0.633732	0.56068	89402.7	86523.7	89537.3	86948.4	1388.87	7745.05	2879	1.03327	0.0472231
1218	544	tr|L7MHT9|L7MHT9_9ACAR	N/A	N/A	Coronin (Fragment) OS=Rhipicephalus pulchellus PE=2 SV=1	TRUE	0.631145	0.56221	20280.7	19510.6	20439.2	18569.6	1288.01	1675.27	770.024	1.03947	0.0558438
1219	355	tr|A0A131YI17|A0A131YI17_RHIAP	N/A	N/A	Neurexin iv OS=Rhipicephalus appendiculatus PE=4 SV=1	TRUE	0.621591	0.56788	60309.3	49619.8	71493	47368	27370.8	11749.7	10689.5	1.21543	0.281466
1220	394	tr|A0A224Z9G4|A0A224Z9G4_9ACAR	N/A	N/A	Sulfotransferase OS=Rhipicephalus zambeziensis PE=4 SV=1	TRUE	0.613328	0.57282	374889	358409	380584	358988	41637.6	20789.2	16479.7	1.04598	0.0648554
1221	365	tr|A0A224YW23|A0A224YW23_9ACAR	N/A	N/A	Poly [ADP-ribose] polymerase OS=Rhipicephalus zambeziensis PE=4 SV=1	TRUE	0.595969	0.58328	87740.9	84269.3	90942.2	85346	7286.26	6979.07	3471.6	1.0412	0.0582425
1222	1088	tr|L7M295|L7M295_9ACAR	N/A	N/A	Putative elongation factor 2 OS=Rhipicephalus pulchellus PE=2 SV=1	TRUE	0.589124	0.58744	43817.9	40695.3	47069	41935.4	7512.34	5277.03	3122.59	1.07673	0.106658
1223	1019	tr|M1H857|M1H857_RHIAP	N/A	N/A	Ferritin OS=Rhipicephalus appendiculatus GN=FER2 PE=2 SV=1	TRUE	-0.585045	0.58993	4516.22	6721.29	4563.07	5053.43	435.723	6513.62	-2205.06	0.671929	-0.57362
1224	335	tr|L7LYW8|L7LYW8_9ACAR	N/A	N/A	Serine/threonine-protein phosphatase OS=Rhipicephalus pulchellus PE=2 SV=1	TRUE	-0.580493	0.59271	260463	271152	254880	265602	27642.8	15903.7	-10688.3	0.960582	-0.0580195
1225	325	tr|A0A131XI00|A0A131XI00_9ACAR	N/A	N/A	Putative enoyl-coa hydratase OS=Hyalomma excavatum PE=2 SV=1	TRUE	0.576172	0.59537	313584	306650	311468	303116	19354.5	7744.38	6934.61	1.02261	0.0322619
1226	911	tr|L7M761|L7M761_9ACAR	N/A	N/A	Putative hydroxysteroid 17-beta dehydrogenase 4 OS=Rhipicephalus pulchellus PE=2 SV=1	TRUE	-0.574813	0.5962	45467.4	48334.5	46583.4	48264.9	8291.15	2428.13	-2867.14	0.940681	-0.088222
1227	908	tr|A0A224Z5I7|A0A224Z5I7_9ACAR	N/A	N/A	Peptidyl-prolyl cis-trans isomerase OS=Rhipicephalus zambeziensis PE=4 SV=1	TRUE	-0.568901	0.59984	30864.3	39544.7	35567.3	48422.8	14676.1	21978.6	-8680.44	0.780491	-0.357547
1228	856	tr|L7M846|L7M846_9ACAR	N/A	N/A	RuvB-like helicase OS=Rhipicephalus pulchellus PE=2 SV=1	TRUE	0.563717	0.60305	59762.6	47733	44430.6	50209.9	36589.1	5234.91	12029.6	1.25202	0.324257
1229	293	tr|A0A131YIS0|A0A131YIS0_RHIAP	N/A	N/A	Chitin-binding protein OS=Rhipicephalus appendiculatus PE=4 SV=1	TRUE	0.562808	0.60361	1.28494e+06	1.26171e+06	1.2952e+06	1.24263e+06	61063.5	37155.8	23226.3	1.01841	0.0263165
1230	1346	tr|A0A224YVK4|A0A224YVK4_9ACAR	N/A	N/A	COMM domain-containing protein OS=Rhipicephalus zambeziensis PE=4 SV=1	TRUE	-0.559486	0.60568	1169.78	2209.13	1499.98	567.435	791.457	3118.74	-1039.35	0.529522	-0.917238
1231	1330	tr|L7MGM8|L7MGM8_9ACAR	N/A	N/A	Putative cadherin egf lag seven-pass g-type receptor (Fragment) OS=Rhipicephalus pulchellus PE=2 SV=1	TRUE	0.53933	0.61828	47149.7	42335.4	47033	43129.7	5177.88	14568.3	4814.31	1.11372	0.155385
1232	691	tr|B7P740|B7P740_IXOSC	N/A	N/A	mRNA cleavage and polyadenylation factor I complex, subunit RNA14, putative (Fragment) OS=Ixodes scapularis GN=8025596 PE=4 SV=1	TRUE	0.538336	0.6189	16661.8	12330.3	10775.9	10064.1	11351.9	8084.48	4331.56	1.3513	0.434343
1233	993	tr|V5H340|V5H340_IXORI	N/A	N/A	Putative vitellogenin-1 OS=Ixodes ricinus PE=2 SV=1	TRUE	-0.536779	0.61988	187438	221707	189400	282260	15704.6	109458	-34269.4	0.845429	-0.242244
1234	719	tr|G3MQ54|G3MQ54_9ACAR	N/A	N/A	Proteasome subunit beta type OS=Amblyomma maculatum PE=2 SV=1	TRUE	-0.530163	0.62406	45033.7	55016.8	63556.9	55242.7	32609.1	622.685	-9983.14	0.818544	-0.288868
1235	522	tr|L7MAX0|L7MAX0_9ACAR	N/A	N/A	Putative rox8 OS=Rhipicephalus pulchellus PE=2 SV=1	TRUE	0.529781	0.62431	151456	144512	147835	144384	22123.4	5094.88	6943.99	1.04805	0.0677091
1236	88	tr|L7M2C1|L7M2C1_9ACAR	N/A	N/A	Putative prohibitin OS=Rhipicephalus pulchellus PE=2 SV=1	TRUE	-0.525562	0.62698	2.07325e+06	2.30061e+06	1.66733e+06	2.27654e+06	747923	45090.7	-227357	0.901175	-0.15012
1237	763	tr|A0A224Y8B6|A0A224Y8B6_9ACAR	N/A	N/A	Pancreatic trypsin inhibitor (Fragment) OS=Rhipicephalus zambeziensis PE=4 SV=1	TRUE	0.524494	0.62766	22220	19529.2	18577.2	20993.2	6838.52	5673.93	2690.79	1.13778	0.186225
1238	353	tr|A0A131XDJ4|A0A131XDJ4_9ACAR	N/A	N/A	Putative prohibitins and stomatins of the pid superfamily protein OS=Hyalomma excavatum PE=2 SV=1	TRUE	-0.522215	0.62911	79089.4	82906.9	81023.8	89123.9	3715.92	12104	-3817.47	0.953955	-0.0680073
1239	1056	tr|A0A131YXX3|A0A131YXX3_RHIAP	N/A	N/A	Ankyrin OS=Rhipicephalus appendiculatus PE=4 SV=1	TRUE	0.520677	0.63008	42861	40451.1	43474.4	44645.6	2709.24	7544.63	2409.81	1.05957	0.0834835
1240	281	tr|A0A131XHH3|A0A131XHH3_9ACAR	N/A	N/A	Putative calpain-b (Fragment) OS=Hyalomma excavatum PE=2 SV=1	TRUE	-0.510386	0.63666	52899.1	59466.2	49710.2	63685.8	7619.61	20943	-6567.05	0.889567	-0.168825
1241	1069	tr|A0A034WXN6|A0A034WXN6_RHIMP	N/A	N/A	Hemelipoprotein HeLp 2 (Fragment) OS=Rhipicephalus microplus PE=4 SV=1	TRUE	-0.507264	0.63866	334689	344806	352157	345926	31871.2	13323.8	-10116.9	0.970659	-0.0429634
1242	380	tr|A0A224YNT9|A0A224YNT9_9ACAR	N/A	N/A	Glyoxalase OS=Rhipicephalus zambeziensis PE=4 SV=1	TRUE	-0.507073	0.63878	152840	154890	151755	156630	6087.22	3463.58	-2050.37	0.986762	-0.0192253
1243	283	tr|L7LWF2|L7LWF2_9ACAR	N/A	N/A	Putative nadh:ubiquinone oxidoreductase ndufs2/49 kDa subunit OS=Rhipicephalus pulchellus PE=2 SV=1	TRUE	-0.489947	0.64983	56047.1	65047.3	68289.7	67882.7	30776.9	8070.6	-9000.25	0.861635	-0.214851
1244	1042	tr|L7M1X7|L7M1X7_9ACAR	N/A	N/A	Putative ubiquitin-protein ligase OS=Rhipicephalus pulchellus PE=2 SV=1	TRUE	-0.487414	0.65147	43067.7	47986.6	38675.8	55473.9	8876.17	15058.1	-4918.88	0.897495	-0.156025
1245	732	tr|L7LZC5|L7LZC5_9ACAR	N/A	N/A	GMP reductase OS=Rhipicephalus pulchellus PE=2 SV=1	TRUE	0.487104	0.65167	18541.6	13800.1	18846.5	4968.51	3384.36	16516.6	4741.48	1.34358	0.426085
1246	838	tr|B7PQM3|B7PQM3_IXOSC	N/A	N/A	RNA-binding protein Nova-1, putative (Fragment) OS=Ixodes scapularis GN=8052247 PE=4 SV=1	TRUE	-0.484782	0.65318	14557.8	16104.7	16429.2	13860.5	3559.92	4227.53	-1546.88	0.903948	-0.145688
1247	1051	tr|L7M6M1|L7M6M1_9ACAR	N/A	N/A	Putative staufen OS=Rhipicephalus pulchellus PE=2 SV=1	TRUE	-0.48461	0.65329	31107.3	35188.3	31770.8	35786.5	9264.48	11266.2	-4081.06	0.884022	-0.177845
1248	690	tr|A0A224Z8H8|A0A224Z8H8_9ACAR	N/A	N/A	Selenium binding protein OS=Rhipicephalus zambeziensis PE=4 SV=1	TRUE	-0.482843	0.65444	116901	122801	120450	127138	19266.1	8765.49	-5900.56	0.95195	-0.0710418
1249	14	tr|A0A131ZDX3|A0A131ZDX3_RHIAP	N/A	N/A	TIL domain containing protein (Fragment) OS=Rhipicephalus appendiculatus PE=4 SV=1	TRUE	-0.475222	0.65942	1.97214e+06	2.13772e+06	2.02066e+06	1.8349e+06	112360	592948	-165582	0.922543	-0.116312
1250	823	tr|L7M1K5|L7M1K5_9ACAR	N/A	N/A	Aldehyde dehydrogenase OS=Rhipicephalus pulchellus PE=2 SV=1	TRUE	0.465944	0.6655	60552.9	57324.3	60900.4	60262.7	6717.96	9945.42	3228.63	1.05632	0.0790498
1251	1070	tr|L7M609|L7M609_9ACAR	N/A	N/A	Lon protease homolog, mitochondrial OS=Rhipicephalus pulchellus PE=2 SV=1	TRUE	0.456658	0.67161	45080.8	39247.2	46997	32994.7	17650.6	13342.2	5833.54	1.14864	0.199921
1252	1048	tr|L7LX53|L7LX53_9ACAR	N/A	N/A	Putative low-density lipoprotein receptor domain class a OS=Rhipicephalus pulchellus PE=2 SV=1	TRUE	0.455928	0.6721	185312	180989	177057	177569	14887.5	6935.02	4323.17	1.02389	0.0340557
1253	736	tr|A0A224YM47|A0A224YM47_9ACAR	N/A	N/A	Electron transfer flavoprotein ubiquinone oxidoreductase OS=Rhipicephalus zambeziensis PE=4 SV=1	TRUE	-0.452444	0.6744	44574	53658	38863.7	54691.3	34624.8	3235.94	-9084.05	0.830705	-0.267592
1254	124	tr|A0A131YIZ5|A0A131YIZ5_RHIAP	N/A	N/A	Dolichyl-diphosphooligosaccharide--protein glycosyltransferase subunit 1 OS=Rhipicephalus appendiculatus PE=3 SV=1	TRUE	-0.451621	0.67495	501579	523916	493571	503158	74752	41838.6	-22336.3	0.957367	-0.0628567
1255	1335	tr|L7M5W6|L7M5W6_9ACAR	N/A	N/A	Putative contactin 5 OS=Rhipicephalus pulchellus PE=2 SV=1	TRUE	0.44813	0.67726	19935.2	15500.1	19663.6	15133.4	17074.2	1523.24	4435.12	1.28614	0.363043
1256	1353	tr|L7M0D7|L7M0D7_9ACAR	N/A	N/A	Innexin OS=Rhipicephalus pulchellus GN=inx PE=2 SV=1	TRUE	-0.445957	0.6787	24698.1	26825.6	24137.2	30999.2	1719.52	8081.98	-2127.47	0.920692	-0.119209
1257	926	tr|A0A224Z475|A0A224Z475_9ACAR	N/A	N/A	Selenophosphate synthetase OS=Rhipicephalus zambeziensis PE=4 SV=1	TRUE	-0.429774	0.6895	40473.5	40894.4	40891.7	40975.3	1523.18	746.572	-420.903	0.989708	-0.0149258
1258	399	tr|L7MAQ1|L7MAQ1_9ACAR	N/A	N/A	Putative cytochrome b-c1 complex subunit 2 mitochondrial OS=Rhipicephalus pulchellus PE=2 SV=1	TRUE	-0.428294	0.69049	242052	245006	247229	241486	9935.37	6630.34	-2953.6	0.987945	-0.0174977
1259	526	tr|A0A1E1X282|A0A1E1X282_9ACAR	N/A	N/A	Putative rna-binding protein elav/hu rrm superfamily (Fragment) OS=Amblyomma aureolatum PE=2 SV=1	TRUE	0.421275	0.69521	46159.2	45539.4	46325.6	46245.4	954.277	2363.09	619.854	1.01361	0.0195046
1260	1351	tr|L7MHT1|L7MHT1_9ACAR	N/A	N/A	Reticulon-like protein (Fragment) OS=Rhipicephalus pulchellus PE=2 SV=1	TRUE	0.417856	0.69751	5071.93	4181.69	3661.49	3889.83	2944.4	2224.26	890.232	1.21289	0.278446
1261	456	tr|A0A224YI66|A0A224YI66_9ACAR	N/A	N/A	Proteasome subunit beta OS=Rhipicephalus zambeziensis PE=3 SV=1	TRUE	-0.415695	0.69897	183721	192846	172669	191639	35477	13673.8	-9125.07	0.952682	-0.0699332
1262	854	tr|L7M811|L7M811_9ACAR	N/A	N/A	Uncharacterized protein OS=Rhipicephalus pulchellus PE=2 SV=1	TRUE	-0.411055	0.7021	37396.4	39684.9	35596.4	41409.6	4060.57	8746.23	-2288.47	0.942334	-0.0856897
1263	1120	tr|L7M3G7|L7M3G7_9ACAR	N/A	N/A	Uncharacterized protein OS=Rhipicephalus pulchellus PE=2 SV=1	TRUE	-0.397664	0.71119	4744.12	5657.85	4943.75	6859.51	1213.06	3790.44	-913.732	0.838502	-0.254114
1264	419	tr|L7MGF8|L7MGF8_9ACAR	N/A	N/A	Putative glycine rich protein (Fragment) OS=Rhipicephalus pulchellus PE=2 SV=1	TRUE	-0.39231	0.71484	117261	126042	98365	126967	37673.1	9140.12	-8780.5	0.930337	-0.104175
1265	135	tr|L7M817|L7M817_9ACAR	N/A	N/A	Putative peptid OS=Rhipicephalus pulchellus PE=2 SV=1	TRUE	0.379363	0.7237	1.15715e+06	806136	298101	1.11007e+06	1.49594e+06	574972	351016	1.43543	0.521483
1266	930	tr|V5HZ27|V5HZ27_IXORI	N/A	N/A	Putative ras-related protein rab-5b OS=Ixodes ricinus PE=2 SV=1	TRUE	0.378804	0.72408	34715.1	31267.7	36365.1	39317.6	3969.82	15254.7	3447.36	1.11025	0.150888
1267	780	tr|L7M9V8|L7M9V8_9ACAR	N/A	N/A	Putative proline and glutamine-rich splicing factor sfpq OS=Rhipicephalus pulchellus PE=2 SV=1	TRUE	-0.377042	0.72529	9487.91	12153.7	12266.4	15151.3	7362.51	9785.41	-2665.74	0.780664	-0.357227
1268	1131	tr|A0A131XBU4|A0A131XBU4_9ACAR	N/A	N/A	Putative extracellular matrix glycoprotein laminin subunit beta (Fragment) OS=Hyalomma excavatum PE=2 SV=1	TRUE	-0.367047	0.73218	114428	116092	115893	116028	5666.27	5435.09	-1663.86	0.985668	-0.0208267
1269	620	tr|Q8T9S5|Q8T9S5_DERVA	N/A	N/A	Clathrin-adaptor protein OS=Dermacentor variabilis PE=2 SV=1	TRUE	0.366616	0.73248	123937	120301	130453	115166	12182.9	12115.1	3636.72	1.03023	0.0429668
1270	78	tr|A0A224Z659|A0A224Z659_9ACAR	N/A	N/A	Phosphoribosylaminoimidazolecarboxamide formyltransferase / IMP cyclohydrolase OS=Rhipicephalus zambeziensis PE=3 SV=1	TRUE	-0.365238	0.73343	66451.7	67764.2	63294.4	67897	5867.82	2075.69	-1312.48	0.980632	-0.0282168
1271	1292	tr|A0A224Z3V4|A0A224Z3V4_9ACAR	N/A	N/A	X-linked retinitis pigmentosa GTPase regulator-like protein OS=Rhipicephalus zambeziensis PE=4 SV=1	TRUE	-0.365053	0.73355	20641.5	25928.7	8153.48	29382.9	23233	9462.58	-5287.24	0.796085	-0.329005
1272	1104	tr|L7MMB5|L7MMB5_9ACAR	N/A	N/A	6-phosphogluconate dehydrogenase, decarboxylating (Fragment) OS=Rhipicephalus pulchellus PE=2 SV=1	TRUE	-0.36316	0.73486	12597	15307.2	11827.1	22496.9	3059.74	12558.7	-2710.21	0.822946	-0.28113
1273	274	tr|L7M8D5|L7M8D5_9ACAR	N/A	N/A	Putative aldehyde dehydrogenase OS=Rhipicephalus pulchellus PE=2 SV=1	TRUE	-0.362856	0.73507	363856	387770	352966	445564	24850.6	111413	-23914.1	0.938329	-0.0918338
1274	953	tr|L7MIE2|L7MIE2_9ACAR	N/A	N/A	Putative nidogen (Fragment) OS=Rhipicephalus pulchellus PE=2 SV=1	TRUE	-0.354	0.74121	38528.8	39649.3	37934.1	38728.4	4324.74	3369.6	-1120.52	0.971739	-0.0413589
1275	973	tr|L7MBT1|L7MBT1_9ACAR	N/A	N/A	Putative metastriate one of each protein family OS=Rhipicephalus pulchellus PE=2 SV=1	TRUE	0.351044	0.74326	9255.02	6676.55	2696.55	7239.18	12655.3	1302.8	2578.46	1.3862	0.471132
1276	1202	tr|L7M963|L7M963_9ACAR	N/A	N/A	Putative aquaporin major intrinsic protein family OS=Rhipicephalus pulchellus PE=2 SV=1	TRUE	-0.346411	0.74649	29114.1	30004	29244.5	30317.7	3553.39	2677.88	-889.894	0.970341	-0.0434366
1277	1175	tr|A0A131Z9N8|A0A131Z9N8_RHIAP	N/A	N/A	Farnesoic acid o-methyltransferase (Fragment) OS=Rhipicephalus appendiculatus PE=4 SV=1	TRUE	0.340075	0.75091	8564.99	6977.39	8307.43	6085.98	5435.91	5986.03	1587.6	1.22754	0.295764
1278	672	tr|L7ML89|L7ML89_9ACAR	N/A	N/A	40S ribosomal protein S26 (Fragment) OS=Rhipicephalus pulchellus PE=2 SV=1	TRUE	0.33442	0.75486	452196	423046	483322	466351	127282	81191.4	29149.4	1.0689	0.0961317
1279	1269	tr|A0A224YLW8|A0A224YLW8_9ACAR	N/A	N/A	5'-3' exoribonuclease 2 OS=Rhipicephalus zambeziensis PE=4 SV=1	TRUE	-0.330117	0.75788	18004.6	20814.3	23099.4	20289.8	14504.3	2634.72	-2809.65	0.865013	-0.209206
1280	1181	tr|L7MAV8|L7MAV8_9ACAR	N/A	N/A	Putative cysteine desulfurase nfs1 OS=Rhipicephalus pulchellus PE=2 SV=1	TRUE	-0.321283	0.76408	35796.5	36893.4	38722.7	36777.7	5661.09	1709.07	-1096.9	0.970268	-0.0435443
1281	855	tr|A0A224YRZ4|A0A224YRZ4_9ACAR	N/A	N/A	Isocitrate dehydrogenase [NAD] subunit, mitochondrial OS=Rhipicephalus zambeziensis PE=3 SV=1	TRUE	0.320955	0.76431	113845	104200	129237	122867	40547.2	32636.7	9645.1	1.09256	0.127717
1282	660	tr|L7MKU7|L7MKU7_9ACAR	N/A	N/A	Putative 3-methylcrotonyl-coa carboxylase non-biotin (Fragment) OS=Rhipicephalus pulchellus PE=2 SV=1	TRUE	0.302308	0.77748	7020.22	6467.47	5987.86	6376.1	3094.19	674.78	552.745	1.08547	0.118314
1283	1017	tr|V5IHP3|V5IHP3_IXORI	N/A	N/A	Putative alternative splicing factor asf/sf2 OS=Ixodes ricinus PE=2 SV=1	TRUE	-0.299301	0.77962	34797.4	35635.4	34909	35411.6	2410.2	4208.44	-838.042	0.976483	-0.0343334
1284	1132	tr|A0A034WXY9|A0A034WXY9_RHIMP	N/A	N/A	Heat shock protein 70 cognate (Fragment) OS=Rhipicephalus microplus PE=3 SV=1	TRUE	0.295938	0.78201	56837.4	52381.4	66017.1	57108.2	21277.4	15081.6	4456.07	1.08507	0.117788
1285	188	tr|A0A224YRU4|A0A224YRU4_9ACAR	N/A	N/A	Alanyl-tRNA synthetase OS=Rhipicephalus zambeziensis PE=3 SV=1	TRUE	-0.293671	0.78362	203219	206121	196930	208791	16225	5448.17	-2901.91	0.985921	-0.0204555
1286	766	tr|A0A131XK26|A0A131XK26_9ACAR	N/A	N/A	Putative acetyl-coa carboxylase (Fragment) OS=Hyalomma excavatum PE=2 SV=1	TRUE	0.287869	0.78775	75312.5	71064.3	70754	72149.6	12408.3	22346.5	4248.17	1.05978	0.0837637
1287	1057	tr|A0A1E1X2C0|A0A1E1X2C0_9ACAR	N/A	N/A	Putative 26s proteasome regulatory complex subunit rpn1/psmd2 (Fragment) OS=Amblyomma aureolatum PE=2 SV=1	TRUE	0.287182	0.78824	6002.85	5346.77	6371.68	4162.47	942.633	3843	656.075	1.1227	0.166979
1288	200	tr|M9ZBR2|M9ZBR2_RHISA	N/A	N/A	Glutathione S-transferase OS=Rhipicephalus sanguineus PE=2 SV=1	TRUE	-0.281587	0.79223	618876	634260	606175	653577	40094.5	85711.8	-15383.7	0.975745	-0.0354234
1289	1251	tr|A0A131XGF9|A0A131XGF9_9ACAR	N/A	N/A	Protein required for fusion of vesicles in vesicular transport gamma-snap (Fragment) OS=Hyalomma excavatum PE=2 SV=1	TRUE	0.279802	0.7935	22374.3	21761.2	20773.6	21605.4	3748.04	595.79	613.075	1.02817	0.0400828
1290	1009	tr|G3MIA7|G3MIA7_9ACAR	N/A	N/A	Uncharacterized protein (Fragment) OS=Amblyomma maculatum PE=2 SV=1	TRUE	0.275384	0.79666	2181.65	1911.43	2495.92	2117.26	796.866	1501.24	270.228	1.14137	0.190773
1291	324	tr|L7MF21|L7MF21_9ACAR	N/A	N/A	Putative f-actin capping protein alpha subunit (Fragment) OS=Rhipicephalus pulchellus PE=2 SV=1	TRUE	0.266967	0.80269	106619	101539	97000.4	103722	24143.6	22433.3	5079.79	1.05003	0.0704279
1292	984	tr|L7M2W4|L7M2W4_9ACAR	N/A	N/A	Putative copper chaperone atox1 copper chaperone atox1 OS=Rhipicephalus pulchellus PE=2 SV=1	TRUE	0.266643	0.80293	12196.6	11091.8	10976	8482.27	5178.6	4968.21	1104.78	1.0996	0.136983
1293	949	tr|L7MIF4|L7MIF4_9ACAR	N/A	N/A	Putative lanthionine synthetase c-like protein 1 (Fragment) OS=Rhipicephalus pulchellus PE=2 SV=1	TRUE	0.262966	0.80557	21950.3	20665.5	21767.8	16866.6	2585.96	8057.24	1284.74	1.06217	0.0870123
1294	600	tr|L7M570|L7M570_9ACAR	N/A	N/A	Putative kynurenine aminotransferase glutamine transaminase k OS=Rhipicephalus pulchellus PE=2 SV=1	TRUE	0.244489	0.81888	68163.6	66969.8	69000.4	65664.2	7942.16	2907.47	1193.84	1.01783	0.0254918
1295	1084	tr|A0A131Z1P8|A0A131Z1P8_RHIAP	N/A	N/A	Glycine rich superfamily member OS=Rhipicephalus appendiculatus PE=4 SV=1	TRUE	0.231597	0.82822	906610	897172	921561	894991	45437.2	54011.2	9437.65	1.01052	0.0150969
1296	635	tr|G3MHY7|G3MHY7_9ACAR	N/A	N/A	Uncharacterized protein (Fragment) OS=Amblyomma maculatum PE=2 SV=1	TRUE	-0.225183	0.83287	115140	117340	111016	115869	11355.9	12542.3	-2199.68	0.981254	-0.0273017
1297	1237	tr|A0A131Z067|A0A131Z067_RHIAP	N/A	N/A	Tissue factor pathway inhibitor OS=Rhipicephalus appendiculatus PE=4 SV=1	TRUE	0.224356	0.83347	10806.6	9866.02	11174.7	9659.7	7174.15	1122.14	940.582	1.09534	0.131373
1298	309	tr|Q86G64|Q86G64_DERVA	N/A	N/A	40S ribosomal protein S5 OS=Dermacentor variabilis PE=2 SV=1	TRUE	0.223525	0.83408	581229	574912	594605	571859	48658.8	5327.33	6317.04	1.01099	0.0157656
1299	499	tr|L7LRK7|L7LRK7_9ACAR	N/A	N/A	Putative tick salivary serpin OS=Rhipicephalus pulchellus PE=2 SV=1	TRUE	0.22255	0.83479	58447.3	55665.7	62464.5	59966.4	17871.8	12217.5	2781.64	1.04997	0.0703486
1300	720	tr|A0A1E1XFA2|A0A1E1XFA2_9ACAR	N/A	N/A	Putative extracellular matrix glycoprotein laminin subunit beta (Fragment) OS=Amblyomma aureolatum PE=2 SV=1	TRUE	-0.220357	0.83638	2703.45	2840.21	2773.77	3335.11	533.792	933.028	-136.756	0.95185	-0.0711939
1301	1003	tr|A0A224Z435|A0A224Z435_9ACAR	N/A	N/A	Zinc finger CCCH domain-containing protein 11A OS=Rhipicephalus zambeziensis PE=4 SV=1	TRUE	0.219324	0.83714	17284.7	15643.5	20590	16792.2	12789	2103.5	1641.19	1.10491	0.143931
1302	1183	tr|B7PXR0|B7PXR0_IXOSC	N/A	N/A	Elongation factor Tu (Fragment) OS=Ixodes scapularis GN=8032902 PE=3 SV=1	TRUE	0.209625	0.8442	94645.3	93576.5	95448.9	95732.1	7793.74	4152.61	1068.79	1.01142	0.0163844
1303	198	tr|L7LRH1|L7LRH1_9ACAR	N/A	N/A	Putative glycine rich protein OS=Rhipicephalus pulchellus PE=2 SV=1	TRUE	0.209255	0.84447	2.5295e+06	2.46598e+06	2.69459e+06	2.45379e+06	520816	71932.6	63519	1.02576	0.0366905
1304	1257	tr|A0A1E1X172|A0A1E1X172_9ACAR	N/A	N/A	Putative dosage compensation complex subunit mle OS=Amblyomma aureolatum PE=2 SV=1	TRUE	0.205474	0.84724	55659.3	52806.8	64556	58373.1	19969.2	13394	2852.47	1.05402	0.0758984
1305	1320	tr|G3MMD3|G3MMD3_9ACAR	N/A	N/A	Uncharacterized protein OS=Amblyomma maculatum PE=2 SV=1	TRUE	0.20145	0.85018	20218.8	20023.1	20263.7	19911.9	884.371	1431.03	195.658	1.00977	0.014029
1306	1162	tr|A0A131XIZ6|A0A131XIZ6_9ACAR	N/A	N/A	Malate dehydrogenase (Fragment) OS=Hyalomma excavatum PE=2 SV=1	TRUE	-0.19637	0.85389	20770.8	22588.4	28863.8	24657.4	15624.4	3593.13	-1817.64	0.919532	-0.121028
1307	159	tr|L7M116|L7M116_9ACAR	N/A	N/A	Putative calcium/calmodulin-dependent protein kinase ii OS=Rhipicephalus pulchellus PE=2 SV=1	TRUE	0.195592	0.85446	327473	317693	320921	317546	82335.9	26866.5	9780.26	1.03079	0.0437438
1308	739	tr|L7LT60|L7LT60_9ACAR	N/A	N/A	Putative rasgap sh3 binding protein rasputin OS=Rhipicephalus pulchellus PE=2 SV=1	TRUE	-0.184651	0.86249	17182.1	18556.5	16805.7	25810.9	719.856	12872	-1374.41	0.925934	-0.111019
1309	1089	tr|L7MCT6|L7MCT6_9ACAR	N/A	N/A	Putative ef1alpha-like factor (Fragment) OS=Rhipicephalus pulchellus PE=2 SV=1	TRUE	0.183907	0.86303	12244.4	11180.6	16777.1	10490.9	9913.91	1445.73	1063.78	1.09515	0.131122
1310	1275	tr|L7MM28|L7MM28_9ACAR	N/A	N/A	Putative damage-specific dna binding complex subunit ddb1 (Fragment) OS=Rhipicephalus pulchellus PE=2 SV=1	TRUE	0.174227	0.87015	34337.2	32286	45500	29878.1	19904.8	4433.04	2051.28	1.06353	0.088867
1311	546	tr|L7MIJ9|L7MIJ9_9ACAR	N/A	N/A	Putative nuclear pore complex rnpl4 component sc npl4 (Fragment) OS=Rhipicephalus pulchellus PE=2 SV=1	TRUE	0.17294	0.8711	27877.5	27027.5	27039.6	29521.6	7268.45	4432.46	850.034	1.03145	0.0446749
1312	578	tr|A0A224Z2W7|A0A224Z2W7_9ACAR	N/A	N/A	Large subunit ribosomal protein LP1 OS=Rhipicephalus zambeziensis PE=3 SV=1	TRUE	0.170453	0.87293	288501	265028	179695	321369	213998	105324	23472.4	1.08857	0.122428
1313	996	tr|A0A224Y9K2|A0A224Y9K2_9ACAR	N/A	N/A	Glycine rich superfamily member OS=Rhipicephalus zambeziensis PE=4 SV=1	TRUE	-0.158816	0.88151	13707.4	14357.8	15106.3	16841.1	3105.2	6377.45	-650.398	0.954701	-0.0668795
1314	1075	tr|L7MKK2|L7MKK2_9ACAR	N/A	N/A	Lysine--tRNA ligase (Fragment) OS=Rhipicephalus pulchellus PE=2 SV=1	TRUE	-0.148988	0.88877	10632.5	11654	15469.6	14685.6	8595.09	8194.86	-1021.52	0.912346	-0.132347
1315	1080	tr|L7M0N6|L7M0N6_9ACAR	N/A	N/A	Uncharacterized protein OS=Rhipicephalus pulchellus PE=2 SV=1	TRUE	-0.141416	0.89438	3790.09	4017.06	3640.55	4420.48	593.644	2715.89	-226.979	0.943496	-0.0839111
1316	582	tr|Q4PMD3|Q4PMD3_IXOSC	N/A	N/A	40S ribosomal protein S10 OS=Ixodes scapularis GN=8043970 PE=2 SV=1	TRUE	0.140485	0.89507	256158	254954	259735	255979	10891.4	10072	1203.22	1.00472	0.00679259
1317	595	tr|L7M2X3|L7M2X3_9ACAR	N/A	N/A	Putative mitochondrial electron transport nadh to ubiquinone OS=Rhipicephalus pulchellus PE=2 SV=1	TRUE	0.136796	0.8978	296387	285935	366658	291816	130240	23495.7	10452.3	1.03655	0.0517964
1318	1010	tr|A0A1E1XGJ1|A0A1E1XGJ1_9ACAR	N/A	N/A	Putative basement membrane-specific heparan sulfate proteoglycan core protein (Fragment) OS=Amblyomma aureolatum PE=2 SV=1	TRUE	-0.134403	0.89958	554201	561762	599206	548411	94428.7	24006.4	-7560.55	0.986541	-0.0195486
1319	28	tr|A0A224YAT5|A0A224YAT5_9ACAR	N/A	N/A	Adducin OS=Rhipicephalus zambeziensis PE=4 SV=1	TRUE	-0.13153	0.90171	748754	753652	721486	740614	50368.5	40294	-4898.27	0.993501	-0.00940723
1320	564	tr|A0A023FQI7|A0A023FQI7_9ACAR	N/A	N/A	Putative cell-matrix adhesion (Fragment) OS=Amblyomma cajennense PE=2 SV=1	TRUE	-0.122257	0.90859	197857	198975	200088	202152	13794.9	7785.81	-1118.1	0.994381	-0.00812978
1321	576	tr|A0A224ZAU6|A0A224ZAU6_9ACAR	N/A	N/A	Triosephosphate isomerase OS=Rhipicephalus zambeziensis PE=3 SV=1	TRUE	-0.117275	0.91229	82398.7	83928.3	94147.5	83431	22259.7	3856.89	-1529.63	0.981775	-0.0265364
1322	85	tr|A0A224ZC41|A0A224ZC41_9ACAR	N/A	N/A	Z band alternatively spliced pdz motif protein 66 OS=Rhipicephalus zambeziensis PE=4 SV=1	TRUE	0.116334	0.91299	2.26048e+06	2.25054e+06	2.30107e+06	2.24216e+06	137262	55069.8	9933.58	1.00441	0.00635385
1323	925	tr|A0A131YZV3|A0A131YZV3_RHIAP	N/A	N/A	2-oxoisovalerate dehydrogenase E1 component alpha subunit OS=Rhipicephalus appendiculatus PE=4 SV=1	TRUE	-0.106747	0.92013	47085.9	49539	44403.7	68776	20478.8	34131.8	-2453.14	0.950481	-0.0732709
1324	328	tr|A0A224YTK8|A0A224YTK8_9ACAR	N/A	N/A	Mitochondrial 2-oxoglutarate/malate carrier protein OS=Rhipicephalus zambeziensis PE=3 SV=1	TRUE	0.106186	0.92055	161732	159294	154728	173864	17957.9	35490.9	2438.49	1.01531	0.0219177
1325	532	tr|L7M6K3|L7M6K3_9ACAR	N/A	N/A	Putative lysophosphatidic acid acyltransfer OS=Rhipicephalus pulchellus PE=2 SV=1	TRUE	0.104431	0.92185	8356.52	7672.09	4195.14	4727.32	9759.8	5797.23	684.429	1.08921	0.123283
1326	250	tr|A0A224Y422|A0A224Y422_9ACAR	N/A	N/A	Glycine rich superfamily member OS=Rhipicephalus zambeziensis PE=4 SV=1	TRUE	0.100818	0.92455	7.84533e+06	7.75879e+06	7.06349e+06	7.78049e+06	1.473e+06	201305	86536.5	1.01115	0.0160018
1327	799	tr|A0A224ZBT7|A0A224ZBT7_9ACAR	N/A	N/A	WD-repeat protein OS=Rhipicephalus zambeziensis PE=4 SV=1	TRUE	-0.0917997	0.93127	1452.74	1513.72	1311.02	1881.37	362.607	1091.79	-60.9734	0.959719	-0.0593155
1328	693	tr|L7MBB2|L7MBB2_9ACAR	N/A	N/A	Uncharacterized protein (Fragment) OS=Rhipicephalus pulchellus PE=2 SV=1	TRUE	-0.0912832	0.93166	49683.2	50047.6	48248.7	51614	5962.07	3504.44	-364.476	0.992717	-0.010545
1329	1135	tr|A0A131XHL2|A0A131XHL2_9ACAR	N/A	N/A	Putative aicar transformylase/imp cyclohydrolase/methylglyoxal synthase (Fragment) OS=Hyalomma excavatum PE=2 SV=1	TRUE	-0.0867166	0.93506	28128.1	29466.2	40076.2	35945.7	21262.7	16193.8	-1338.12	0.954588	-0.0670497
1330	112	tr|A0A224YLQ5|A0A224YLQ5_9ACAR	N/A	N/A	26s proteasome regulatory complex atpase rpt1 OS=Rhipicephalus zambeziensis PE=3 SV=1	TRUE	-0.0851032	0.93627	393115	395461	381191	391268	39532.6	26764.8	-2345.71	0.994068	-0.00858295
1331	64	tr|A0A224YSP8|A0A224YSP8_9ACAR	N/A	N/A	LIM domain-containing protein OS=Rhipicephalus zambeziensis PE=4 SV=1	TRUE	-0.0790528	0.94079	5.21543e+06	5.23005e+06	5.32381e+06	5.21792e+06	300640	110749	-14623	0.997204	-0.00403935
1332	1040	tr|L7M221|L7M221_9ACAR	N/A	N/A	Putative molecular chaperone dnaj superfamily OS=Rhipicephalus pulchellus PE=2 SV=1	TRUE	-0.0783344	0.94132	19639.2	19831.9	21090.4	21142	2775.78	3230.81	-192.64	0.990286	-0.0140824
1333	1152	tr|A0A1E1XN62|A0A1E1XN62_9ACAR	N/A	N/A	Putative actin-2 (Fragment) OS=Amblyomma sculptum PE=2 SV=1	TRUE	0.0759994	0.94307	32072.2	30898.8	29955.8	30828.1	4873.86	26292.4	1173.32	1.03797	0.0537688
1334	383	tr|L7M6Q0|L7M6Q0_9ACAR	N/A	N/A	Eukaryotic translation initiation factor 5A OS=Rhipicephalus pulchellus PE=2 SV=1	TRUE	-0.0756128	0.94336	184543	185303	183237	185192	17406.5	554.535	-760.269	0.995897	-0.00593133
1335	115	tr|L7M8R4|L7M8R4_9ACAR	N/A	N/A	Putative 26s protease regulatory subunit 7 OS=Rhipicephalus pulchellus PE=2 SV=1	TRUE	-0.0723026	0.94583	585714	588044	599096	591367	32741.4	45206.4	-2330.05	0.996038	-0.00572785
1336	1044	tr|L7M813|L7M813_9ACAR	N/A	N/A	Putative atp-dependent rna helicase ddx19a OS=Rhipicephalus pulchellus PE=2 SV=1	TRUE	0.0684681	0.9487	11142.3	10973.9	10870.6	11292.1	2370.78	3538.26	168.362	1.01534	0.0219658
1337	119	tr|L7M706|L7M706_9ACAR	N/A	N/A	Putative oligomycin sensitivity-conferring protein OS=Rhipicephalus pulchellus PE=2 SV=1	TRUE	0.067228	0.94963	1.15056e+06	1.14398e+06	1.10682e+06	1.15856e+06	155337	68124.8	6583.59	1.00576	0.00827892
1338	629	tr|L7MKN4|L7MKN4_9ACAR	N/A	N/A	Putative hydroxysteroid dehydrogenase-like protein 2 (Fragment) OS=Rhipicephalus pulchellus PE=2 SV=1	TRUE	0.0629636	0.95282	121375	120542	128645	117672	20601.5	10029.5	832.94	1.00691	0.00993468
1339	1045	tr|L7M660|L7M660_9ACAR	N/A	N/A	Uncharacterized protein OS=Rhipicephalus pulchellus PE=2 SV=1	TRUE	0.0625627	0.95312	3870.89	3757.34	3915.21	4219	1326.37	2850.1	113.549	1.03022	0.0429533
1340	1053	tr|L7MH36|L7MH36_9ACAR	N/A	N/A	RuvB-like helicase (Fragment) OS=Rhipicephalus pulchellus PE=2 SV=1	TRUE	-0.0566426	0.95755	95896	96340.7	98811	94834.2	12790.2	4609.76	-444.611	0.995385	-0.00667344
1341	909	tr|A0A131YW86|A0A131YW86_RHIAP	N/A	N/A	Fasciclin domain containing protein OS=Rhipicephalus appendiculatus PE=4 SV=1	TRUE	0.0542687	0.95932	73956.6	71982.8	103044	71249.4	62963.1	2025.08	1973.79	1.02742	0.0390264
1342	66	tr|A0A224YXN0|A0A224YXN0_9ACAR	N/A	N/A	Elongation factor 1-alpha OS=Rhipicephalus zambeziensis PE=3 SV=1	TRUE	0.0483608	0.96375	1.94092e+06	1.9374e+06	1.97418e+06	1.93401e+06	125752	6455.07	3515.76	1.00181	0.00261565
1343	668	tr|A0A224YTE5|A0A224YTE5_9ACAR	N/A	N/A	Amidophosphoribosyltransferase OS=Rhipicephalus zambeziensis PE=3 SV=1	TRUE	-0.0393839	0.97047	75839.2	77258.2	79899.8	63112.2	15144.3	60542.8	-1419.05	0.981632	-0.0267454
1344	1226	tr|A0A224Z172|A0A224Z172_9ACAR	N/A	N/A	Lysophospholipase II OS=Rhipicephalus zambeziensis PE=4 SV=1	TRUE	0.0365238	0.97261	14915.4	14845.1	15118.1	15100	3247.5	764.854	70.3538	1.00474	0.00682107
1345	743	tr|A0A023GFY8|A0A023GFY8_9ACAR	N/A	N/A	Putative actin-binding cytoskeleton protein filamin (Fragment) OS=Amblyomma triste PE=2 SV=1	TRUE	0.0335467	0.97485	228564	228330	226586	228202	11601.9	3412.91	234.229	1.00103	0.00147921
1346	712	tr|L7MF22|L7MF22_9ACAR	N/A	N/A	Putative serine protease (Fragment) OS=Rhipicephalus pulchellus PE=2 SV=1	TRUE	0.0300675	0.97745	100177	99774.2	91092.1	97292.2	22746.3	4692.84	403.181	1.00404	0.00581809
1347	1027	tr|L7M9E1|L7M9E1_9ACAR	N/A	N/A	Putative serine carboxypeptidase OS=Rhipicephalus pulchellus PE=2 SV=1	TRUE	-0.0258872	0.98059	16004.7	16170.7	16364.2	14610.7	2818.63	10745.9	-166.041	0.989732	-0.0148902
1348	1103	tr|L7M722|L7M722_9ACAR	N/A	N/A	Putative mrna splicing protein cdc5 myb superfamily OS=Rhipicephalus pulchellus PE=2 SV=1	TRUE	-0.0241135	0.98192	7702.19	7749.11	7710.88	9205.87	1287.43	3113.92	-46.9109	0.993946	-0.0087602
1349	1299	tr|A0A0K8R4I2|A0A0K8R4I2_IXORI	N/A	N/A	Putative nucleosome remodeling factor subunit OS=Ixodes ricinus PE=2 SV=1	TRUE	-0.0188684	0.98585	41656.2	41761.6	42443.9	40805.4	5125.05	8206.37	-105.399	0.997476	-0.00364573
1350	644	tr|A0A224Z5D4|A0A224Z5D4_9ACAR	N/A	N/A	Very long chain acyl-CoA dehydrogenase OS=Rhipicephalus zambeziensis PE=3 SV=1	TRUE	-0.0179117	0.98657	106084	106564	115840	96884.1	34756.7	30773	-480.064	0.995495	-0.00651395
1351	1190	tr|A0A224YQC4|A0A224YQC4_9ACAR	N/A	N/A	TIL domain containing protein OS=Rhipicephalus zambeziensis PE=4 SV=1	TRUE	0.0153472	0.98849	18025.8	17965.1	18387.7	19114.2	6183.42	2950.16	60.706	1.00338	0.0048668
1352	662	tr|L7M546|L7M546_9ACAR	N/A	N/A	Putative downstream of receptor kinase OS=Rhipicephalus pulchellus PE=2 SV=1	TRUE	0.0110572	0.99171	77467.7	77324.9	70649.5	77139.2	12954	18221.5	142.723	1.00185	0.00266041
1353	542	tr|L7M7U4|L7M7U4_9ACAR	N/A	N/A	Proteasome subunit alpha type OS=Rhipicephalus pulchellus PE=2 SV=1	TRUE	-0.00975207	0.99269	234685	234779	236310	234156	16760	1148.94	-94.5864	0.999597	-0.000581341
1354	514	tr|L7MLN8|L7MLN8_9ACAR	N/A	N/A	Putative 26s proteasome regulatory complex subunit (Fragment) OS=Rhipicephalus pulchellus PE=2 SV=1	TRUE	-0.00769057	0.99423	152746	152810	155286	149296	11764.2	8244.03	-63.784	0.999583	-0.000602317

## Sheet: Ticks SG RsJ vs. SG RsS
												RsJ	RsS
Row	Index	Peak Name			m/z	Ret. Time	Group	Species	Use	t-value	p-value	Mean 1	Mean 2	Median 1	Median 2	Sigma 1	Sigma 2	Delta	Fold Change	Log (Fold Change)
1	9	tr	A0A224Z3R1	A0A224Z3R1_9ACAR	N/A	N/A	Paramyosin OS	Rhipicephalus zambeziensis PE	TRUE	-124.945	2.4609e-08	194572	3.20264e+06	196936	3.19378e+06	15458.9	38728	-3.00807e+06	0.0607538	-4.04088
2	224	tr	F1PZR4	F1PZR4_CANLF	N/A	N/A	Hemopexin OS	Canis lupus familiaris GN	TRUE	-118.142	3.0784e-08	175143	1.73059e+06	174815	1.72932e+06	17249.3	14915.7	-1.55545e+06	0.101204	1.53865
3	16	tr	J9P430	J9P430_CANLF	N/A	N/A	Transferrin OS	Canis lupus familiaris GN	TRUE	-90.5175	8.9303e-08	352616	5.16362e+06	359109	5.129e+06	24770.3	88663.3	-4.811e+06	0.0682887	-4.74865
4	87	tr	F1PW65	F1PW65_CANLF	N/A	N/A	Fibrinogen beta chain OS	Canis lupus familiaris GN	TRUE	-72.6854	2.1469e-07	102585	862911	108547	859020	10392.5	14841.2	-760326	0.118883	-6.39241
5	728	tr	A0A224Y7G2	A0A224Y7G2_9ACAR	N/A	N/A	MICOS complex subunit OS	Rhipicephalus zambeziensis PE	TRUE	72.6326	2.1532e-07	176399	60717.9	175994	60935.4	2292.43	1534.52	115681	2.90523	-5.30912
6	1213	tr	L7LQ98	L7LQ98_9ACAR	N/A	N/A	Putative bitil peptide OS	Rhipicephalus pulchellus PE	TRUE	-69.1402	2.6219e-07	2289.74	61556.4	2098.15	62267.3	403.215	1428.91	-59266.6	0.0371974	-6.41008
7	1310	tr	A0A131Z0M3	A0A131Z0M3_RHIAP	N/A	N/A	Basic tail secreted protein OS	Rhipicephalus appendiculatus PE	TRUE	-68.8401	2.6679e-07	1744.45	146544	1646.38	144748	376.282	3623.73	-144799	0.011904	-5.9003
8	1185	tr	A0A224YEB4	A0A224YEB4_9ACAR	N/A	N/A	Glycine rich superfamily member (Fragment) OS	Rhipicephalus zambeziensis PE	TRUE	-66.832	3.0031e-07	3385.43	134221	2349.4	133062	1948.98	2774.7	-130835	0.0252229	2.10441
9	154	tr	L7M5D0	L7M5D0_9ACAR	N/A	N/A	Putative synaptic vesicle membrane protein vat-1 OS	Rhipicephalus pulchellus PE	TRUE	-66.6076	3.0437e-07	2667.25	226824	2218.38	229225	789.744	5775.19	-224157	0.0117591	-1.33849
10	843	tr	E2R5U8	E2R5U8_CANLF	N/A	N/A	Transthyretin OS	Canis lupus familiaris GN	TRUE	-64.6544	3.4282e-07	6699.09	134280	5854.54	135676	2160.81	2648.1	-127581	0.0498888	-3.77464
11	279	tr	E2RCC8	E2RCC8_CANLF	N/A	N/A	Immunoglobulin heavy constant mu OS	Canis lupus familiaris GN	TRUE	-63.8002	3.6154e-07	97231	1.19815e+06	96088.6	1.1971e+06	3676.53	29660.8	-1.10092e+06	0.081151	2.60134
12	1118	tr	L7LR20	L7LR20_9ACAR	N/A	N/A	Putative salivary lipocalin OS	Rhipicephalus pulchellus PE	TRUE	-62.6593	3.8857e-07	4469.88	266970	2310.91	265734	3764.67	6203.11	-262500	0.016743	-1.23163
13	1235	tr	A0A224YD97	A0A224YD97_9ACAR	N/A	N/A	Cystatin OS	Rhipicephalus zambeziensis PE	TRUE	61.6052	4.1583e-07	70564.6	16409.6	70795.6	15659.7	620.902	1390.24	54155.1	4.30022	-5.55384
14	734	tr	A0A131Z306	A0A131Z306_RHIAP	N/A	N/A	Antigen 5 family member OS	Rhipicephalus appendiculatus PE	TRUE	-58.3383	5.1699e-07	182177	460700	182533	463844	4670.21	6824.25	-278524	0.395434	1.18967
15	869	tr	V5I4B8	V5I4B8_IXORI	N/A	N/A	Putative myosin class i heavy chain OS	Ixodes ricinus PE	TRUE	-57.0764	5.642e-07	20622.7	282245	22896.9	283211	7208.35	3327.34	-261622	0.0730667	2.08273
16	298	tr	F1PCG4	F1PCG4_CANLF	N/A	N/A	Peroxiredoxin 2 OS	Canis lupus familiaris GN	TRUE	-55.416	6.3484e-07	113206	850599	114770	854380	8789.3	21305.8	-737393	0.13309	1.9723
17	382	tr	F1PBK6	F1PBK6_CANLF	N/A	N/A	Carbonic anhydrase 1 OS	Canis lupus familiaris GN	TRUE	-52.5363	7.8572e-07	28219.7	615212	28056.6	620855	4554.69	18808.7	-586992	0.0458699	-1.67269
18	798	tr	F0JA74	F0JA74_AMBVA	N/A	N/A	Putative secreted glycine-rich protein OS	Amblyomma variegatum PE	TRUE	51.8739	8.2657e-07	89051.3	14674.4	89655.7	14143.4	2284.23	974.501	74377	6.0685	1.84945
19	420	tr	A0A023GME3	A0A023GME3_9ACAR	N/A	N/A	Putative vitellogenin-1 (Fragment) OS	Amblyomma triste PE	TRUE	-51.3561	8.6037e-07	136783	321211	135222	321818	5280.5	3287.2	-184428	0.425836	-2.5098
20	1196	tr	V5IGE3	V5IGE3_IXORI	N/A	N/A	Uncharacterized protein (Fragment) OS	Ixodes ricinus PE	TRUE	-48.6277	1.07e-06	1908.93	89673.5	864.603	89709.2	2099.45	2316.14	-87764.6	0.0212876	4.51961
21	74	tr	A0A224YK95	A0A224YK95_9ACAR	N/A	N/A	Creatine kinase OS	Rhipicephalus zambeziensis PE	TRUE	43.1436	1.7256e-06	7.4883e+06	3.2829e+06	7.57794e+06	3.28993e+06	156155	64182.6	4.2054e+06	2.281	-8.23009
22	804	tr	A0A224Y9I2	A0A224Y9I2_9ACAR	N/A	N/A	Glycine rich superfamily member (Fragment) OS	Rhipicephalus zambeziensis PE	TRUE	42.8621	1.7713e-06	86344.7	20383.1	85984.4	21029.6	2298.81	1349.21	65961.6	4.23609	2.26088
23	837	tr	L7MIR1	L7MIR1_9ACAR	N/A	N/A	Putative bitil peptide (Fragment) OS	Rhipicephalus pulchellus PE	TRUE	42.3947	1.8505e-06	183454	46752.4	180808	46318.8	5289.62	1792.15	136701	3.92394	2.55637
24	512	tr	A0A224YWJ2	A0A224YWJ2_9ACAR	N/A	N/A	Peptidylprolyl isomerase OS	Rhipicephalus zambeziensis PE	TRUE	-42.3501	1.8583e-06	289218	922049	287014	925363	21058.5	15046.8	-632832	0.313668	-1.5345
25	203	tr	A0A224Z4Y4	A0A224Z4Y4_9ACAR	N/A	N/A	Myosin regulatory light chain 12 OS	Rhipicephalus zambeziensis PE	TRUE	39.9291	2.3506e-06	956028	265297	958896	268214	23020.2	19178.9	690731	3.60362	-1.81994
26	91	tr	L7M5S2	L7M5S2_9ACAR	N/A	N/A	Putative collagen alpha-2iv chain OS	Rhipicephalus pulchellus PE	TRUE	-39.7066	2.4036e-06	7233.53	41197.8	7775.4	41713.4	1038.04	1057.12	-33964.3	0.175581	2.85461
27	236	tr	G1K2D9	G1K2D9_CANLF	N/A	N/A	Haptoglobin OS	Canis lupus familiaris GN	TRUE	-37.8965	2.8956e-06	136530	982197	130251	977627	25533.7	29016.1	-845667	0.139005	-1.87903
28	56	tr	F6UME0	F6UME0_CANLF	N/A	N/A	Alpha-2-macroglobulin OS	Canis lupus familiaris GN	TRUE	-36.9006	3.2203e-06	70719	456778	70630.8	462317	14788.9	10471.8	-386059	0.154821	3.22828
29	207	tr	J9NVC6	J9NVC6_CANLF	N/A	N/A	Immunoglobulin heavy constant mu OS	Canis lupus familiaris GN	TRUE	-36.481	3.3706e-06	89932.1	561597	100607	559922	22156.3	3252.56	-471665	0.160136	-4.1237
30	916	tr	A0A131YFB3	A0A131YFB3_RHIAP	N/A	N/A	Basic tail secreted protein OS	Rhipicephalus appendiculatus PE	TRUE	36.2408	3.4606e-06	149136	6501.97	146409	7601.77	6343.74	2495.36	142634	22.937	1.25175
31	588	tr	A0A224YCG2	A0A224YCG2_9ACAR	N/A	N/A	Pancreatic trypsin inhibitor OS	Rhipicephalus zambeziensis PE	TRUE	-36.2396	3.4611e-06	2396.09	719460	1590	714963	1553.06	34236.4	-717064	0.0033304	-4.17602
32	11	tr	F2Z4Q6	F2Z4Q6_CANLF	N/A	N/A	Serum albumin OS	Canis lupus familiaris GN	TRUE	-35.902	3.5928e-06	5954.89	249578	6177.88	247153	1383.54	11671.6	-243623	0.0238598	-3.93281
33	205	tr	A0A0C9SCJ0	A0A0C9SCJ0_AMBAM	N/A	N/A	Putative 60 kDa chaperonin (Fragment) OS	Amblyomma americanum PE	TRUE	35.6478	3.6961e-06	3.05276e+06	636943	3.00554e+06	636175	117322	3679.94	2.41582e+06	4.79283	2.11102
34	308	tr	A0A224YV05	A0A224YV05_9ACAR	N/A	N/A	Calmodulin OS	Rhipicephalus zambeziensis PE	TRUE	34.342	4.2894e-06	400879	68150.6	397217	66879.9	16075.3	4816.43	332729	5.88226	1.62275
35	407	tr	A0A224YZF6	A0A224YZF6_9ACAR	N/A	N/A	Glutathione S-transferase OS	Rhipicephalus zambeziensis PE	TRUE	-34.3345	4.2931e-06	152831	442734	148585	441041	12905.1	6880.07	-289903	0.345198	-0.760662
36	1333	tr	A0A023GL54	A0A023GL54_9ACAR	N/A	N/A	Putative steroid reductase required for elongation of the very long chain fatty acids OS	Amblyomma triste PE	TRUE	-34.1915	4.3652e-06	5125.93	18097.9	5328.03	18207.2	381.586	534.986	-12972	0.283233	-2.55872
37	98	tr	C9W1T4	C9W1T4_RHISA	N/A	N/A	Putative cement protein (Fragment) OS	Rhipicephalus sanguineus PE	TRUE	34.0437	4.4413e-06	2.66346e+07	3.68232e+06	2.67119e+07	3.75872e+06	1.14792e+06	214272	2.29522e+07	7.2331	-5.4343
38	887	tr	E1CAX9	E1CAX9_HAELO	N/A	N/A	Vitellogenin-1 OS	Haemaphysalis longicornis GN	TRUE	-33.3375	4.8286e-06	76184.1	280227	77668	278572	3064.47	10148.4	-204043	0.271866	-1.42199
39	192	tr	F1PDJ5	F1PDJ5_CANLF	N/A	N/A	Apolipoprotein A-I OS	Canis lupus familiaris GN	TRUE	-33.0887	4.975e-06	107390	1.44055e+06	93676.1	1.4657e+06	29615.8	63189	-1.33316e+06	0.0745483	5.78667
40	1219	tr	C9W1A7	C9W1A7_RHISA	N/A	N/A	Putative cement protein (Fragment) OS	Rhipicephalus sanguineus PE	TRUE	32.5679	5.2999e-06	42219.6	4505.12	41900.3	4519.13	1579.27	1236.52	37714.5	9.37147	-1.91066
41	1328	tr	A0A131YL33	A0A131YL33_RHIAP	N/A	N/A	Low density lipoprotein-related protein 2 OS	Rhipicephalus appendiculatus PE	TRUE	-32.1948	5.5491e-06	3980.4	69388.1	3770.78	70173.2	3070.28	1719.26	-65407.7	0.0573642	3.23874
42	458	tr	A0A131YTB9	A0A131YTB9_RHIAP	N/A	N/A	Uncharacterized protein OS	Rhipicephalus appendiculatus PE	TRUE	31.5408	6.0222e-06	124932	52464	124862	53153.3	1438.15	3710.63	72468.5	2.3813	-0.562082
43	785	tr	A0A023FXL4	A0A023FXL4_9ACAR	N/A	N/A	Protein disulfide-isomerase OS	Amblyomma parvum PE	TRUE	-31.395	6.1344e-06	26259.6	474674	24844.3	473554	5231.23	24179.4	-448414	0.0553215	-1.97878
44	1191	tr	A0A1E1WXC9	A0A1E1WXC9_9ACAR	N/A	N/A	Putative cuticle protein 64 (Fragment) OS	Amblyomma aureolatum PE	TRUE	-31.3625	6.1598e-06	34578.4	528079	46760.4	522998	24490.8	11958.5	-493501	0.0654796	-1.2987
45	1074	tr	F1Q0Q9	F1Q0Q9_CANLF	N/A	N/A	Keratin 17 OS	Canis lupus familiaris GN	TRUE	30.8376	6.5886e-06	85566.3	35967	85956.5	36501.5	2160.55	1758.67	49599.3	2.37902	-1.62766
46	13	tr	F1PIX8	F1PIX8_CANLF	N/A	N/A	Complement C3 OS	Canis lupus familiaris GN	TRUE	-30.1697	7.1894e-06	155446	1.70701e+06	154562	1.70453e+06	8155.4	88701.3	-1.55156e+06	0.0910634	3.98218
47	1016	tr	A0A224YCL3	A0A224YCL3_9ACAR	N/A	N/A	Basic tail secreted protein OS	Rhipicephalus zambeziensis PE	TRUE	30.0587	7.2958e-06	279143	64617.2	279739	65305	12289.3	1334.57	214526	4.31996	1.23882
48	581	tr	A0A224YVE7	A0A224YVE7_9ACAR	N/A	N/A	Protein containing I-set domain OS	Rhipicephalus zambeziensis PE	TRUE	29.9019	7.4495e-06	90580.3	29412.8	91860.8	28981.6	2830.93	2130.58	61167.5	3.07962	-1.66612
49	935	tr	L7MBQ7	L7MBQ7_9ACAR	N/A	N/A	Putative plexins functional semaphorin receptor (Fragment) OS	Rhipicephalus pulchellus PE	TRUE	-29.8914	7.4599e-06	24065.8	40773.9	23989.1	40343.8	352.388	901.737	-16708.1	0.590226	-0.642131
50	566	tr	A0A131Z253	A0A131Z253_RHIAP	N/A	N/A	Amblyomma 40-33 family member OS	Rhipicephalus appendiculatus PE	TRUE	-29.73	7.6226e-06	28236.6	166366	31683.2	167641	7257.42	3477.03	-138130	0.169726	-1.021
51	878	tr	L7MEN3	L7MEN3_9ACAR	N/A	N/A	Putative glycine rich protein (Fragment) OS	Rhipicephalus pulchellus PE	TRUE	-29.4507	7.9148e-06	558404	2.41455e+07	41389.7	2.4637e+07	898639	1.05678e+06	-2.35871e+07	0.0231266	-1.43412
52	519	tr	J9P028	J9P028_CANLF	N/A	N/A	Glutathione peroxidase OS	Canis lupus familiaris GN	TRUE	-29.3414	8.033e-06	15064.1	249727	12937.2	249385	9702.52	9886.83	-234663	0.0603222	1.03236
53	1142	tr	A0A224YML7	A0A224YML7_9ACAR	N/A	N/A	ADP-sugar pyrophosphatase / 8-oxo-dGDP phosphatase OS	Rhipicephalus zambeziensis PE	TRUE	-29.1461	8.2495e-06	71443.8	191437	73000.1	192530	4663.22	5394.64	-119993	0.373198	1.31494
54	290	tr	C9W1E7	C9W1E7_RHISA	N/A	N/A	Cement-like antigen OS	Rhipicephalus sanguineus PE	TRUE	28.3699	9.1861e-06	6.37963e+06	115567	6.41162e+06	120767	382328	9067.37	6.26406e+06	55.2026	1.00454
55	336	tr	A0A034WWK3	A0A034WWK3_RHIMP	N/A	N/A	Peptidyl-prolyl cis-trans isomerase OS	Rhipicephalus microplus PE	TRUE	-28.1061	9.5344e-06	339397	1.27607e+06	340052	1.26188e+06	2391.67	57673.2	-936671	0.265971	1.01162
56	840	tr	A0A131YUB2	A0A131YUB2_RHIAP	N/A	N/A	Fibrinogen-related domain containing protein OS	Rhipicephalus appendiculatus PE	TRUE	27.964	9.7288e-06	1.10656e+06	117224	1.14083e+06	116572	61059.4	5173.7	989338	9.43972	6.41965
57	303	tr	A0A131XMD6	A0A131XMD6_9ACAR	N/A	N/A	Adenylyl cyclase-associated protein OS	Hyalomma excavatum PE	TRUE	-27.9238	9.7848e-06	141902	209504	142971	208274	2931.49	2998.22	-67602	0.677324	1.48101
58	494	tr	V5HJU3	V5HJU3_IXORI	N/A	N/A	Kinesin-like protein (Fragment) OS	Ixodes ricinus PE	TRUE	-27.809	9.9466e-06	28744.2	113298	26510.7	112606	4939.87	1825.41	-84554.1	0.253704	-2.3929
59	132	tr	A0A224Z4M6	A0A224Z4M6_9ACAR	N/A	N/A	Moesin/ezrin/radixin protein 1 OS	Rhipicephalus zambeziensis PE	TRUE	-27.8018	9.9569e-06	168526	414585	170436	411499	11487.6	10150.2	-246059	0.406493	3.25385
60	1238	tr	A0A131YEJ6	A0A131YEJ6_RHIAP	N/A	N/A	Uncharacterized protein OS	Rhipicephalus appendiculatus PE	TRUE	-27.7772	9.9921e-06	68701.7	212296	71800.4	211848	6025.95	6622.66	-143595	0.323613	0.597068
61	977	tr	L7LTM2	L7LTM2_9ACAR	N/A	N/A	Putative bitil peptide OS	Rhipicephalus pulchellus PE	TRUE	27.1632	1.0922e-05	26657.8	1686.82	26634.3	1254.23	1184.88	1063.66	24971	15.8036	0.822031
62	1067	tr	L7MBD3	L7MBD3_9ACAR	N/A	N/A	Putative salivary lipase OS	Rhipicephalus pulchellus PE	TRUE	27.1028	1.102e-05	49563.9	21001.2	50068	20828.8	1437.9	1124.42	28562.7	2.36005	-1.24336
63	802	tr	A0A224YIB0	A0A224YIB0_9ACAR	N/A	N/A	Uncharacterized protein OS	Rhipicephalus zambeziensis PE	TRUE	-27.0513	1.1103e-05	65310.8	207270	64060.9	211079	5145.75	7492.56	-141959	0.315101	-1.48051
64	1208	tr	L7M3M8	L7M3M8_9ACAR	N/A	N/A	Putative ca2+/calmodulin-dependent protein phosphat OS	Rhipicephalus pulchellus PE	TRUE	-27.0225	1.1151e-05	23965.7	37401.6	24385.5	37371.7	825.581	245.113	-13435.9	0.640766	0.936226
65	988	tr	V9VL04	V9VL04_RHIMP	N/A	N/A	Serine protease inhibitor 6 RmS6 OS	Rhipicephalus microplus GN	TRUE	-26.9071	1.1342e-05	152241	308946	153567	308572	3387.11	9501.66	-156705	0.492776	1.69008
66	738	tr	A0A224Y3J9	A0A224Y3J9_9ACAR	N/A	N/A	Glutathione S-transferase OS	Rhipicephalus zambeziensis PE	TRUE	-26.9026	1.135e-05	42147.1	113888	42925.3	112055	1631.25	4321.22	-71741.4	0.370074	-0.999308
67	313	tr	L7M4Q4	L7M4Q4_9ACAR	N/A	N/A	60S ribosomal protein L18a OS	Rhipicephalus pulchellus PE	TRUE	26.8372	1.146e-05	2.8838e+06	1.40991e+06	2.93046e+06	1.40382e+06	89375.3	32566.2	1.47389e+06	2.04537	1.79785
68	89	tr	F1PCK2	F1PCK2_CANLF	N/A	N/A	Alpha-1-B glycoprotein OS	Canis lupus familiaris GN	TRUE	-25.9885	1.3024e-05	158139	1.89867e+06	152629	1.85688e+06	63150.9	97304.2	-1.74053e+06	0.0832897	-2.1771
69	1199	tr	L7MHT4	L7MHT4_9ACAR	N/A	N/A	Putative glycine rich protein (Fragment) OS	Rhipicephalus pulchellus PE	TRUE	25.7347	1.3543e-05	168091	67562.8	169047	67769.3	6415.17	2150.26	100528	2.48792	-0.927506
70	550	tr	A0A131XD15	A0A131XD15_9ACAR	N/A	N/A	Putative head-elevated expression protein (Fragment) OS	Hyalomma excavatum PE	TRUE	25.6773	1.3664e-05	48835.2	24340.8	49447.5	23878.1	1276.12	1049.52	24494.4	2.00631	5.43096
71	1000	tr	E2R081	E2R081_CANLF	N/A	N/A	Serpin family B member 10 OS	Canis lupus familiaris GN	TRUE	-25.6582	1.3704e-05	6466.21	80114.4	6316.07	79237	1884.62	4600.55	-73648.2	0.0807122	3.05469
72	602	tr	L7M2A3	L7M2A3_9ACAR	N/A	N/A	40S ribosomal protein S27 OS	Rhipicephalus pulchellus PE	TRUE	25.5987	1.3832e-05	877069	435018	884819	435411	29802.7	2530.47	442051	2.01617	1.33449
73	1024	tr	L7M679	L7M679_9ACAR	N/A	N/A	Putative f0f1-type atp synthase gamma subunit OS	Rhipicephalus pulchellus PE	TRUE	25.5952	1.3839e-05	375371	4384.83	378138	3761.23	24983.8	2463.6	370986	85.6068	-3.85135
74	593	tr	C9W1R6	C9W1R6_RHISA	N/A	N/A	Hematopoietic stem/progenitor cells protein-like protein OS	Rhipicephalus sanguineus PE	TRUE	25.5542	1.3928e-05	1.0674e+06	382380	1.0902e+06	382419	46118.3	5370.26	685015	2.79145	1.2011
75	574	tr	A0A224Z1V2	A0A224Z1V2_9ACAR	N/A	N/A	Uncharacterized protein OS	Rhipicephalus zambeziensis PE	TRUE	-25.2787	1.4542e-05	33239.4	174578	30208.8	174751	7395.32	6252.5	-141338	0.190399	4.13308
76	641	tr	A0A1E1X7S7	A0A1E1X7S7_9ACAR	N/A	N/A	Putative aldehyde dehydrogenase OS	Amblyomma aureolatum PE	TRUE	25.2402	1.463e-05	54956.5	5761.21	54772.5	6363.49	2940.74	1657.97	49195.3	9.53906	-5.37919
77	142	tr	L7MG42	L7MG42_9ACAR	N/A	N/A	Putative alkyl hydroperoxide reductase thiol specific antioxidant (Fragment) OS	Rhipicephalus pulchellus PE	TRUE	24.6221	1.6147e-05	1.51836e+06	1.00378e+06	1.53076e+06	1.01639e+06	23645.5	27407.9	514577	1.51264	-3.81364
78	547	tr	A0A131XEY6	A0A131XEY6_9ACAR	N/A	N/A	Uncharacterized protein OS	Hyalomma excavatum PE	TRUE	24.4319	1.6653e-05	219278	124034	217743	126281	4700.16	4847.7	95244.5	1.76789	0.772595
79	254	tr	A0A224Z184	A0A224Z184_9ACAR	N/A	N/A	Uncharacterized protein OS	Rhipicephalus zambeziensis PE	TRUE	-24.3621	1.6843e-05	459039	1.08677e+06	467101	1.09884e+06	16612.6	41422.2	-627734	0.422387	1.055
80	1295	tr	A0A224YD00	A0A224YD00_9ACAR	N/A	N/A	Glycine rich superfamily member OS	Rhipicephalus zambeziensis PE	TRUE	-24.2905	1.7042e-05	442037	1.23349e+06	454098	1.21931e+06	23332.3	51386.2	-791456	0.358362	1.54112
81	615	tr	L7LXE1	L7LXE1_9ACAR	N/A	N/A	Putative calmodulin OS	Rhipicephalus pulchellus PE	TRUE	24.1641	1.7399e-05	105496	55131.9	104820	55423.1	3561.96	587.162	50363.9	1.91352	2.93084
82	893	tr	A0A224YL08	A0A224YL08_9ACAR	N/A	N/A	TIL domain containing protein OS	Rhipicephalus zambeziensis PE	TRUE	24.0955	1.7597e-05	608935	188714	609668	191499	29521.2	6398.66	420220	3.22675	1.01147
83	515	tr	A0A224YB96	A0A224YB96_9ACAR	N/A	N/A	Lipocalin OS	Rhipicephalus zambeziensis PE	TRUE	-24.0408	1.7757e-05	305954	611614	293885	609911	21005.7	6611.65	-305660	0.50024	-2.01657
84	608	tr	A0A224YPN8	A0A224YPN8_9ACAR	N/A	N/A	ATP synthase subunit d, mitochondrial OS	Rhipicephalus zambeziensis PE	TRUE	24.0038	1.7866e-05	697983	200742	697586	200054	35006.2	7868.83	497241	3.47701	0.724786
85	1031	tr	L7MGH0	L7MGH0_9ACAR	N/A	N/A	Putative tick serine protease (Fragment) OS	Rhipicephalus pulchellus PE	TRUE	-23.3729	1.9862e-05	20192.6	91319.4	20302.9	89439.2	3575.08	3873.08	-71126.8	0.22112	1.42358
86	849	tr	L7M6Q1	L7M6Q1_9ACAR	N/A	N/A	Putative bisphosphate 3'-nucleotidase bpnt1/inositol polyphosphate 1-phosphatase OS	Rhipicephalus pulchellus PE	TRUE	-22.9916	2.1204e-05	74775.1	142221	74427.6	141917	4347.45	2629.84	-67446	0.525766	2.60857
87	1158	tr	A0A131YHN4	A0A131YHN4_RHIAP	N/A	N/A	Pancreatic trypsin inhibitor OS	Rhipicephalus appendiculatus PE	TRUE	22.9695	2.1285e-05	695554	16123.1	716394	8786.07	49380	13656	679431	43.1401	-0.993677
88	184	tr	L7LTM1	L7LTM1_9ACAR	N/A	N/A	Putative heptalaris OS	Rhipicephalus pulchellus PE	TRUE	22.7291	2.2194e-05	178565	21490.4	184781	21402.5	11888.8	1389.58	157075	8.30908	-0.875359
89	301	tr	L7M7Z9	L7M7Z9_9ACAR	N/A	N/A	Putative cytochrome c1 OS	Rhipicephalus pulchellus PE	TRUE	22.6547	2.2485e-05	648122	257002	665041	256184	29517.3	4786.63	391121	2.52186	1.29372
90	1139	tr	A0A131XF49	A0A131XF49_9ACAR	N/A	N/A	Putative secreted salivary gland peptide OS	Hyalomma excavatum PE	TRUE	-22.459	2.3274e-05	8077.19	116582	11196.6	117056	5426.24	6370.1	-108505	0.0692834	4.69582
91	648	tr	C9W1B7	C9W1B7_RHISA	N/A	N/A	Cytochrome c oxidase subunit OS	Rhipicephalus sanguineus PE	TRUE	22.4087	2.3482e-05	409842	178258	414488	176878	16980.9	5661.83	231584	2.29915	1.42767
92	590	tr	J9NTL7	J9NTL7_CANLF	N/A	N/A	Uncharacterized protein OS	Canis lupus familiaris GN	TRUE	-22.3975	2.3529e-05	14186.6	133758	16963	135107	6488.45	6587.98	-119571	0.106062	-3.61795
93	440	tr	F1PCE5	F1PCE5_CANLF	N/A	N/A	Serpin family A member 1 OS	Canis lupus familiaris GN	TRUE	-21.9589	2.5452e-05	64974.1	869393	48659.8	843139	32523.1	54481	-804419	0.074735	1.22552
94	940	tr	J9JHZ3	J9JHZ3_CANLF	N/A	N/A	Uncharacterized protein OS	Canis lupus familiaris PE	TRUE	-21.8882	2.5781e-05	38997.7	912791	36709.6	899530	5235.05	68946.4	-873793	0.0427236	0.860376
95	164	tr	A0A224YZ57	A0A224YZ57_9ACAR	N/A	N/A	Galectin OS	Rhipicephalus zambeziensis PE	TRUE	21.8615	2.5906e-05	235631	13429.3	240515	15899.5	16695.2	5585.15	222202	17.5461	-2.534
96	707	tr	A0A131Z2K7	A0A131Z2K7_RHIAP	N/A	N/A	Lipocalin OS	Rhipicephalus appendiculatus PE	TRUE	-21.7592	2.6393e-05	2774.85	115488	2545.04	119783	1325.65	8873.6	-112713	0.0240272	4.98181
97	1115	tr	A0A1E1X068	A0A1E1X068_9ACAR	N/A	N/A	Cystatin (Fragment) OS	Amblyomma aureolatum PE	TRUE	-21.7532	2.6422e-05	4508.48	63394.4	2077.42	64436.8	4266.27	1944.88	-58886	0.071118	1.40141
98	136	tr	A0A224Z257	A0A224Z257_9ACAR	N/A	N/A	Succinate dehydrogenase [ubiquinone] iron-sulfur subunit, mitochondrial OS	Rhipicephalus zambeziensis PE	TRUE	21.6184	2.7083e-05	846965	495783	852673	506043	21146.1	18560.8	351182	1.70834	-1.22815
99	919	tr	C9W1M1	C9W1M1_RHISA	N/A	N/A	Mitochondrial ATP synthase epsilon chain OS	Rhipicephalus sanguineus PE	TRUE	21.5542	2.7404e-05	245275	118050	248458	118568	9292.67	4262.27	127225	2.07772	1.58114
100	55	tr	A0A131YM09	A0A131YM09_RHIAP	N/A	N/A	Alpha-N-acetylgalactosaminidase OS	Rhipicephalus appendiculatus PE	TRUE	21.5354	2.75e-05	2.19876e+07	7.55535e+06	2.25423e+07	7.48152e+06	1.14121e+06	212100	1.44322e+07	2.9102	1.84642
101	795	tr	L7LZM3	L7LZM3_9ACAR	N/A	N/A	Putative cytochrome c OS	Rhipicephalus pulchellus PE	TRUE	21.5334	2.7509e-05	91937.5	12056.6	90218	10992.2	5424.29	3443.99	79880.9	7.62552	1.22831
102	212	tr	L7M4Z0	L7M4Z0_9ACAR	N/A	N/A	Putative phosphoenolpyruvate carboxykinase OS	Rhipicephalus pulchellus PE	TRUE	21.505	2.7654e-05	438547	217536	442385	220856	14953.1	9657.32	221010	2.01597	1.22766
103	470	tr	A0A224Y664	A0A224Y664_9ACAR	N/A	N/A	Glycine rich superfamily member (Fragment) OS	Rhipicephalus zambeziensis PE	TRUE	-21.4968	2.7696e-05	438697	1.77505e+06	414217	1.73098e+06	57630.4	90952.2	-1.33636e+06	0.247146	-1.46085
104	536	tr	A0A224Z9F0	A0A224Z9F0_9ACAR	N/A	N/A	Superoxide dismutase [Cu-Zn] OS	Rhipicephalus zambeziensis PE	TRUE	21.428	2.8051e-05	209634	126847	207013	126785	5616.53	3637.96	82787.4	1.65266	-0.703835
105	305	tr	F1PTX4	F1PTX4_CANLF	N/A	N/A	Keratin, type II cytoskeletal 2 epidermal OS	Canis lupus familiaris GN	TRUE	21.4119	2.8134e-05	3.93823e+06	1.70431e+06	3.89559e+06	1.71631e+06	177801	32271.8	2.23392e+06	2.31075	3.17381
106	1154	tr	J9PAW5	J9PAW5_CANLF	N/A	N/A	Uncharacterized protein OS	Canis lupus familiaris PE	TRUE	-21.3522	2.8448e-05	17836.2	98410.9	18407.4	98386.3	3877.45	5261.7	-80574.7	0.181242	1.18166
107	265	tr	A0A224YR29	A0A224YR29_9ACAR	N/A	N/A	Cytochrome c oxidase subunit 5a OS	Rhipicephalus zambeziensis PE	TRUE	21.3265	2.8585e-05	1.62389e+06	605367	1.61871e+06	604278	81499	14163.3	1.01853e+06	2.6825	1.33461
108	1186	tr	A0A1E1XIJ1	A0A1E1XIJ1_9ACAR	N/A	N/A	Putative secreted salivary gland protein OS	Amblyomma aureolatum PE	TRUE	21.3041	2.8704e-05	943313	154667	955904	149673	63298.2	10221.2	788646	6.09901	0.785406
109	434	tr	A0A1E1XNF6	A0A1E1XNF6_9ACAR	N/A	N/A	Putative quinolinate phosphoribosyl transferase (Fragment) OS	Amblyomma sculptum PE	TRUE	-21.2873	2.8794e-05	181351	361116	182209	357192	12428.7	7711.41	-179765	0.502196	-0.674895
110	15	tr	A0A131ZAT8	A0A131ZAT8_RHIAP	N/A	N/A	Laminin, gamma 1 (Fragment) OS	Rhipicephalus appendiculatus PE	TRUE	-21.0184	3.0285e-05	251376	461141	260673	460691	16993	3168.6	-209765	0.545118	3.36695
111	782	tr	A0A023GEZ4	A0A023GEZ4_9ACAR	N/A	N/A	Putative myosin regulatory light chain ixodes scapularis myosin regulatory light chain (Fragment) OS	Amblyomma triste PE	TRUE	21.0089	3.034e-05	941654	384099	954427	380241	44675.1	10821.1	557555	2.45159	0.827102
112	1344	tr	A0A1E1XV93	A0A1E1XV93_9ACAR	N/A	N/A	Putative secreted peptide (Fragment) OS	Amblyomma sculptum PE	TRUE	20.9895	3.0451e-05	263839	10180.2	270179	5966.19	18059.1	10583.5	253659	25.9169	-2.7368
113	357	tr	E2RS80	E2RS80_CANLF	N/A	N/A	Uncharacterized protein OS	Canis lupus familiaris GN	TRUE	-20.9406	3.0734e-05	39719	311672	36272.3	309462	6248.74	21608.6	-271953	0.127438	1.42042
114	794	tr	L7MGW5	L7MGW5_9ACAR	N/A	N/A	Uncharacterized protein (Fragment) OS	Rhipicephalus pulchellus PE	TRUE	20.7907	3.1623e-05	1.48437e+06	551786	1.50914e+06	559334	70197.8	33292	932581	2.69011	2.21218
115	1221	tr	B7SP29	B7SP29_DERVA	N/A	N/A	Putative Kunitz-BPTI protein OS	Dermacentor variabilis PE	TRUE	-20.7115	3.2106e-05	8022.91	98501.8	9848.9	101319	5642.98	5040.71	-90478.9	0.0814494	-0.928608
116	360	tr	A0A131Z0J8	A0A131Z0J8_RHIAP	N/A	N/A	Pancreatic trypsin inhibitor OS	Rhipicephalus appendiculatus PE	TRUE	20.6643	3.2398e-05	605934	259124	614034	264025	27320.3	9930.4	346811	2.3384	0.93215
117	1197	tr	V5HHG8	V5HHG8_IXORI	N/A	N/A	40S ribosomal protein S30 OS	Ixodes ricinus PE	TRUE	20.6416	3.254e-05	104575	57600.7	103528	57051.8	3617.95	1564.23	46974	1.81551	2.08932
118	1228	tr	A0A224YR96	A0A224YR96_9ACAR	N/A	N/A	Tick serine protease OS	Rhipicephalus zambeziensis PE	TRUE	-20.2556	3.5071e-05	41203.2	238638	38727.1	241630	13933.2	9533.62	-197435	0.17266	-1.73411
119	1159	tr	L7MKF4	L7MKF4_9ACAR	N/A	N/A	Phosphoinositide phospholipase C (Fragment) OS	Rhipicephalus pulchellus PE	TRUE	20.1675	3.5683e-05	14386.9	455.293	14528.1	538.086	1180.48	195.092	13931.6	31.5992	-3.35794
120	803	tr	A0A224YFQ9	A0A224YFQ9_9ACAR	N/A	N/A	Tissue factor pathway inhibitor OS	Rhipicephalus zambeziensis PE	TRUE	19.9898	3.6958e-05	89442	33859	86811	33669.8	4756.1	757.721	55583	2.6416	1.00562
121	349	tr	A0A131YN50	A0A131YN50_RHIAP	N/A	N/A	Tropomyosin 1 OS	Rhipicephalus appendiculatus PE	TRUE	-19.9516	3.7239e-05	72877.1	170727	71697.7	166368	2231.82	8196.17	-97849.8	0.426864	-0.89104
122	439	tr	A0A131YT26	A0A131YT26_RHIAP	N/A	N/A	Cytochrome b-c1 complex subunit Rieske, mitochondrial OS	Rhipicephalus appendiculatus PE	TRUE	19.6766	3.9347e-05	1.23286e+06	412043	1.24748e+06	408143	70201.8	17095.6	820818	2.99207	-1.62868
123	715	tr	F1PAX2	F1PAX2_CANLF	N/A	N/A	Ceruloplasmin OS	Canis lupus familiaris GN	TRUE	-19.3552	4.2002e-05	7218.33	60054.6	7526.94	58282.1	736.713	4670.44	-52836.2	0.120196	0.836279
124	885	tr	A0A131YH63	A0A131YH63_RHIAP	N/A	N/A	Peptidoglycan recognition protein OS	Rhipicephalus appendiculatus PE	TRUE	19.0625	4.4618e-05	80040.9	22257.8	81602.4	23140.9	4400.08	2864.39	57783.1	3.59608	0.386255
125	472	tr	L7M3K2	L7M3K2_9ACAR	N/A	N/A	60S ribosomal protein L13 OS	Rhipicephalus pulchellus PE	TRUE	18.9447	4.5728e-05	428876	183051	436310	183256	20620.6	8939.5	245825	2.34293	0.669808
126	278	tr	L7MAZ4	L7MAZ4_9ACAR	N/A	N/A	3-hydroxyisobutyryl-CoA hydrolase, mitochondrial OS	Rhipicephalus pulchellus PE	TRUE	18.8567	4.6579e-05	610131	260532	617343	252553	28855.5	14090.1	349598	2.34186	0.946276
127	744	tr	A0A034WTS6	A0A034WTS6_RHIMP	N/A	N/A	Vitellogenin 2 OS	Rhipicephalus microplus PE	TRUE	-18.76	4.7538e-05	82400.5	226824	84570.2	225633	12625.4	4289.43	-144424	0.363279	1.13212
128	1288	tr	A0A131XNS4	A0A131XNS4_IXORI	N/A	N/A	Putative titin (Fragment) OS	Ixodes ricinus PE	TRUE	-18.5665	4.9531e-05	28023	45644.6	27414.2	46061.5	1330.98	964.835	-17621.6	0.613938	1.40094
129	1214	tr	L7LPN4	L7LPN4_9ACAR	N/A	N/A	Putative similar to chymotrypsin-elastase inhibitor ixodidin OS	Rhipicephalus pulchellus PE	TRUE	18.223	5.3334e-05	159378	17661.1	158347	17531.5	13396.9	1399.28	141717	9.02424	-2.51583
130	771	tr	L7LY48	L7LY48_9ACAR	N/A	N/A	Putative transcriptional regulator dj-1 OS	Rhipicephalus pulchellus PE	TRUE	18.212	5.3461e-05	197981	87278.6	201729	89063.5	9770.11	3923.11	110703	2.26838	1.48724
131	599	tr	V5HJX3	V5HJX3_IXORI	N/A	N/A	Histone H2A OS	Ixodes ricinus PE	TRUE	18.1851	5.3775e-05	130121	51592.8	128622	54120.1	3606.2	6552.66	78528.1	2.52207	-0.860316
132	613	tr	L7M2X4	L7M2X4_9ACAR	N/A	N/A	Putative ca2+ calmodulin dependent protein kinase ef-hand protein superfamily OS	Rhipicephalus pulchellus PE	TRUE	18.0849	5.4965e-05	47765.3	27712.9	48149.8	28402.8	1144.16	1542.46	20052.4	1.72358	4.19582
133	32	tr	A0A034WXH7	A0A034WXH7_RHIMP	N/A	N/A	Vitellogenin 4 (Fragment) OS	Rhipicephalus microplus PE	TRUE	-17.8853	5.7434e-05	1.4144e+06	2.25806e+06	1.40305e+06	2.2514e+06	76134.6	29643.6	-843662	0.626378	-0.654668
134	1119	tr	A0A224YLK0	A0A224YLK0_9ACAR	N/A	N/A	16 kDa thioredoxion OS	Rhipicephalus zambeziensis PE	TRUE	17.8743	5.7574e-05	51630.9	5004.44	51981.3	3099.94	797.067	4447.32	46626.5	10.317	3.41511
135	351	tr	A0A224YS90	A0A224YS90_9ACAR	N/A	N/A	Ribosomal protein L15 OS	Rhipicephalus zambeziensis PE	TRUE	17.7381	5.9344e-05	832346	469161	827796	464319	32123.1	15025.7	363186	1.77412	-0.753955
136	692	tr	A0A131YV69	A0A131YV69_RHIAP	N/A	N/A	Serine carboxypeptidase OS	Rhipicephalus appendiculatus PE	TRUE	-17.6584	6.0411e-05	9480.94	63198.9	10473.7	63695.9	5104.93	1304.64	-53717.9	0.150018	0.911492
137	781	tr	G3MR88	G3MR88_9ACAR	N/A	N/A	Uncharacterized protein OS	Amblyomma maculatum PE	TRUE	17.6498	6.0528e-05	198278	74077.3	201950	75162	11719.3	3348.85	124201	2.67664	-0.675866
138	1318	tr	A0A131Z0R7	A0A131Z0R7_RHIAP	N/A	N/A	Glycine rich superfamily member OS	Rhipicephalus appendiculatus PE	TRUE	17.5829	6.1445e-05	288446	62249.1	286829	62816.8	22226.1	1579.56	226197	4.63374	-0.915574
139	933	tr	L7MHC5	L7MHC5_9ACAR	N/A	N/A	Putative glutamine synthetase (Fragment) OS	Rhipicephalus pulchellus PE	TRUE	-17.575	6.1554e-05	83367.1	158684	82223.2	157079	4144.35	6157.93	-75317	0.525365	1.86358
140	1243	tr	A0A131XQF1	A0A131XQF1_9ACAR	N/A	N/A	Putative electron transfer flavoprotein ubiquinone oxidoreductase (Fragment) OS	Hyalomma excavatum PE	TRUE	17.5663	6.1674e-05	122690	64298.8	125592	64198.3	5679.7	942.549	58390.9	1.90812	-3.00836
141	450	tr	A0A224Y1R0	A0A224Y1R0_9ACAR	N/A	N/A	Basic tail secreted protein OS	Rhipicephalus zambeziensis PE	TRUE	17.4837	6.2835e-05	2.27305e+06	534149	2.36278e+06	534400	172039	8851.95	1.7389e+06	4.25547	-2.97077
142	1004	tr	A0A023G7P8	A0A023G7P8_9ACAR	N/A	N/A	Putative ca2+/calmodulin-dependent protein (Fragment) OS	Amblyomma triste PE	TRUE	-17.3747	6.441e-05	23357.4	77704.3	23964	79360.9	2111.8	4989.2	-54346.9	0.300594	1.01804
143	58	tr	A0A224YEQ4	A0A224YEQ4_9ACAR	N/A	N/A	Glycine rich superfamily member (Fragment) OS	Rhipicephalus zambeziensis PE	TRUE	-17.3596	6.4632e-05	1750.46	17947.1	1747	18646.7	337.954	1580.28	-16196.6	0.0975346	1.49375
144	413	tr	A0A224Z1P8	A0A224Z1P8_9ACAR	N/A	N/A	Large subunit ribosomal protein L22e OS	Rhipicephalus zambeziensis PE	TRUE	17.2002	6.7034e-05	964004	480128	987152	485118	47911.6	8871.59	483875	2.0078	-0.561729
145	1210	tr	L7LYM2	L7LYM2_9ACAR	N/A	N/A	Uncharacterized protein OS	Rhipicephalus pulchellus PE	TRUE	-17.1124	6.8405e-05	58672.4	108809	60789.6	108316	4448.74	2441.39	-50136.3	0.539225	0.327775
146	868	tr	A0A224Z0J2	A0A224Z0J2_9ACAR	N/A	N/A	Nucleoside phosphatase OS	Rhipicephalus zambeziensis PE	TRUE	-17.0258	6.979e-05	22882.4	70758.9	22759.8	70987.4	4342.15	2206.27	-47876.6	0.323385	4.08535
147	1117	tr	A0A131XL93	A0A131XL93_9ACAR	N/A	N/A	Putative low-density lipoprotein receptor domain class a (Fragment) OS	Hyalomma excavatum PE	TRUE	16.943	7.1149e-05	90836.3	50876.2	93025	51184.2	4044.68	572.88	39960.1	1.78544	0.923964
148	374	tr	C9W1Q4	C9W1Q4_RHISA	N/A	N/A	Putative thyropin OS	Rhipicephalus sanguineus PE	TRUE	16.9417	7.1171e-05	548677	419800	546775	422770	11841.4	5777.98	128877	1.307	1.14736
149	436	tr	A0A131YP17	A0A131YP17_RHIAP	N/A	N/A	Reductase OS	Rhipicephalus appendiculatus PE	TRUE	16.9128	7.1652e-05	319410	200778	320562	202674	8613.29	8568.15	118632	1.59086	1.37937
150	687	tr	A0A224Z3J0	A0A224Z3J0_9ACAR	N/A	N/A	Ribosomal protein l35a OS	Rhipicephalus zambeziensis PE	TRUE	16.8724	7.2334e-05	2.35001e+06	1.21958e+06	2.3958e+06	1.23221e+06	110361	35871.9	1.13042e+06	1.92689	0.61457
151	575	tr	L7M4T4	L7M4T4_9ACAR	N/A	N/A	Uncharacterized protein OS	Rhipicephalus pulchellus PE	TRUE	16.8664	7.2436e-05	136746	62389.6	137839	63265.5	7330.3	2138.34	74356.2	2.1918	1.19411
152	332	tr	L7M3E5	L7M3E5_9ACAR	N/A	N/A	Putative cytochrome c oxidase subunit iv/cox5b OS	Rhipicephalus pulchellus PE	TRUE	16.8416	7.2859e-05	1.9604e+06	742368	1.98794e+06	738721	119854	36425.5	1.21803e+06	2.64074	-3.88793
153	1127	tr	A0A224Z2F0	A0A224Z2F0_9ACAR	N/A	N/A	Tropomyosin 1 OS	Rhipicephalus zambeziensis PE	TRUE	-16.8398	7.289e-05	10316.1	59000.2	10354.4	59315.1	959.4	4914.63	-48684.2	0.174848	0.859361
154	677	tr	A0A224Y6Z2	A0A224Y6Z2_9ACAR	N/A	N/A	7DB family member OS	Rhipicephalus zambeziensis PE	TRUE	16.8245	7.3151e-05	164178	58561.1	169108	58181	10410.2	3138.44	105617	2.80353	0.388041
155	263	tr	L7MAF1	L7MAF1_9ACAR	N/A	N/A	T-complex protein 1 subunit delta OS	Rhipicephalus pulchellus PE	TRUE	-16.7399	7.4624e-05	236069	428568	245068	426633	19143.3	5499.17	-192499	0.550832	-1.16394
156	1246	tr	L7M0M1	L7M0M1_9ACAR	N/A	N/A	Putative lethal 2 35di OS	Rhipicephalus pulchellus PE	TRUE	16.6478	7.6269e-05	409912	22367.8	431835	22632.2	40252.7	2337.41	387544	18.326	1.01895
157	414	tr	A0A224YZS7	A0A224YZS7_9ACAR	N/A	N/A	Hemocyte protein-glutamine gamma-glutamyltransferase OS	Rhipicephalus zambeziensis PE	TRUE	-16.5352	7.8343e-05	193474	304577	191914	303498	11295.9	2801.08	-111103	0.635222	1.65478
158	784	tr	L7LQP4	L7LQP4_9ACAR	N/A	N/A	Putative salivary lipocalin OS	Rhipicephalus pulchellus PE	TRUE	16.3671	8.157e-05	6.099e+06	571751	6.15523e+06	806744	379862	444790	5.52725e+06	10.6672	0.544245
159	671	tr	E2R7W6	E2R7W6_CANLF	N/A	N/A	Uncharacterized protein OS	Canis lupus familiaris GN	TRUE	16.1665	8.5642e-05	1.67503e+06	810636	1.72219e+06	802886	89921.9	22150.5	864396	2.06632	0.560188
160	10	tr	A0A224YJV6	A0A224YJV6_9ACAR	N/A	N/A	Clathrin heavy chain OS	Rhipicephalus zambeziensis PE	TRUE	-16.0833	8.7405e-05	691534	1.16621e+06	694634	1.16142e+06	40068.2	31744.1	-474676	0.592976	-0.828274
161	227	tr	L7M4L8	L7M4L8_9ACAR	N/A	N/A	Putative 60s ribosomal protein l7 OS	Rhipicephalus pulchellus PE	TRUE	16.0682	8.7731e-05	1.74183e+06	926016	1.77428e+06	934655	85606.6	20120.4	815811	1.88099	-0.998357
162	322	tr	C9W1T0	C9W1T0_RHISA	N/A	N/A	Secreted protein (Fragment) OS	Rhipicephalus sanguineus PE	TRUE	-15.9986	8.9248e-05	1.73287e+06	2.76836e+06	1.78043e+06	2.7418e+06	89308.9	67759.7	-1.03549e+06	0.625956	0.682804
163	955	tr	A0A224YYC9	A0A224YYC9_9ACAR	N/A	N/A	Eukaryotic translation initiation factor 3 subunit K OS	Rhipicephalus zambeziensis PE	TRUE	-15.9917	8.94e-05	20473.3	38619.2	20118.4	39552.5	655.995	1852.66	-18145.9	0.530133	-1.22445
164	697	tr	C9W1H9	C9W1H9_RHISA	N/A	N/A	NADH dehydrogenase 1 alpha subcomplex OS	Rhipicephalus sanguineus PE	TRUE	15.8149	9.3412e-05	1.35259e+06	371685	1.39044e+06	331708	78774.6	73045.5	980908	3.63908	0.756379
165	1220	tr	C9W189	C9W189_RHISA	N/A	N/A	Matricellular protein osteonectin/SPARC/BM-40 (Fragment) OS	Rhipicephalus sanguineus PE	TRUE	-15.7735	9.4383e-05	8218.96	66133.8	7278	65311.9	3860.77	5053.48	-57914.8	0.124278	1.06971
166	183	tr	A0A224YQD7	A0A224YQD7_9ACAR	N/A	N/A	Serine protease inhibitor OS	Rhipicephalus zambeziensis PE	TRUE	-15.6421	9.755e-05	11605.2	90979.3	8839.36	90467.5	6689.74	5700.5	-79374.2	0.127558	-0.876363
167	44	tr	A0A131YS77	A0A131YS77_RHIAP	N/A	N/A	KSR 2 misexpression suppressor OS	Rhipicephalus appendiculatus PE	TRUE	15.4922	0.0001	8.69498e+06	4.29347e+06	8.82952e+06	4.25611e+06	487071	70150.3	4.40151e+06	2.02516	1.15344
168	125	tr	A0A224YSJ1	A0A224YSJ1_9ACAR	N/A	N/A	Acetyl coa hydrolase OS	Rhipicephalus zambeziensis PE	TRUE	15.431	0.0001	1.83281e+06	650808	1.84798e+06	591681	53210	121535	1.182e+06	2.8162	0.988438
169	106	tr	A0A224YPR9	A0A224YPR9_9ACAR	N/A	N/A	Catalase OS	Rhipicephalus zambeziensis PE	TRUE	-15.3056	0.00011	356060	525558	358300	523206	11890.8	15050.8	-169498	0.67749	1.16342
170	379	tr	L7MAU7	L7MAU7_9ACAR	N/A	N/A	Uncharacterized protein (Fragment) OS	Rhipicephalus pulchellus PE	TRUE	15.0908	0.00011	357525	284863	359137	286884	6173.9	5606.65	72661.8	1.25508	1.10063
171	391	tr	E2QVU9	E2QVU9_CANLF	N/A	N/A	Biliverdin reductase B OS	Canis lupus familiaris GN	TRUE	-15.1928	0.00011	32512.6	156908	33886.7	159892	5410.52	13109	-124396	0.207207	-2.32448
172	1108	tr	A0A131Z505	A0A131Z505_RHIAP	N/A	N/A	Pancreatic trypsin inhibitor OS	Rhipicephalus appendiculatus PE	TRUE	15.024	0.00011	133982	7892.89	141202	9271.72	14321.8	2488.4	126090	16.9751	-0.644912
173	403	tr	L7M574	L7M574_9ACAR	N/A	N/A	Putative 60s ribosomal protein l13a OS	Rhipicephalus pulchellus PE	TRUE	14.9581	0.00012	2.15779e+06	1.13728e+06	2.20028e+06	1.13757e+06	117569	11889.2	1.02051e+06	1.89732	0.680362
174	454	tr	C9W1K7	C9W1K7_RHISA	N/A	N/A	Cytochrome c oxidase polypeptide Vb OS	Rhipicephalus sanguineus PE	TRUE	14.9211	0.00012	686098	309740	701413	314187	42860.6	8461.95	376358	2.21508	1.14659
175	737	tr	C9W1L2	C9W1L2_RHISA	N/A	N/A	NADH dehydrogenase [ubiquinone] 1 alpha subcomplex subunit 12 OS	Rhipicephalus sanguineus PE	TRUE	14.8874	0.00012	465011	178745	461114	176979	32856.1	5451.27	286266	2.60154	0.39032
176	752	tr	E2R917	E2R917_CANLF	N/A	N/A	Keratin 75 OS	Canis lupus familiaris GN	TRUE	14.8626	0.00012	294877	147165	303389	148377	15932.1	6518.63	147712	2.00372	-2.94301
177	861	tr	A0A023GJ32	A0A023GJ32_9ACAR	N/A	N/A	Ribosomal protein L19 OS	Amblyomma triste PE	TRUE	14.943	0.00012	200045	130654	198677	132661	4872.73	6399.07	69390.5	1.5311	2.21152
178	1083	tr	L7MLA8	L7MLA8_9ACAR	N/A	N/A	Putative head-elevated expression protein (Fragment) OS	Rhipicephalus pulchellus PE	TRUE	14.7686	0.00012	245998	107515	248642	108107	16143.4	1778.8	138483	2.28803	1.51298
179	175	tr	A0A224YB78	A0A224YB78_9ACAR	N/A	N/A	Lipocalin OS	Rhipicephalus zambeziensis PE	TRUE	-14.5566	0.00013	467168	6.91602e+06	38945.2	6.93824e+06	744606	185365	-6.44885e+06	0.0675486	-2.68423
180	384	tr	L7MHR9	L7MHR9_9ACAR	N/A	N/A	Putative 60s ribosomal protein l23 (Fragment) OS	Rhipicephalus pulchellus PE	TRUE	14.6495	0.00013	1.1168e+06	615578	1.13909e+06	602951	52318	27833.7	501225	1.81423	1.43434
181	680	tr	G3MN19	G3MN19_9ACAR	N/A	N/A	Uncharacterized protein OS	Amblyomma maculatum PE	TRUE	14.4573	0.00013	74864.6	57209	75189.8	57232.4	2032.79	584.728	17655.6	1.30862	-1.89399
182	711	tr	A0A224YS56	A0A224YS56_9ACAR	N/A	N/A	Proteasome subunit beta type OS	Rhipicephalus zambeziensis PE	TRUE	-14.5065	0.00013	25047.1	56122.7	25904.2	56479.4	1606.52	3344.56	-31075.7	0.446291	0.95503
183	808	tr	A0A131XQW3	A0A131XQW3_9ACAR	N/A	N/A	Putative ribosomal protein OS	Hyalomma excavatum PE	TRUE	14.593	0.00013	223903	110491	226504	111295	13164.7	2808.29	113412	2.02644	-0.438199
184	1285	tr	L7MA77	L7MA77_9ACAR	N/A	N/A	Putative metastriate ixostatin family member OS	Rhipicephalus pulchellus PE	TRUE	14.415	0.00013	243800	77427.6	252765	79386	18821.1	6737.44	166372	3.14874	-1.36247
185	90	tr	G3MRE3	G3MRE3_9ACAR	N/A	N/A	NADH dehydrogenase [ubiquinone] flavoprotein 1, mitochondrial OS	Amblyomma maculatum PE	TRUE	14.3764	0.00014	547193	375238	549185	374645	14056.3	15218.8	171955	1.45826	1.01089
186	488	tr	A0A224Z2L8	A0A224Z2L8_9ACAR	N/A	N/A	Myosin regulatory light chain 12 OS	Rhipicephalus zambeziensis PE	TRUE	14.3014	0.00014	175369	118938	177391	119497	5004.44	4654.58	56431.5	1.47446	0.824833
187	767	tr	L7M9B9	L7M9B9_9ACAR	N/A	N/A	Putative amblyomma 40-33 family member OS	Rhipicephalus pulchellus PE	TRUE	-14.1995	0.00014	541567	961584	534017	944659	37790.2	34594.4	-420017	0.563203	-0.337707
188	777	sp	P49822	ALBU_CANLF	N/A	N/A	Serum albumin OS	Canis lupus familiaris GN	TRUE	-14.1971	0.00014	3692.36	141007	3077.04	131493	1484.26	16686.5	-137314	0.0261858	-3.0102
189	1097	tr	A0A023FUV2	A0A023FUV2_9ACAR	N/A	N/A	Putative vitellogenin-2 OS	Amblyomma cajennense PE	TRUE	-14.3143	0.00014	352443	704083	350157	695433	31266.8	28858.1	-351640	0.50057	-0.610453
190	109	tr	A0A224ZBZ1	A0A224ZBZ1_9ACAR	N/A	N/A	Voltage-dependent anion channel protein 2 OS	Rhipicephalus zambeziensis PE	TRUE	14.1092	0.00015	1.86574e+06	1.16227e+06	1.85275e+06	1.16181e+06	76823.1	39445.6	703470	1.60526	-1.83529
191	187	tr	L7M6S3	L7M6S3_9ACAR	N/A	N/A	Putative bifunctional atp sulfurylase/adenosine 5'-phosphosulfate kinase OS	Rhipicephalus pulchellus PE	TRUE	-14.0867	0.00015	189062	441774	183225	454355	21876.4	22066.5	-252712	0.42796	-1.71939
192	589	tr	A0A131XNT2	A0A131XNT2_9ACAR	N/A	N/A	Putative ubiquinone oxidoreductase ndufa9/39kda subunit OS	Hyalomma excavatum PE	TRUE	14.1246	0.00015	356657	211134	352375	211913	17068.2	5207.49	145523	1.68925	0.418989
193	731	tr	C9W1F5	C9W1F5_RHISA	N/A	N/A	Cytochrome c oxidase subunit VIa/COX13 OS	Rhipicephalus sanguineus PE	TRUE	14.0942	0.00015	584026	278238	598584	272280	34043.7	15911.7	305788	2.09902	-0.851428
194	755	tr	L7MK38	L7MK38_9ACAR	N/A	N/A	Putative similar to chymotrypsin-elastase inhibitor ixodidin (Fragment) OS	Rhipicephalus pulchellus PE	TRUE	-14.0866	0.00015	25301.6	46447.3	24792.8	46232	1793.44	1882.44	-21145.6	0.544739	2.22872
195	1023	tr	L7M1M5	L7M1M5_9ACAR	N/A	N/A	Putative tfiif-interacting ctd phosphat OS	Rhipicephalus pulchellus PE	TRUE	14.0383	0.00015	68654.7	30863.9	68106.7	30278.6	4058.89	2294.66	37790.7	2.22443	0.766147
196	1305	tr	A0A0C9R2A0	A0A0C9R2A0_AMBAM	N/A	N/A	Putative adp/atp translocase OS	Amblyomma americanum PE	TRUE	14.1354	0.00015	196842	99212.9	199425	101254	11136.9	4367.52	97629	1.98404	0.912034
197	42	tr	F1PYU9	F1PYU9_CANLF	N/A	N/A	Keratin, type I cytoskeletal 10 OS	Canis lupus familiaris GN	TRUE	13.8922	0.00016	1.52014e+07	8.17273e+06	1.55471e+07	8.08124e+06	823989	298285	7.02867e+06	1.86002	-0.562832
198	160	tr	A0A131YX76	A0A131YX76_RHIAP	N/A	N/A	Cysteine proteinase OS	Rhipicephalus appendiculatus PE	TRUE	13.7509	0.00016	2.24118e+06	1.00058e+06	2.27547e+06	1.00936e+06	147893	50463.7	1.2406e+06	2.23987	-0.683482
199	299	tr	F1PWR2	F1PWR2_CANLF	N/A	N/A	Uncharacterized protein OS	Canis lupus familiaris PE	TRUE	-13.9047	0.00016	36687.8	225309	36640.9	231535	18015.9	15082.5	-188621	0.162833	-0.587621
200	698	tr	C9W1F7	C9W1F7_RHISA	N/A	N/A	F1F0-type ATP synthase subunit G OS	Rhipicephalus sanguineus PE	TRUE	13.8417	0.00016	1.21337e+06	565811	1.20853e+06	576076	78532.1	19968.1	647557	2.14448	-1.91996
201	729	tr	L7MGA4	L7MGA4_9ACAR	N/A	N/A	Uncharacterized protein (Fragment) OS	Rhipicephalus pulchellus PE	TRUE	-13.8338	0.00016	5176.93	25930.6	5949.58	25115.5	1837.65	1837.11	-20753.6	0.199646	1.0479
202	881	tr	A0A224YUP5	A0A224YUP5_9ACAR	N/A	N/A	Nicotinic acetylcholine receptor beta 2 subunit OS	Rhipicephalus zambeziensis PE	TRUE	-13.7682	0.00016	35482.1	55481.4	36249.9	55371.9	1519.64	2005.14	-19999.3	0.639532	0.600158
203	1122	tr	V5IJP4	V5IJP4_IXORI	N/A	N/A	Putative nuclease sensitive element-binding protein OS	Ixodes ricinus PE	TRUE	13.8101	0.00016	58852.4	36724.4	59940.5	36210.4	2212.67	1675.18	22128	1.60254	0.942292
204	333	tr	A0A023FJC0	A0A023FJC0_9ACAR	N/A	N/A	Putative fibrillarin (Fragment) OS	Amblyomma cajennense PE	TRUE	13.6548	0.00017	1.73578e+06	784036	1.77014e+06	786987	119556	16757.3	951739	2.2139	-0.796204
205	567	tr	B3GV23	B3GV23_RHIMP	N/A	N/A	Succinate-semialdehyde dehydrogenase OS	Rhipicephalus microplus GN	TRUE	13.5212	0.00017	133762	102055	135309	102490	3589.29	1900.95	31706.8	1.31068	0.608944
206	679	tr	A0A131XKX7	A0A131XKX7_9ACAR	N/A	N/A	Putative aconitase/aconitase aconitase superfamily OS	Hyalomma excavatum PE	TRUE	-13.5856	0.00017	2758.02	21209.5	1780.68	21384.2	2327.46	341.712	-18451.5	0.130037	0.83834
207	797	tr	L7LPR5	L7LPR5_9ACAR	N/A	N/A	Putative tick salivary cystatin OS	Rhipicephalus pulchellus PE	TRUE	13.6115	0.00017	484593	104627	503967	85326.7	34754	33614.2	379966	4.63162	-1.05196
208	1352	tr	L7M5F9	L7M5F9_9ACAR	N/A	N/A	Putative cytochrome oxidase subunit viic OS	Rhipicephalus pulchellus PE	TRUE	13.5916	0.00017	119704	41942.9	122862	45409.2	6723.88	7279.35	77761.3	2.85398	-1.55448
209	605	tr	A0A131YVV8	A0A131YVV8_RHIAP	N/A	N/A	ATP-dependent 6-phosphofructokinase OS	Rhipicephalus appendiculatus PE	TRUE	-13.4837	0.00018	6234.96	40074.5	7620.41	39801	4154.54	1278.63	-33839.5	0.155584	-0.849105
210	1039	tr	J9NV93	J9NV93_CANLF	N/A	N/A	Peptidyl-prolyl cis-trans isomerase OS	Canis lupus familiaris GN	TRUE	-13.4464	0.00018	3210.62	18360.2	3139.54	18655.2	934.805	1712.96	-15149.6	0.174868	1.24628
211	96	tr	A0A131YMM1	A0A131YMM1_RHIAP	N/A	N/A	Aubergine OS	Rhipicephalus appendiculatus PE	TRUE	13.1289	0.00019	809325	299463	812492	306207	56516.8	36474.3	509863	2.70259	-0.363471
212	156	tr	F1P8G0	F1P8G0_CANLF	N/A	N/A	Fibrinogen gamma chain OS	Canis lupus familiaris GN	TRUE	-13.2207	0.00019	49561.1	653711	51105.2	682869	8979.77	78639	-604150	0.0758151	-1.15298
213	190	tr	A0A131YGN8	A0A131YGN8_RHIAP	N/A	N/A	Myosin heavy chain OS	Rhipicephalus appendiculatus PE	TRUE	-13.265	0.00019	34256.7	127319	30230.9	128027	10460	6184.37	-93062.3	0.269062	-0.953023
214	461	tr	A0A131XJ33	A0A131XJ33_9ACAR	N/A	N/A	Putative ubiquinone oxidoreductase ndufa5/b13 subunit OS	Hyalomma excavatum PE	TRUE	13.1292	0.00019	292686	150977	302427	153610	17824	5639.37	141710	1.93862	0.653787
215	747	tr	L7M457	L7M457_9ACAR	N/A	N/A	Putative hsc70-interacting protein OS	Rhipicephalus pulchellus PE	TRUE	-13.1061	0.0002	135412	183472	132060	182422	6015.35	2038.46	-48059.6	0.738055	0.858891
216	750	tr	E2R886	E2R886_CANLF	N/A	N/A	Uncharacterized protein OS	Canis lupus familiaris PE	TRUE	-12.9758	0.0002	5622.24	47027.9	6767.77	46475.2	2890.2	4711.04	-41405.7	0.119551	-0.432468
217	830	tr	G3MKG0	G3MKG0_9ACAR	N/A	N/A	Tubulin beta chain OS	Amblyomma maculatum PE	TRUE	-13.0621	0.0002	30077.8	77337.4	30765.6	77777.2	6207.97	855.933	-47259.6	0.388917	0.537734
218	65	tr	A0A224YM59	A0A224YM59_9ACAR	N/A	N/A	Aconitate hydratase, mitochondrial OS	Rhipicephalus zambeziensis PE	TRUE	12.924	0.00021	39174	19439.7	39266.9	20565	1759.68	1974.38	19734.3	2.01515	0.861852
219	238	tr	L7M7R7	L7M7R7_9ACAR	N/A	N/A	Putative atp synthase subunit b OS	Rhipicephalus pulchellus PE	TRUE	12.8185	0.00021	3.41283e+06	1.92671e+06	3.4387e+06	1.92726e+06	200369	13253.6	1.48613e+06	1.77133	0.84633
220	583	tr	L7M666	L7M666_9ACAR	N/A	N/A	Putative small nuclear ribonucleoprotein sm d3 OS	Rhipicephalus pulchellus PE	TRUE	-12.8945	0.00021	149092	188415	147486	188696	4048.58	3392.4	-39322.6	0.791298	0.5887
221	624	tr	A0A131YN66	A0A131YN66_RHIAP	N/A	N/A	Uncharacterized protein OS	Rhipicephalus appendiculatus PE	TRUE	-12.7993	0.00021	4330.92	34893.1	4265.89	34763.6	355.407	4120.5	-30562.2	0.124119	1.17728
222	1105	tr	L7LTL5	L7LTL5_9ACAR	N/A	N/A	Putative actin-binding cytoskeleton protein filamin OS	Rhipicephalus pulchellus PE	TRUE	-12.8977	0.00021	259233	395781	252848	395717	15889.8	9152.52	-136548	0.654991	-0.566496
223	1110	tr	L7MEF7	L7MEF7_9ACAR	N/A	N/A	Putative similar to chymotrypsin-elastase inhibitor ixodidin (Fragment) OS	Rhipicephalus pulchellus PE	TRUE	-12.9419	0.00021	11454.7	40875.3	11385.8	39228.9	2532.34	3015.06	-29420.6	0.280235	0.896221
224	35	tr	G3MKF8	G3MKF8_9ACAR	N/A	N/A	Tubulin beta chain OS	Amblyomma maculatum PE	TRUE	-12.6833	0.00022	24618.5	81067.6	27115.5	82718.8	4886.06	5962.56	-56449.2	0.303678	-0.412826
225	43	tr	L7M6W4	L7M6W4_9ACAR	N/A	N/A	Putative 60 kDa heat shock protein OS	Rhipicephalus pulchellus PE	TRUE	12.696	0.00022	245466	183596	249266	183087	8365.73	1121.99	61870.1	1.33699	0.673894
226	897	tr	L7M3W9	L7M3W9_9ACAR	N/A	N/A	Putative atp synthase h+ transporting mitochondrial fo complex subunit s factor b OS	Rhipicephalus pulchellus PE	TRUE	-12.6993	0.00022	52775.7	95222.5	53416.2	95167.6	4933.43	3029.39	-42446.8	0.554236	1.08261
227	1279	tr	C9W1H5	C9W1H5_RHISA	N/A	N/A	Cystatin OS	Rhipicephalus sanguineus PE	TRUE	12.6728	0.00022	144015	30725.4	146996	34955.3	12035.2	9741.93	113290	4.68718	-0.77542
228	1315	tr	A0A131XH32	A0A131XH32_9ACAR	N/A	N/A	Putative dynactin subunit OS	Hyalomma excavatum PE	TRUE	12.7478	0.00022	39775.5	23387.4	39382.2	23925.4	925.989	2024.98	16388.1	1.70072	1.11258
229	103	tr	A0A131YJK6	A0A131YJK6_RHIAP	N/A	N/A	Acetyl-CoA acyltransferase 2 OS	Rhipicephalus appendiculatus PE	TRUE	12.5193	0.00023	790697	420204	818455	423867	49574.4	13028.8	370493	1.8817	0.289839
230	358	tr	L7MAX7	L7MAX7_9ACAR	N/A	N/A	Putative eukaryotic translation initiation factor 4a2 OS	Rhipicephalus pulchellus PE	TRUE	-12.5139	0.00023	201087	297039	204353	293327	7889.87	10683.1	-95952	0.676972	-3.1372
231	527	tr	L7M721	L7M721_9ACAR	N/A	N/A	Putative lipoprotein amino terminal region OS	Rhipicephalus pulchellus PE	TRUE	-12.5213	0.00023	190896	306581	188471	309738	6568.37	14592.4	-115685	0.62266	-3.38708
232	619	tr	A0A1E1X7C5	A0A1E1X7C5_9ACAR	N/A	N/A	Putative formyltetrahydrofolate dehydrogenase OS	Amblyomma aureolatum PE	TRUE	-12.5332	0.00023	255965	384655	258511	383882	15359.7	8965.08	-128691	0.665439	-0.93378
233	724	tr	L7M1D2	L7M1D2_9ACAR	N/A	N/A	Eukaryotic translation initiation factor 3 subunit A OS	Rhipicephalus pulchellus PE	TRUE	-12.5344	0.00023	23389.5	88508.9	26820.8	90043.7	6947.93	5718.2	-65119.4	0.264262	0.927559
234	1165	tr	V5HZA1	V5HZA1_IXORI	N/A	N/A	Histone H2A OS	Ixodes ricinus PE	TRUE	12.5544	0.00023	441028	213312	449383	215120	23962.8	20316.9	227716	2.06752	-1.33361
235	1189	tr	A0A224YSS4	A0A224YSS4_9ACAR	N/A	N/A	Erythrocyte membrane protein 1 OS	Rhipicephalus zambeziensis PE	TRUE	12.6171	0.00023	143021	94348.3	145093	93700.6	6155.74	2598.46	48672.6	1.51588	-2.3125
236	1096	tr	A0A224Y4K0	A0A224Y4K0_9ACAR	N/A	N/A	Pancreatic trypsin inhibitor OS	Rhipicephalus zambeziensis PE	TRUE	12.462	0.00024	69235.6	36030.6	70204.4	34504.8	3762.05	2673.17	33205	1.92158	4.19233
237	272	tr	L7MDL8	L7MDL8_9ACAR	N/A	N/A	Uncharacterized protein (Fragment) OS	Rhipicephalus pulchellus PE	TRUE	-12.2961	0.00025	347299	603094	342205	591783	16290.4	32138.8	-255795	0.575862	-0.978354
238	507	tr	A0A131Z500	A0A131Z500_RHIAP	N/A	N/A	NADH dehydrogenase (Ubiquinone) 1 beta subcomplex subunit 11 OS	Rhipicephalus appendiculatus PE	TRUE	12.2928	0.00025	591401	387768	599803	389015	28543.1	2917.84	203633	1.52514	-3.22418
239	965	tr	A0A131YHI8	A0A131YHI8_RHIAP	N/A	N/A	Dihydrodiol dehydrogenase / D-xylose 1-dehydrogenase (NADP) OS	Rhipicephalus appendiculatus PE	TRUE	12.2639	0.00025	25978.5	14529.4	25968.4	14505.9	466.209	1548.3	11449.1	1.78799	-0.61092
240	253	tr	A0A224YV15	A0A224YV15_9ACAR	N/A	N/A	Calponin OS	Rhipicephalus zambeziensis PE	TRUE	-12.2043	0.00026	278925	578308	278325	567335	19878.4	37551.9	-299383	0.482312	0.890451
241	390	tr	A0A131Z4L0	A0A131Z4L0_RHIAP	N/A	N/A	Glutathione S-transferase OS	Rhipicephalus appendiculatus PE	TRUE	-12.139	0.00026	135720	398646	134892	403038	36600.3	8235.78	-262926	0.340452	-2.72629
242	666	tr	A0A131Z5H8	A0A131Z5H8_RHIAP	N/A	N/A	Isocitrate dehydrogenase [NAD] subunit, mitochondrial OS	Rhipicephalus appendiculatus PE	TRUE	-12.2088	0.00026	40367.4	72717.1	40406.9	71704.7	1944.86	4156.95	-32349.7	0.555129	0.742074
243	742	tr	K7N8D7	K7N8D7_HAELO	N/A	N/A	Cuticular protein (Fragment) OS	Haemaphysalis longicornis PE	TRUE	12.2356	0.00026	1.42702e+06	601537	1.39242e+06	574082	95293	67632.9	825487	2.3723	0.730321
244	340	tr	A0A131XPK1	A0A131XPK1_9ACAR	N/A	N/A	Putative actin-binding cytoskeleton protein filamin (Fragment) OS	Hyalomma excavatum PE	TRUE	-12.0267	0.00027	701809	902889	703498	905612	25537.3	13655.4	-201080	0.777292	1.56082
245	354	tr	R4JQY0	R4JQY0_RHIMP	N/A	N/A	Calreticulin (Fragment) OS	Rhipicephalus microplus PE	TRUE	-12.0388	0.00027	135961	302341	129121	309587	19393.3	14032.1	-166380	0.449695	0.414472
246	534	tr	A0A224YG89	A0A224YG89_9ACAR	N/A	N/A	26S proteasome regulatory subunit N7 OS	Rhipicephalus zambeziensis PE	TRUE	-12.0563	0.00027	55039	106551	56222.9	106139	6909.73	2649.89	-51512.4	0.516549	-1.42743
247	54	tr	A0A224YLL0	A0A224YLL0_9ACAR	N/A	N/A	2-oxoglutarate dehydrogenase E1 component OS	Rhipicephalus zambeziensis PE	TRUE	11.9951	0.00028	910323	578610	909749	571432	43012.9	21074.5	331713	1.57329	0.432239
248	146	tr	A0A224Z1V0	A0A224Z1V0_9ACAR	N/A	N/A	Elongation factor Tu OS	Rhipicephalus zambeziensis PE	TRUE	11.9598	0.00028	802690	442584	826442	445802	49476.9	16487.3	360106	1.81364	1.22159
249	163	tr	L7M7J9	L7M7J9_9ACAR	N/A	N/A	Putative phosphoribosylamidoimidazole-succinocarboxamide synthase OS	Rhipicephalus pulchellus PE	TRUE	-12.0069	0.00028	665250	897781	656582	897190	32409.6	8648.91	-232531	0.740993	-1.2336
250	168	tr	G3MLA0	G3MLA0_9ACAR	N/A	N/A	Uncharacterized protein OS	Amblyomma maculatum PE	TRUE	11.961	0.00028	676530	466029	676497	479245	14432.6	26849	210501	1.45169	-0.488277
251	243	tr	A0A224YGE4	A0A224YGE4_9ACAR	N/A	N/A	60s ribosomal protein l7a OS	Rhipicephalus zambeziensis PE	TRUE	11.9723	0.00028	1.87054e+06	1.02926e+06	1.87751e+06	1.01787e+06	118550	27552.6	841282	1.81737	0.868411
252	372	tr	L7M6Q5	L7M6Q5_9ACAR	N/A	N/A	Putative heat shock-related protein OS	Rhipicephalus pulchellus PE	TRUE	11.8367	0.00029	139331	77495.7	135730	78921.8	8032.84	4164.81	61835.5	1.79792	0.82403
253	622	tr	A0A224Z5E7	A0A224Z5E7_9ACAR	N/A	N/A	Pyruvate dehydrogenase E1 component subunit alpha OS	Rhipicephalus zambeziensis PE	TRUE	11.8157	0.00029	86486.1	57508.2	88722.3	57176.7	4193.69	676.132	28977.9	1.50389	-0.84111
254	1058	tr	B7PTE3	B7PTE3_IXOSC	N/A	N/A	Ribosomal protein, putative OS	Ixodes scapularis GN	TRUE	11.8434	0.00029	121316	53644.1	125612	56108.5	7827.99	6055.39	67671.9	2.2615	1.05801
255	12	tr	A0A224Z9R0	A0A224Z9R0_9ACAR	N/A	N/A	Vitellogenin B OS	Rhipicephalus zambeziensis PE	TRUE	-11.7179	0.0003	645366	955738	664065	951397	42625	16964.2	-310371	0.675255	-0.626102
256	318	tr	A0A131YKG0	A0A131YKG0_RHIAP	N/A	N/A	2-oxoglutarate dehydrogenase E2 component (Dihydrolipoamide succinyltransferase) OS	Rhipicephalus appendiculatus PE	TRUE	11.7594	0.0003	1.45764e+06	783179	1.50454e+06	789787	97083.7	21061	674462	1.86119	-0.719958
257	678	tr	L7MGQ3	L7MGQ3_9ACAR	N/A	N/A	Putative maltase glucoamylase (Fragment) OS	Rhipicephalus pulchellus PE	TRUE	-11.7321	0.0003	46653	62108.7	46156	62569.8	1033.7	2034.21	-15455.7	0.751151	0.48794
258	769	tr	F1PCE8	F1PCE8_CANLF	N/A	N/A	Uncharacterized protein OS	Canis lupus familiaris GN	TRUE	11.7652	0.0003	606024	236451	607119	231421	53178.3	11500.5	369573	2.563	0.513215
259	634	tr	A0A224YSA5	A0A224YSA5_9ACAR	N/A	N/A	Large subunit ribosomal protein L14e OS	Rhipicephalus zambeziensis PE	TRUE	11.6314	0.00031	1.46881e+06	920667	1.4808e+06	917533	79660.7	17797.1	548140	1.59537	-3.18239
260	906	tr	A0A023G4G2	A0A023G4G2_9ACAR	N/A	N/A	Putative cuticular protein 76bd OS	Amblyomma triste PE	TRUE	11.6448	0.00031	46326.3	21874	45058.2	20621.7	2683.55	2454.93	24452.3	2.11787	1.05432
261	1062	tr	L7M5K4	L7M5K4_9ACAR	N/A	N/A	Putative chloride intracellular channel 6-like protein OS	Rhipicephalus pulchellus PE	TRUE	-11.6732	0.00031	50516.7	86468.9	51379.5	85103	3409.2	4103	-35952.1	0.584219	0.550346
262	1169	tr	L7LTJ2	L7LTJ2_9ACAR	N/A	N/A	Putative bitil peptide OS	Rhipicephalus pulchellus PE	TRUE	11.623	0.00031	220705	102069	214714	101768	14796.5	9675.51	118636	2.16232	-0.662685
263	45	tr	A0A131XQW9	A0A131XQW9_9ACAR	N/A	N/A	Putative elongation factor 2-like isoform 1 (Fragment) OS	Hyalomma excavatum PE	TRUE	11.5779	0.00032	913148	746949	911825	746474	13419.1	20931	166199	1.2225	0.696405
264	67	tr	L7M097	L7M097_9ACAR	N/A	N/A	Putative formyltetrahydrofolate dehydrogenase OS	Rhipicephalus pulchellus PE	TRUE	-11.5157	0.00032	5881.77	51748.8	2596.5	51435.4	6803.36	1143.18	-45867	0.11366	0.985205
265	1229	tr	A0A224YML8	A0A224YML8_9ACAR	N/A	N/A	Lipocalin OS	Rhipicephalus zambeziensis PE	TRUE	-11.5952	0.00032	6863.52	71806	8938.03	73760.8	3930.25	8869.1	-64942.5	0.0955843	0.919255
266	170	tr	A0A224ZA80	A0A224ZA80_9ACAR	N/A	N/A	Transcription factor l2 OS	Rhipicephalus zambeziensis PE	TRUE	-11.473	0.00033	223640	427214	208981	427473	25682.6	16879.8	-203574	0.523485	-0.55361
267	213	tr	A0A131YVZ7	A0A131YVZ7_RHIAP	N/A	N/A	Citrate synthase OS	Rhipicephalus appendiculatus PE	TRUE	11.5015	0.00033	1.47522e+06	775593	1.46047e+06	776994	103833	17865.6	699627	1.90205	-0.877786
268	902	tr	A0A131YRN2	A0A131YRN2_RHIAP	N/A	N/A	Proteasome activator subunit 3 (PA28 gamma) OS	Rhipicephalus appendiculatus PE	TRUE	-11.4759	0.00033	43859.7	110541	46629.9	114028	7214.01	7017.45	-66680.9	0.396775	-0.662712
269	1176	tr	A0A224YDP2	A0A224YDP2_9ACAR	N/A	N/A	Glycine rich superfamily member (Fragment) OS	Rhipicephalus zambeziensis PE	TRUE	-11.448	0.00033	4601.11	22855.7	4141.09	22426.5	2518.01	1134.7	-18254.6	0.201311	0.530216
270	1306	tr	R4IKG1	R4IKG1_RHISA	N/A	N/A	Cytochrome c oxidase subunit 2 OS	Rhipicephalus sanguineus GN	TRUE	11.4729	0.00033	48042.7	2627.91	45230.2	2930.52	6822.48	679.478	45414.8	18.2817	-0.792167
271	364	tr	Q8WQW9	Q8WQW9_RHIAP	N/A	N/A	Serine proteinase inhibitor serpin-3 OS	Rhipicephalus appendiculatus PE	TRUE	-11.3555	0.00034	286861	565178	308199	564017	41945.6	6534.67	-278317	0.507559	1.15022
272	1231	tr	A0A224YJB0	A0A224YJB0_9ACAR	N/A	N/A	Uncharacterized protein OS	Rhipicephalus zambeziensis PE	TRUE	-11.3962	0.00034	7163.96	66946.6	2837.39	67756.6	8180.89	3953.37	-59782.6	0.10701	0.685917
273	467	tr	E2QUV3	E2QUV3_CANLF	N/A	N/A	Alpha 2-HS glycoprotein OS	Canis lupus familiaris GN	TRUE	-11.3082	0.00035	2063.23	53043.4	2117.47	51482.6	241.224	7804.75	-50980.1	0.038897	-2.29055
274	674	tr	A0A131YZK5	A0A131YZK5_RHIAP	N/A	N/A	Cuticular protein OS	Rhipicephalus appendiculatus PE	TRUE	-11.1901	0.00036	91509	139756	90163	140404	5535.9	5012.2	-48246.6	0.654779	0.742263
275	783	tr	A0A131XPC6	A0A131XPC6_9ACAR	N/A	N/A	Galectin OS	Hyalomma excavatum PE	TRUE	11.2259	0.00036	530635	286249	517923	285215	34034.2	16231.1	244386	1.85376	2.28764
276	70	tr	A0A224Z2G3	A0A224Z2G3_9ACAR	N/A	N/A	Troponin T fast skeletal muscle OS	Rhipicephalus zambeziensis PE	TRUE	-11.1369	0.00037	648172	4.28928e+06	651648	4.53127e+06	28571.2	565558	-3.64111e+06	0.151114	0.793494
277	393	tr	L7MFA9	L7MFA9_9ACAR	N/A	N/A	Putative 40s ribosomal protein s2 (Fragment) OS	Rhipicephalus pulchellus PE	TRUE	11.1507	0.00037	2.01249e+06	1.20322e+06	2.06068e+06	1.2054e+06	104336	70109.2	809263	1.67258	0.379627
278	51	tr	A0A023FNI1	A0A023FNI1_9ACAR	N/A	N/A	Putative glutamate/leucine/phenylalanine/valine dehydrogenase OS	Amblyomma cajennense PE	TRUE	11.0402	0.00038	3.07688e+06	1.85465e+06	3.05273e+06	1.84538e+06	190478	22063.1	1.22223e+06	1.65901	-0.986381
279	432	tr	A0A224ZAU9	A0A224ZAU9_9ACAR	N/A	N/A	Troponin I protein OS	Rhipicephalus zambeziensis PE	TRUE	11.0893	0.00038	478441	162172	483091	157429	34408.1	35444.4	316270	2.95022	1.1312
280	549	tr	L7M3S2	L7M3S2_9ACAR	N/A	N/A	Putative elongation factor 1 beta OS	Rhipicephalus pulchellus PE	TRUE	11.0472	0.00038	187134	140406	186878	138970	3891.53	6207.46	46728.6	1.33281	2.07351
281	1006	tr	A0A224YCE3	A0A224YCE3_9ACAR	N/A	N/A	Fasciclin-1 OS	Rhipicephalus zambeziensis PE	TRUE	-10.9343	0.0004	12723.3	34221.5	12224.7	33696.3	1753.33	2919.38	-21498.2	0.371793	2.80681
282	102	tr	A0A224YH73	A0A224YH73_9ACAR	N/A	N/A	Aldehyde dehydrogenase family 7 member A1 OS	Rhipicephalus zambeziensis PE	TRUE	10.8321	0.00041	223588	165703	227732	166080	7554.27	5347.96	57884.4	1.34933	-0.413083
283	120	tr	L7MBN6	L7MBN6_9ACAR	N/A	N/A	Putative 24 kDa family member OS	Rhipicephalus pulchellus PE	TRUE	10.8528	0.00041	236389	101366	235663	103143	20445.1	6808.46	135023	2.33204	0.423786
284	1340	tr	G3ML98	G3ML98_9ACAR	N/A	N/A	Uncharacterized protein OS	Amblyomma maculatum PE	TRUE	-10.8625	0.00041	11836.5	27833.9	10745.2	28168.9	2358.54	971.543	-15997.4	0.425256	1.20522
285	259	tr	A0A131YMG8	A0A131YMG8_RHIAP	N/A	N/A	Coatomer subunit delta OS	Rhipicephalus appendiculatus PE	TRUE	-10.8118	0.00042	172375	241802	174789	240064	5403.23	9721.58	-69427	0.712876	-1.17776
286	406	tr	H9GWY3	H9GWY3_CANLF	N/A	N/A	Inter-alpha-trypsin inhibitor heavy chain family member 4 OS	Canis lupus familiaris GN	TRUE	-10.7867	0.00042	30839.5	167692	23060.5	162043	16797.4	14168.4	-136853	0.183906	-0.594381
287	24	tr	L7MAA0	L7MAA0_9ACAR	N/A	N/A	ATP synthase subunit alpha OS	Rhipicephalus pulchellus PE	TRUE	10.6957	0.00043	1.1651e+06	638183	1.20421e+06	648113	83425.4	17921.5	526916	1.82565	0.660117
288	57	tr	A0A131YQ75	A0A131YQ75_RHIAP	N/A	N/A	Transglutaminase/protease like proteins OS	Rhipicephalus appendiculatus PE	TRUE	10.714	0.00043	784591	443185	785136	443669	54846.1	6174.8	341405	1.77034	-0.486272
289	465	tr	A0A224Z865	A0A224Z865_9ACAR	N/A	N/A	RNA-binding protein Musashi OS	Rhipicephalus zambeziensis PE	TRUE	-10.6966	0.00043	93941.3	168289	90932.1	165883	8957.22	8043.62	-74347.8	0.558214	-0.550001
290	585	tr	L7M3F2	L7M3F2_9ACAR	N/A	N/A	Putative ribosomal protein l18 OS	Rhipicephalus pulchellus PE	TRUE	10.7419	0.00043	1.07398e+06	515827	1.10305e+06	502995	79207.4	42729	558154	2.08206	-0.942357
291	133	tr	A0A131YYR4	A0A131YYR4_RHIAP	N/A	N/A	Heat shock 70kDa protein 1/8 OS	Rhipicephalus appendiculatus PE	TRUE	-10.6328	0.00044	508570	784921	487503	790172	43882	10043	-276351	0.647925	0.544217
292	256	tr	L7M1R8	L7M1R8_9ACAR	N/A	N/A	Putative ribosome bioproteinsis protein OS	Rhipicephalus pulchellus PE	TRUE	-10.6454	0.00044	112586	185445	117363	186043	11662	2127.05	-72858.4	0.607115	0.616769
293	389	tr	A0A224YTY7	A0A224YTY7_9ACAR	N/A	N/A	Glyceraldehyde-3-phosphate dehydrogenase OS	Rhipicephalus zambeziensis PE	TRUE	10.6559	0.00044	1.79669e+06	1.28112e+06	1.81922e+06	1.28183e+06	83629	5403.27	515573	1.40244	0.887794
294	704	tr	L7MI13	L7MI13_9ACAR	N/A	N/A	Putative bilaris (Fragment) OS	Rhipicephalus pulchellus PE	TRUE	10.6628	0.00044	130680	91562.3	129633	92488.7	4932.74	4005.57	39117.9	1.42723	-0.582639
295	4	tr	A0A224YU86	A0A224YU86_9ACAR	N/A	N/A	Myosin heavy chain 6/7 OS	Rhipicephalus zambeziensis PE	TRUE	-10.5763	0.00045	25890.1	235033	24930.2	246247	2594.02	34152.5	-209143	0.110155	0.732259
296	220	tr	A0A131XIE3	A0A131XIE3_9ACAR	N/A	N/A	Aspartate aminotransferase OS	Hyalomma excavatum PE	TRUE	10.6058	0.00045	619764	298431	641282	290420	49764	16656.6	321333	2.07674	-0.359456
297	397	tr	L7ME31	L7ME31_9ACAR	N/A	N/A	Putative laminin a (Fragment) OS	Rhipicephalus pulchellus PE	TRUE	10.5516	0.00046	532520	363635	535208	366549	23222.8	15140.7	168885	1.46444	0.527813
298	1170	tr	J9NY02	J9NY02_CANLF	N/A	N/A	Uncharacterized protein OS	Canis lupus familiaris PE	TRUE	-10.5444	0.00046	8033.77	50351.7	4145.29	50318.4	6846.69	1201.06	-42318	0.159553	0.784005
299	130	tr	G0WRZ9	G0WRZ9_RHIMP	N/A	N/A	Papilin (Fragment) OS	Rhipicephalus microplus GN	TRUE	-10.4633	0.00047	252102	399084	263482	396953	23660.9	5670.37	-146982	0.631701	-1.01598
300	448	tr	L7N0F2	L7N0F2_CANLF	N/A	N/A	Uncharacterized protein OS	Canis lupus familiaris PE	TRUE	-10.4956	0.00047	11314.7	43974	12618.1	44807.2	3536.09	4067.49	-32659.3	0.257305	0.423899
301	1086	tr	B7P5Y3	B7P5Y3_IXOSC	N/A	N/A	Alpha-1,4 glucan phosphorylase OS	Ixodes scapularis GN	TRUE	10.4597	0.00047	302431	186633	309330	180573	15483.5	11311.8	115799	1.62046	0.630734
302	791	tr	A0A224YNT5	A0A224YNT5_9ACAR	N/A	N/A	Glyoxylate/hydroxypyruvate reductase OS	Rhipicephalus zambeziensis PE	TRUE	10.4068	0.00048	91787	46366.6	91849.7	48156.3	6385.11	4046.78	45420.5	1.97959	-3.13654
303	267	tr	L7M5X2	L7M5X2_9ACAR	N/A	N/A	Putative ribosomal protein OS	Rhipicephalus pulchellus PE	TRUE	10.347	0.00049	1.36177e+06	720080	1.38214e+06	756395	63128.1	86909.5	641691	1.89114	1.25278
304	396	tr	A0A131YMS3	A0A131YMS3_RHIAP	N/A	N/A	Aldehyde dehydrogenase (NAD+) OS	Rhipicephalus appendiculatus PE	TRUE	-10.2016	0.00052	206785	303509	213474	305438	16042.9	3508.95	-96724.5	0.681313	3.23725
305	571	tr	Q8I862	Q8I862_DERVA	N/A	N/A	Factor D-like protein OS	Dermacentor variabilis PE	TRUE	-10.2071	0.00052	27606.2	50727.9	27593.9	50110.1	3514.27	1744.75	-23121.7	0.544202	-1.33522
306	1308	tr	L7ML39	L7ML39_9ACAR	N/A	N/A	Putative dna polymerase iii subunit gamma and tau (Fragment) OS	Rhipicephalus pulchellus PE	TRUE	-10.0828	0.00054	26805.7	42434.9	26733.2	41779.4	1779.6	2010.31	-15629.2	0.63169	-1.57051
307	138	tr	A0A224YGJ1	A0A224YGJ1_9ACAR	N/A	N/A	Acetyl-CoA acyltransferase OS	Rhipicephalus zambeziensis PE	TRUE	10.0284	0.00056	2.26474e+06	1.56822e+06	2.25768e+06	1.58581e+06	112733	41990.6	696518	1.44415	-0.732311
308	361	tr	L7M602	L7M602_9ACAR	N/A	N/A	Putative 26s proteasome regulatory complex subunit rpn2/psmd1 OS	Rhipicephalus pulchellus PE	TRUE	-9.98872	0.00056	144906	250930	143762	254845	16037.6	8988.25	-106024	0.577476	0.486774
309	228	tr	A0A224ZBD7	A0A224ZBD7_9ACAR	N/A	N/A	UTP-glucose-1-phosphate uridylyltransferase OS	Rhipicephalus zambeziensis PE	TRUE	9.98265	0.00057	584324	263270	594896	265721	55163.6	7746.01	321054	2.21948	-0.55309
310	409	tr	C9W1S8	C9W1S8_RHISA	N/A	N/A	Thioredoxin peroxidase (Fragment) OS	Rhipicephalus sanguineus PE	TRUE	9.96097	0.00057	488835	303865	506027	302037	30489.1	10241.8	184970	1.60872	-1.63103
311	842	tr	A0A131Z060	A0A131Z060_RHIAP	N/A	N/A	Superoxide dismutase OS	Rhipicephalus appendiculatus PE	TRUE	-9.96179	0.00057	5485.74	26838.6	6521.73	26939.7	2895.77	2323.36	-21352.9	0.204397	1.50334
312	1002	tr	A0A131Z1Z4	A0A131Z1Z4_RHIAP	N/A	N/A	Uncharacterized protein OS	Rhipicephalus appendiculatus PE	TRUE	9.93228	0.00058	251834	150546	250494	152696	13102.7	11844.9	101287	1.6728	1.01574
313	1028	tr	A0A224YCF4	A0A224YCF4_9ACAR	N/A	N/A	Basic tail secreted protein (Fragment) OS	Rhipicephalus zambeziensis PE	TRUE	9.93333	0.00058	159999	32769.3	164980	34387.5	21622.4	4963.06	127229	4.88258	0.587625
314	1082	tr	A0A147BVC5	A0A147BVC5_IXORI	N/A	N/A	Putative aconitase/aconitase aconitase superfamily protein (Fragment) OS	Ixodes ricinus PE	TRUE	9.9072	0.00058	345519	199345	344199	197244	24553.5	7084.44	146173	1.73327	3.89122
315	1188	tr	B7PRW2	B7PRW2_IXOSC	N/A	N/A	Insect cuticle domaincontaining protein OS	Ixodes scapularis GN	TRUE	9.87815	0.00059	333981	256710	328795	255484	11683.2	6860.95	77271	1.30101	0.4906
316	523	tr	A0A224YSU8	A0A224YSU8_9ACAR	N/A	N/A	M20 domain containing peptidase OS	Rhipicephalus zambeziensis PE	TRUE	-9.82611	0.0006	60436.3	119737	58859.7	118983	9568.99	4206.95	-59300.7	0.504742	-0.566506
317	490	tr	A0A224YGA0	A0A224YGA0_9ACAR	N/A	N/A	3-hydroxyacyl-CoA dehydrogenase OS	Rhipicephalus zambeziensis PE	TRUE	9.80584	0.00061	198874	90793.3	198121	92351.9	18092.8	6091.69	108081	2.1904	-0.717795
318	723	tr	C9W1T1	C9W1T1_RHISA	N/A	N/A	Cement-like protein (Fragment) OS	Rhipicephalus sanguineus PE	TRUE	9.80201	0.00061	3.50576e+06	832903	3.35848e+06	823056	470199	44537.7	2.67286e+06	4.20909	0.863516
319	1101	tr	A0A224YRQ8	A0A224YRQ8_9ACAR	N/A	N/A	TIL domain containing protein OS	Rhipicephalus zambeziensis PE	TRUE	9.77488	0.00061	31747.1	4537	31073	2439.36	2086.35	4346.68	27210.1	6.99738	0.919908
320	7	tr	A0A224Z4Z9	A0A224Z4Z9_9ACAR	N/A	N/A	Spectrin beta chain OS	Rhipicephalus zambeziensis PE	TRUE	-9.73544	0.00062	536017	713722	528511	711987	24772	19644.5	-177705	0.751017	0.684386
321	166	tr	A0A224Z4Q3	A0A224Z4Q3_9ACAR	N/A	N/A	40S ribosomal protein SA OS	Rhipicephalus zambeziensis PE	TRUE	9.74032	0.00062	1.96028e+06	1.46132e+06	1.99675e+06	1.46704e+06	71975.1	51884.1	498959	1.34144	0.447556
322	319	tr	L7MF07	L7MF07_9ACAR	N/A	N/A	Putative glutaryl-coa dehydrogenase (Fragment) OS	Rhipicephalus pulchellus PE	TRUE	9.72485	0.00063	268058	116257	269815	128557	14522.2	22805.3	151801	2.30573	-0.953034
323	1100	tr	L7M8S3	L7M8S3_9ACAR	N/A	N/A	Putative 26s proteasome regulatory complex subunit rpn8/psmd7 OS	Rhipicephalus pulchellus PE	TRUE	-9.69998	0.00063	19243.3	43533	19972.5	44061.2	3220.12	2905.58	-24289.7	0.442039	-0.777895
324	473	tr	L7M4P7	L7M4P7_9ACAR	N/A	N/A	Putative vesicle coat complex copii gtpase subunit sar1 OS	Rhipicephalus pulchellus PE	TRUE	-9.67939	0.00064	166987	252120	168641	253233	9007.7	12285.6	-85133.8	0.662329	0.684724
325	249	tr	A0A224Z6J6	A0A224Z6J6_9ACAR	N/A	N/A	Prohibitin OS	Rhipicephalus zambeziensis PE	TRUE	9.62182	0.00065	488093	308878	492921	306578	30943.1	9126.31	179215	1.58021	-1.63679
326	79	tr	A0A131YYM0	A0A131YYM0_RHIAP	N/A	N/A	Cytosolic ca2+ dependent cysteine prote OS	Rhipicephalus appendiculatus PE	TRUE	-9.60297	0.00066	919870	1.28857e+06	939772	1.27547e+06	38494.8	54227.3	-368703	0.713867	0.45638
327	121	tr	A0A224Z685	A0A224Z685_9ACAR	N/A	N/A	Polyadenylate-binding protein OS	Rhipicephalus zambeziensis PE	TRUE	-9.60674	0.00066	368499	539514	378142	532122	25650.3	17109.9	-171015	0.68302	-0.84575
328	820	tr	A0A034WWR7	A0A034WWR7_RHIMP	N/A	N/A	Alpha-L-fucosidase (Fragment) OS	Rhipicephalus microplus PE	TRUE	-9.60206	0.00066	59759.6	114838	60693.2	111165	2257.9	9675.25	-55078.4	0.520382	0.817792
329	174	tr	L7M716	L7M716_9ACAR	N/A	N/A	Putative ribosomal protein s9 OS	Rhipicephalus pulchellus PE	TRUE	9.55915	0.00067	3.12506e+06	2.14305e+06	3.14301e+06	2.12843e+06	171663	46820.3	982008	1.45823	-1.5034
330	401	tr	G3MNV3	G3MNV3_9ACAR	N/A	N/A	Uncharacterized protein OS	Amblyomma maculatum PE	TRUE	9.52953	0.00068	1.39802e+06	911692	1.4022e+06	919185	79157.2	39338.9	486330	1.53344	-0.28318
331	1322	tr	Q4PM82	Q4PM82_IXOSC	N/A	N/A	Ribosomal protein S25 OS	Ixodes scapularis PE	TRUE	9.51986	0.00068	396140	214090	387142	222550	29645.2	14773.3	182050	1.85034	0.77652
332	60	tr	E2R8Z5	E2R8Z5_CANLF	N/A	N/A	Keratin 5 OS	Canis lupus familiaris GN	TRUE	9.49432	0.00069	761161	433659	776602	434432	53938.9	25694.4	327501	1.7552	0.698504
333	807	tr	A0A131YEN4	A0A131YEN4_RHIAP	N/A	N/A	TIL domain containing protein OS	Rhipicephalus appendiculatus PE	TRUE	-9.47308	0.00069	93849.1	140547	96251	139514	7766.07	3548.18	-46698	0.667741	0.588285
334	223	tr	A0A224Z4W7	A0A224Z4W7_9ACAR	N/A	N/A	Myosin regulatory light chain ef hand protein superfamily OS	Rhipicephalus zambeziensis PE	TRUE	9.44411	0.0007	1.39052e+06	837035	1.43846e+06	827156	99017.7	22347.6	553480	1.66124	-1.74463
335	68	tr	A0A224Z095	A0A224Z095_9ACAR	N/A	N/A	Heat shock 70kDa protein 5 OS	Rhipicephalus zambeziensis PE	TRUE	-9.42072	0.00071	795496	1.02057e+06	801116	1.02007e+06	41299	2619.01	-225079	0.779459	0.738911
336	1207	tr	L7M3Z4	L7M3Z4_9ACAR	N/A	N/A	Uncharacterized protein OS	Rhipicephalus pulchellus PE	TRUE	9.42822	0.00071	276036	191460	275458	189195	11761.8	10152.3	84575.8	1.44174	0.439216
337	531	tr	A0A224YUF9	A0A224YUF9_9ACAR	N/A	N/A	NADH dehydrogenase [ubiquinone] 1 alpha subcomplex subunit 8 OS	Rhipicephalus zambeziensis PE	TRUE	9.36694	0.00072	299817	174120	302197	175912	21547.3	8714.74	125698	1.7219	0.934194
338	826	tr	L7M2W1	L7M2W1_9ACAR	N/A	N/A	Putative der and-48 ribosomal protein l32 OS	Rhipicephalus pulchellus PE	TRUE	-9.38351	0.00072	10154.9	20536.1	9959.94	20120.4	416.3	1870.44	-10381.2	0.494491	1.43964
339	331	tr	Q86G63	Q86G63_DERVA	N/A	N/A	40S ribosomal protein S11 OS	Dermacentor variabilis PE	TRUE	9.33488	0.00073	1.01328e+06	755305	1.03149e+06	755864	45615.6	14503.9	257973	1.34155	-0.72623
340	425	tr	A0A224Z708	A0A224Z708_9ACAR	N/A	N/A	Protein kinase A OS	Rhipicephalus zambeziensis PE	TRUE	9.35475	0.00073	321546	207670	322703	205842	8663.3	19222.4	113876	1.54835	-1.06027
341	209	tr	L7ME84	L7ME84_9ACAR	N/A	N/A	Putative nucleoside diphosphate-sugar hydrolase of the mutt nudix family (Fragment) OS	Rhipicephalus pulchellus PE	TRUE	-9.30854	0.00074	10145.1	89216.8	13680.7	93242.9	7966.89	12369.3	-79071.8	0.113713	-0.453405
342	524	tr	A0A131YLT1	A0A131YLT1_RHIAP	N/A	N/A	Myosin-light-chain kinase OS	Rhipicephalus appendiculatus PE	TRUE	9.29035	0.00075	144416	60602.6	138932	61055.9	15100.9	4016.1	83813.3	2.383	-0.735975
343	1136	tr	A0A131XQY3	A0A131XQY3_9ACAR	N/A	N/A	Putative grp-3 497 glycine rich family OS	Hyalomma excavatum PE	TRUE	9.25327	0.00076	243791	25852.9	237840	5315.21	12560.8	38812.4	217939	9.42996	-0.78509
344	37	tr	A0A131YL88	A0A131YL88_RHIAP	N/A	N/A	Alpha-1,4 glucan phosphorylase OS	Rhipicephalus appendiculatus PE	TRUE	-9.23177	0.00077	116788	294672	109512	296983	31726	10359.1	-177885	0.396331	0.778659
345	1267	tr	A0A1E1WZP5	A0A1E1WZP5_9ACAR	N/A	N/A	Putative secreted protein (Fragment) OS	Amblyomma aureolatum PE	TRUE	-9.17864	0.00078	15438.2	45853.1	17146.3	44494.1	5015.86	2789.65	-30414.9	0.336688	-2.14824
346	681	tr	A0A224YUJ4	A0A224YUJ4_9ACAR	N/A	N/A	Leucyl aminopeptidase OS	Rhipicephalus zambeziensis PE	TRUE	-9.14067	0.00079	59649.5	99095.7	59896.4	98201.7	5343.97	5226.02	-39446.1	0.601939	-2.16257
347	229	tr	L7M3S8	L7M3S8_9ACAR	N/A	N/A	Putative ribosomal protein s16 OS	Rhipicephalus pulchellus PE	TRUE	9.12446	0.0008	2.24617e+06	1.60291e+06	2.25871e+06	1.59608e+06	121008	16339.3	643259	1.40131	-1.22569
348	362	tr	A0A224YHA0	A0A224YHA0_9ACAR	N/A	N/A	Alpha-2-macroglobulin splice variant 1 OS	Rhipicephalus zambeziensis PE	TRUE	-9.11216	0.0008	89233	130925	86110.8	130815	7693.73	1899.9	-41691.8	0.681559	0.741587
349	1155	tr	A0A034WZ83	A0A034WZ83_RHIMP	N/A	N/A	Secreted protein 28 (Fragment) OS	Rhipicephalus microplus PE	TRUE	-9.11378	0.0008	37901.2	117393	45286.2	117826	14225.2	5086.24	-79491.5	0.322858	0.623085
350	341	tr	L7M7D4	L7M7D4_9ACAR	N/A	N/A	Putative nadh:ubiquinone oxidoreductase ndufv2/24 kd subunit OS	Rhipicephalus pulchellus PE	TRUE	9.10757	0.00081	863542	304601	860104	305096	46549.2	95563.4	558941	2.83499	-0.340033
351	1087	tr	V5H237	V5H237_IXORI	N/A	N/A	Putative low-density lipoprotein receptor-related protein 1b OS	Ixodes ricinus PE	TRUE	9.11042	0.00081	253940	125592	254001	132640	15447.5	18888.9	128348	2.02194	2.90133
352	686	tr	L7M3P0	L7M3P0_9ACAR	N/A	N/A	Putative ribosomal protein l11 OS	Rhipicephalus pulchellus PE	TRUE	9.07108	0.00082	521124	346775	529547	344574	27326	19014.4	174349	1.50277	0.902382
353	1247	tr	A0A224YEF8	A0A224YEF8_9ACAR	N/A	N/A	Reprolysin OS	Rhipicephalus zambeziensis PE	TRUE	9.07126	0.00082	32172.2	2168.24	30847.4	1405.02	5527.88	1504.3	30004	14.8379	-0.795239
354	366	tr	L7M6I8	L7M6I8_9ACAR	N/A	N/A	Putative ribosomal protein s13 OS	Rhipicephalus pulchellus PE	TRUE	9.04347	0.00083	3.12706e+06	2.22562e+06	3.14092e+06	2.20563e+06	166915	44124.8	901441	1.40503	-0.685735
355	75	tr	A0A224Z2I6	A0A224Z2I6_9ACAR	N/A	N/A	Inosine-5'-monophosphate dehydrogenase OS	Rhipicephalus zambeziensis PE	TRUE	-9.01661	0.00084	196559	291091	202868	292926	17491.7	4877.83	-94531.8	0.67525	1.00594
356	423	tr	A0A224YCV5	A0A224YCV5_9ACAR	N/A	N/A	Fatty acid-binding protein 7 OS	Rhipicephalus zambeziensis PE	TRUE	-9.00786	0.00084	212141	348901	214818	362127	6782.53	25406.8	-136760	0.608026	-1.38035
357	502	tr	A0A224Z1Q9	A0A224Z1Q9_9ACAR	N/A	N/A	Large subunit ribosomal protein L28e OS	Rhipicephalus zambeziensis PE	TRUE	9.0149	0.00084	51042.1	28053.3	53272.1	28405.5	4301.3	1003.81	22988.8	1.81947	1.02779
358	478	tr	A0A131XCP0	A0A131XCP0_9ACAR	N/A	N/A	Putative ornithine aminotransferase OS	Hyalomma excavatum PE	TRUE	8.98877	0.00085	86975.7	45970.3	84814.1	44711.9	7518.32	2430.21	41005.3	1.892	-8.33489
359	297	tr	A0A131YNN3	A0A131YNN3_RHIAP	N/A	N/A	15-hydroxyprostaglandin dehydrogenase (NAD) OS	Rhipicephalus appendiculatus PE	TRUE	8.94433	0.00086	1.43464e+06	892737	1.47515e+06	879475	102192	23855.8	541907	1.60702	0.567119
360	966	tr	A0A131YHR2	A0A131YHR2_RHIAP	N/A	N/A	Glutathione S-transferase OS	Rhipicephalus appendiculatus PE	TRUE	8.95933	0.00086	273688	200691	280101	200494	12814.8	5910.28	72997.1	1.36373	0.820519
361	475	tr	L7M8V5	L7M8V5_9ACAR	N/A	N/A	Isocitrate dehydrogenase [NADP] OS	Rhipicephalus pulchellus PE	TRUE	-8.92841	0.00087	200861	388854	214105	385638	31453.8	18457.5	-187994	0.516545	0.531556
362	1180	tr	V5HEA0	V5HEA0_IXORI	N/A	N/A	Putative beta-14-mannosyltransferase egh OS	Ixodes ricinus PE	TRUE	-8.89116	0.00088	504075	864301	517272	873752	37210.9	59495.9	-360226	0.583217	-2.49228
363	169	tr	A0A131Z3E9	A0A131Z3E9_RHIAP	N/A	N/A	40S ribosomal protein S6 OS	Rhipicephalus appendiculatus PE	TRUE	8.87748	0.00089	1.39619e+06	868601	1.38964e+06	881841	93979.3	41993.9	527584	1.60739	1.12904
364	173	tr	A0A131XKB4	A0A131XKB4_9ACAR	N/A	N/A	Putative puromycin-sensitive aminopeptidase (Fragment) OS	Hyalomma excavatum PE	TRUE	-8.87533	0.00089	12078	37559.3	12606.5	36646.4	1490.42	4744.16	-25481.3	0.321571	-2.07058
365	535	tr	A0A224YVV2	A0A224YVV2_9ACAR	N/A	N/A	Phosphoglucomutase OS	Rhipicephalus zambeziensis PE	TRUE	8.87602	0.00089	119950	87421.2	117680	86880.5	5967.11	2164.76	32529	1.3721	0.839361
366	841	tr	L7M8E1	L7M8E1_9ACAR	N/A	N/A	Putative proline and glutamine-rich splicing factor sfpq OS	Rhipicephalus pulchellus PE	TRUE	-8.86448	0.00089	57964.3	104173	54786.4	103125	6311.73	6456.25	-46209.1	0.556421	0.805012
367	151	tr	A0A131YRS4	A0A131YRS4_RHIAP	N/A	N/A	F479582_1 paramyosin OS	Rhipicephalus appendiculatus PE	TRUE	8.82662	0.00091	402288	228222	391362	233159	32316.8	11060.5	174066	1.76271	-1.26109
368	614	tr	L7LZ33	L7LZ33_9ACAR	N/A	N/A	Coatomer subunit beta OS	Rhipicephalus pulchellus PE	TRUE	-8.83398	0.00091	10415.5	29529.2	11138.5	28961.4	2167.91	3056.84	-19113.6	0.352721	-1.21715
369	61	tr	A0A224Z4Y6	A0A224Z4Y6_9ACAR	N/A	N/A	Protein disulfide-isomerase OS	Rhipicephalus zambeziensis PE	TRUE	-8.79483	0.00092	1.04988e+06	1.27757e+06	1.06022e+06	1.27508e+06	40865.7	18460	-227693	0.821778	0.768332
370	210	tr	A0A224YWJ9	A0A224YWJ9_9ACAR	N/A	N/A	Acetyltransferase component of pyruvate dehydrogenase complex OS	Rhipicephalus zambeziensis PE	TRUE	8.79118	0.00092	196569	114752	196921	118638	14351.2	7341	81817.2	1.71299	0.229618
371	1273	tr	A0A131XJK2	A0A131XJK2_9ACAR	N/A	N/A	Acetyltransferase component of pyruvate dehydrogenase complex (Fragment) OS	Hyalomma excavatum PE	TRUE	8.78918	0.00092	55615.2	34270.7	54046.6	35791.3	3077.57	2867.29	21344.5	1.62282	-0.682087
372	1149	tr	G3MLX5	G3MLX5_9ACAR	N/A	N/A	Uncharacterized protein OS	Amblyomma maculatum PE	TRUE	8.77144	0.00093	507398	337487	501585	341728	22813.6	24601.6	169911	1.50346	-0.661912
373	1157	tr	A0A131XQ18	A0A131XQ18_9ACAR	N/A	N/A	Putative fatty acid-binding protein fabp (Fragment) OS	Hyalomma excavatum PE	TRUE	-8.76912	0.00093	115237	386168	141409	394270	50212.2	18505	-270931	0.298411	0.392159
374	83	tr	A0A224YZR0	A0A224YZR0_9ACAR	N/A	N/A	Solute carrier family 25 (Mitochondrial adenine nucleotide translocator) member 4/5/6/31 OS	Rhipicephalus zambeziensis PE	TRUE	8.72246	0.00095	950156	569325	961572	554575	70531.5	27278.9	380831	1.66892	0.798623
375	445	tr	A0A224YMM2	A0A224YMM2_9ACAR	N/A	N/A	Cytochrome b5 OS	Rhipicephalus zambeziensis PE	TRUE	8.69968	0.00096	625757	461518	622727	453150	27438.6	17786.1	164239	1.35587	0.494518
376	655	tr	A0A224YHR8	A0A224YHR8_9ACAR	N/A	N/A	TIL domain containing protein OS	Rhipicephalus zambeziensis PE	TRUE	8.69734	0.00096	60294.4	31554.1	62021.1	31682.1	3659.38	4400.88	28740.2	1.91082	1.76953
377	722	tr	L7M2D0	L7M2D0_9ACAR	N/A	N/A	Putative mitochondrial chaperonin OS	Rhipicephalus pulchellus PE	TRUE	8.69755	0.00096	81644.6	30099.1	79304.3	29504	10200	1151.98	51545.5	2.71252	0.664737
378	276	tr	L7N095	L7N095_CANLF	N/A	N/A	Keratin 5 OS	Canis lupus familiaris GN	TRUE	8.61599	0.001	1.46546e+06	640892	1.49837e+06	673580	149913	70729.5	824565	2.28659	0.806463
379	343	tr	C9W1B4	C9W1B4_RHISA	N/A	N/A	Hypothetical secreted protein (Fragment) OS	Rhipicephalus sanguineus PE	TRUE	-8.57334	0.00102	331736	548794	317929	542124	30738.9	31274.5	-217058	0.604481	-1.40169
380	387	tr	L7MJR7	L7MJR7_9ACAR	N/A	N/A	Putative phosphoglycerate mutase (Fragment) OS	Rhipicephalus pulchellus PE	TRUE	-8.54601	0.00103	21777.1	45412.2	21821.6	47166.9	1862.12	4413.46	-23635.1	0.479544	1.43909
381	433	tr	A0A131XIF4	A0A131XIF4_9ACAR	N/A	N/A	Putative calpain-a OS	Hyalomma excavatum PE	TRUE	-8.52374	0.00104	404822	554309	411756	563968	24402.1	18090.4	-149488	0.730317	1.70586
382	557	tr	A0A224YDY6	A0A224YDY6_9ACAR	N/A	N/A	Cystatin-A/B OS	Rhipicephalus zambeziensis PE	TRUE	-8.52052	0.00104	43083.5	71756.6	40834	71741.8	5285.65	2456.66	-28673.1	0.600412	0.958785
383	2	tr	A0A131ZAM9	A0A131ZAM9_RHIAP	N/A	N/A	Twitchin like (Fragment) OS	Rhipicephalus appendiculatus PE	TRUE	-8.49254	0.00105	711485	1.22603e+06	727331	1.24765e+06	97679.2	38359.6	-514545	0.580316	-0.358036
384	291	tr	A0A224Z1B9	A0A224Z1B9_9ACAR	N/A	N/A	Small subunit ribosomal protein S18e OS	Rhipicephalus zambeziensis PE	TRUE	8.45206	0.00107	1.91888e+06	1.11853e+06	1.96834e+06	1.13681e+06	113784	118124	800348	1.71554	0.751267
385	1343	tr	B7SP64	B7SP64_DERVA	N/A	N/A	Putative ML-domain containing protein (Fragment) OS	Dermacentor variabilis PE	TRUE	-8.4623	0.00107	4550.59	20172.1	5197.17	19997.8	2919.77	1303.16	-15621.5	0.225588	-3.02029
386	1242	tr	L7M3R9	L7M3R9_9ACAR	N/A	N/A	Succinate dehydrogenase [ubiquinone] cytochrome b small subunit OS	Rhipicephalus pulchellus PE	TRUE	-8.44755	0.00108	4410.7	19747.2	4851.59	20489.3	2092.65	2347.12	-15336.5	0.223358	-0.207456
387	606	tr	L7MK00	L7MK00_9ACAR	N/A	N/A	Putative tick serine protease (Fragment) OS	Rhipicephalus pulchellus PE	TRUE	-8.42328	0.00109	20559.8	48082.6	21900.3	47909.9	4125.8	3873.85	-27522.8	0.427594	0.559381
388	408	tr	A0A224Z4S2	A0A224Z4S2_9ACAR	N/A	N/A	NADH dehydrogenase (Ubiquinone) Fe-S protein 7 OS	Rhipicephalus zambeziensis PE	TRUE	8.40135	0.0011	350634	209708	347614	210162	28237	6841.16	140927	1.67201	1.83646
389	709	tr	A0A1E1X5A2	A0A1E1X5A2_9ACAR	N/A	N/A	Alpha-1,4 glucan phosphorylase (Fragment) OS	Amblyomma aureolatum PE	TRUE	8.39776	0.0011	359579	233468	362966	230661	25459.9	5323.71	126111	1.54016	-0.684797
390	19	tr	A0A131Z678	A0A131Z678_RHIAP	N/A	N/A	TIL domain containing protein (Fragment) OS	Rhipicephalus appendiculatus PE	TRUE	-8.36374	0.00112	1.67681e+06	2.12249e+06	1.70478e+06	2.08788e+06	62208.6	68179	-445673	0.790023	-1.67019
391	1167	tr	L7MJH7	L7MJH7_9ACAR	N/A	N/A	Putative pyrophosphate-dependent phosphofructo-1-kinase (Fragment) OS	Rhipicephalus pulchellus PE	TRUE	8.35423	0.00112	37454.4	5013.2	37027.4	2694.73	4244.46	5217.53	32441.2	7.47117	1.08711
392	189	tr	L7MCQ8	L7MCQ8_9ACAR	N/A	N/A	Putative metalloprotease m41 ftsh metalloprotease m41 ftsh (Fragment) OS	Rhipicephalus pulchellus PE	TRUE	8.33001	0.00113	409497	219082	421403	203760	23971.1	31511.6	190415	1.86915	-2.93887
393	627	tr	A0A224YZ88	A0A224YZ88_9ACAR	N/A	N/A	Signal peptidase complex subunit 2 OS	Rhipicephalus zambeziensis PE	TRUE	-8.33953	0.00113	44534.7	77283.9	43273.1	75827.3	5283.64	4283.32	-32749.2	0.576248	2.37279
394	652	tr	A0A224Z2T0	A0A224Z2T0_9ACAR	N/A	N/A	Purine nucleoside phosphorylase OS	Rhipicephalus zambeziensis PE	TRUE	-8.33917	0.00113	54574.3	87784	52239	88242.3	5409.99	4279	-33209.6	0.621689	0.889191
395	77	tr	A0A224YTG4	A0A224YTG4_9ACAR	N/A	N/A	MICOS complex subunit MIC60 OS	Rhipicephalus zambeziensis PE	TRUE	8.32269	0.00114	237364	118194	223860	115507	24166.4	5572.87	119170	2.00825	0.53103
396	982	tr	L7M575	L7M575_9ACAR	N/A	N/A	Putative flotillin OS	Rhipicephalus pulchellus PE	TRUE	-8.26881	0.00117	7741.63	20153.9	7445.55	20265	1514.11	2113.6	-12412.3	0.384126	0.318068
397	983	tr	C9W1J2	C9W1J2_RHISA	N/A	N/A	Hypothetical secreted protein OS	Rhipicephalus sanguineus PE	TRUE	8.25726	0.00117	26334.8	12916.2	27674.4	13566.8	2428.85	1422.37	13418.6	2.03889	0.468142
398	1347	tr	L7MBT5	L7MBT5_9ACAR	N/A	N/A	Putative group ii salivary lipocalin OS	Rhipicephalus pulchellus PE	TRUE	-8.26059	0.00117	646.39	208711	749.92	218429	198.489	43625.8	-208065	0.00309706	0.550411
399	181	tr	A0A224YHY0	A0A224YHY0_9ACAR	N/A	N/A	Aspartate aminotransferase OS	Rhipicephalus zambeziensis PE	TRUE	8.24928	0.00118	894388	603679	925257	617465	53984.5	28484.6	290709	1.48156	-1.44104
400	1274	tr	A0A023G4A7	A0A023G4A7_9ACAR	N/A	N/A	Putative cytochrome c1 OS	Amblyomma triste PE	TRUE	8.22215	0.00119	261691	148180	250638	154246	21345.7	10777	113512	1.76604	-0.497086
401	400	tr	A0A224YYB6	A0A224YYB6_9ACAR	N/A	N/A	Enolase OS	Rhipicephalus zambeziensis PE	TRUE	8.19818	0.00121	466257	322561	468676	320196	24008.3	18581.7	143697	1.44549	-3.26472
402	685	tr	B7QLF1	B7QLF1_IXOSC	N/A	N/A	Putative uncharacterized protein (Fragment) (Fragment) OS	Ixodes scapularis GN	TRUE	-8.18806	0.00121	17532.3	98648.4	18853.4	106863	2797.91	16929.1	-81116.1	0.177725	-0.431645
403	832	tr	G3MP49	G3MP49_9ACAR	N/A	N/A	Uncharacterized protein OS	Amblyomma maculatum PE	TRUE	8.19493	0.00121	103546	47343.1	98059.6	49331.4	10644.5	5272.56	56202.8	2.18714	0.466087
404	900	tr	A0A224Y3H9	A0A224Y3H9_9ACAR	N/A	N/A	Fibrinogen-related domain containing protein OS	Rhipicephalus zambeziensis PE	TRUE	-8.19356	0.00121	5414.17	22742.4	5356.37	22669	2259.24	2883.36	-17328.3	0.238065	1.90159
405	1005	tr	A0A224YZ08	A0A224YZ08_9ACAR	N/A	N/A	FUN14 domain-containing protein 1 OS	Rhipicephalus zambeziensis PE	TRUE	8.1908	0.00121	113303	63324.1	110241	63494.7	9134.75	5315.45	49979	1.78926	1.47989
406	208	tr	C9W1P9	C9W1P9_RHISA	N/A	N/A	40S ribosomal protein S8 OS	Rhipicephalus sanguineus PE	TRUE	8.13607	0.00124	2.14757e+06	1.22918e+06	2.18504e+06	1.22153e+06	189291	48926.8	918392	1.74716	-0.280569
407	500	tr	L7MAD1	L7MAD1_9ACAR	N/A	N/A	Putative pppde peptidase domain protein OS	Rhipicephalus pulchellus PE	TRUE	-8.1254	0.00125	65187.9	156240	64342.1	150013	10947.4	16027	-91051.9	0.41723	0.312724
408	917	tr	A0A1E1XEP2	A0A1E1XEP2_9ACAR	N/A	N/A	Tubulin alpha chain (Fragment) OS	Amblyomma aureolatum PE	TRUE	-8.12904	0.00125	114138	265356	120745	271141	27422.1	16916.2	-151218	0.430131	0.486627
409	956	tr	A0A224YKD3	A0A224YKD3_9ACAR	N/A	N/A	Crystallin alpha B OS	Rhipicephalus zambeziensis PE	TRUE	8.11837	0.00125	223689	131327	229037	130278	19078.9	4929.42	92362.2	1.7033	0.703287
410	573	tr	G3MKS0	G3MKS0_9ACAR	N/A	N/A	Uncharacterized protein OS	Amblyomma maculatum PE	TRUE	8.08895	0.00127	149597	127585	150847	125759	3144.76	3510.71	22011.6	1.17252	-1.41525
411	505	tr	L7M7V7	L7M7V7_9ACAR	N/A	N/A	Importin subunit alpha OS	Rhipicephalus pulchellus PE	TRUE	-8.04927	0.00129	40986.9	65761.8	41262	68561	861.738	5260.99	-24774.9	0.623263	0.967392
412	610	tr	L7MM52	L7MM52_9ACAR	N/A	N/A	Putative emp24/gp25l/p24 family of membrane trafficking (Fragment) OS	Rhipicephalus pulchellus PE	TRUE	-8.04835	0.00129	24410.6	38622	25050.7	39261.6	1692.4	2547.42	-14211.3	0.63204	-0.417357
413	483	tr	L7MAH9	L7MAH9_9ACAR	N/A	N/A	Succinyl-CoA:3-ketoacid-coenzyme A transferase OS	Rhipicephalus pulchellus PE	TRUE	8.04237	0.0013	150533	114704	150884	117864	2603.69	7263.7	35828.6	1.31236	0.431422
414	262	tr	A0A224YKA5	A0A224YKA5_9ACAR	N/A	N/A	Uncharacterized protein OS	Rhipicephalus zambeziensis PE	TRUE	8.01848	0.00131	2.75093e+06	1.5815e+06	2.79983e+06	1.49321e+06	182728	174413	1.16943e+06	1.73944	-0.795725
415	498	tr	L7M739	L7M739_9ACAR	N/A	N/A	Putative ribosome bioproteinsis protein OS	Rhipicephalus pulchellus PE	TRUE	8.01666	0.00131	341064	242087	343880	244461	15729.7	14487.2	98977.2	1.40885	0.56685
416	579	tr	A0A131YQW8	A0A131YQW8_RHIAP	N/A	N/A	Lipocalin OS	Rhipicephalus appendiculatus PE	TRUE	8.01739	0.00131	586670	172073	544997	172469	89529.7	2624.12	414597	3.40943	0.618716
417	1294	tr	L7M3J7	L7M3J7_9ACAR	N/A	N/A	H/ACA ribonucleoprotein complex subunit OS	Rhipicephalus pulchellus PE	TRUE	8.0288	0.00131	130388	82249.3	125762	81151.2	9791.34	3460.83	48138.8	1.58528	0.796237
418	452	tr	A0A131XG98	A0A131XG98_9ACAR	N/A	N/A	Putative zinc-binding oxidoreductase OS	Hyalomma excavatum PE	TRUE	8.00747	0.00132	231806	132542	221872	134334	19767.1	8382.64	99263.3	1.74892	-1.01339
419	503	tr	A0A131YMR9	A0A131YMR9_RHIAP	N/A	N/A	Translation initiation factor 4G OS	Rhipicephalus appendiculatus PE	TRUE	-8.01342	0.00132	20181.3	53321.3	18204.2	53896.4	4828.63	5290.82	-33140	0.378485	-0.453604
420	741	tr	A0A023G113	A0A023G113_9ACAR	N/A	N/A	Putative cysteine proteinase ixodes scapularis cysteine proteinase (Fragment) OS	Amblyomma parvum PE	TRUE	8.00429	0.00132	1.23895e+06	456924	1.24343e+06	390810	78530.1	149897	782024	2.7115	-0.793817
421	1255	tr	A0A224Y281	A0A224Y281_9ACAR	N/A	N/A	Pancreatic trypsin inhibitor OS	Rhipicephalus zambeziensis PE	TRUE	8.00257	0.00132	44050.9	13503.3	46327.1	12608.3	5192.23	4093.2	30547.6	3.26223	-1.91044
422	1307	tr	A0A131YSV6	A0A131YSV6_RHIAP	N/A	N/A	Ca2+ binding protein OS	Rhipicephalus appendiculatus PE	TRUE	8.00238	0.00132	35472.8	18250.4	35085	17845.8	2259.78	2964.58	17222.4	1.94367	-0.53163
423	1311	tr	A0A131XGC5	A0A131XGC5_9ACAR	N/A	N/A	Putative metalloprotease protein (Fragment) OS	Hyalomma excavatum PE	TRUE	-7.9751	0.00134	12072.3	15472.9	12414.3	15438.3	728.807	119.483	-3400.53	0.780226	0.241035
424	694	tr	A0A131YZQ9	A0A131YZQ9_RHIAP	N/A	N/A	TIL domain containing protein OS	Rhipicephalus appendiculatus PE	TRUE	7.92737	0.00137	232113	137894	230066	141102	18423.2	9185.04	94219	1.68327	-2.34359
425	664	tr	L7MB98	L7MB98_9ACAR	N/A	N/A	Putative salivary ecto-5'-nucleotidase/apyrase OS	Rhipicephalus pulchellus PE	TRUE	-7.91507	0.00138	1802.16	14621.5	1587.91	13326.4	1028.91	2609.74	-12819.3	0.123254	0.782072
426	548	tr	L7MEZ4	L7MEZ4_9ACAR	N/A	N/A	Putative eukaryotic translation initiation factor 3 protein (Fragment) OS	Rhipicephalus pulchellus PE	TRUE	-7.89533	0.00139	103259	119228	103258	118383	415.229	3478.54	-15969	0.866063	1.62288
427	117	tr	A0A224Z6S5	A0A224Z6S5_9ACAR	N/A	N/A	40S ribosomal protein S3a OS	Rhipicephalus zambeziensis PE	TRUE	7.88421	0.0014	2.10964e+06	1.43159e+06	2.1836e+06	1.4415e+06	146986	24163.5	678054	1.47364	1.34651
428	1018	tr	A0A131YWN5	A0A131YWN5_RHIAP	N/A	N/A	TIL domain containing protein OS	Rhipicephalus appendiculatus PE	TRUE	7.84771	0.00142	22450.2	6286.25	21396.5	6294.55	3561.34	209.703	16163.9	3.57132	-0.458784
429	735	tr	L7M0K9	L7M0K9_9ACAR	N/A	N/A	Putative prohibitin-related membrane protease subunit OS	Rhipicephalus pulchellus PE	TRUE	-7.80606	0.00145	61838.6	99403.9	60348.1	101088	3967.74	7330.26	-37565.4	0.622094	-0.35249
430	369	tr	A0A224YHD4	A0A224YHD4_9ACAR	N/A	N/A	Amblyomma 40 33 family member OS	Rhipicephalus zambeziensis PE	TRUE	-7.8026	0.00146	18982.1	60411.5	15204.5	58124.5	7371.07	5499.63	-41429.4	0.314213	0.563874
431	716	tr	L7M655	L7M655_9ACAR	N/A	N/A	Putative 2-oxoglutarate dehydrogenase e1 subunit OS	Rhipicephalus pulchellus PE	TRUE	7.80191	0.00146	122451	57638.3	121875	56601.7	14240.9	2057.22	64812.9	2.12448	0.397434
432	292	tr	A0A131Z6U4	A0A131Z6U4_RHIAP	N/A	N/A	Myosin heavy chain 6/7 (Fragment) OS	Rhipicephalus appendiculatus PE	TRUE	-7.77486	0.00148	41055.9	314822	41639.1	289571	3190.88	60904.9	-273766	0.13041	-0.493422
433	1107	tr	L7LXJ1	L7LXJ1_9ACAR	N/A	N/A	Ribosomal protein S6 kinase OS	Rhipicephalus pulchellus PE	TRUE	7.68563	0.00154	8089.44	1561.85	8155.53	1731.98	1337.7	612.057	6527.6	5.17941	0.50629
434	411	tr	A0A224YSG1	A0A224YSG1_9ACAR	N/A	N/A	60S ribosomal protein L6 OS	Rhipicephalus zambeziensis PE	TRUE	7.66852	0.00155	170660	92142.3	174355	92050.7	8959.43	15304.9	78517.9	1.85214	2.14286
435	951	tr	A0A1E1XED9	A0A1E1XED9_9ACAR	N/A	N/A	Putative methyltransferase OS	Amblyomma aureolatum PE	TRUE	7.67501	0.00155	113899	78824.9	110884	78373.9	6368.79	4700.02	35073.9	1.44496	2.01517
436	990	tr	L7MLR0	L7MLR0_9ACAR	N/A	N/A	Annexin (Fragment) OS	Rhipicephalus pulchellus PE	TRUE	7.65468	0.00157	176976	141960	175845	142223	6388.42	4686.61	35015.8	1.24666	0.603163
437	107	tr	L7MGN6	L7MGN6_9ACAR	N/A	N/A	Putative tomosyn (Fragment) OS	Rhipicephalus pulchellus PE	TRUE	7.63413	0.00158	823185	595076	844176	586365	49047.1	16517.7	228108	1.38333	-1.08577
438	153	tr	A0A224YUR7	A0A224YUR7_9ACAR	N/A	N/A	Lysosomal acid phosphatase OS	Rhipicephalus zambeziensis PE	TRUE	7.58345	0.00162	2.42676e+06	1.65705e+06	2.46105e+06	1.65894e+06	167652	52900.4	769705	1.4645	1.57468
439	240	tr	L7MB61	L7MB61_9ACAR	N/A	N/A	Serine/threonine-protein phosphatase OS	Rhipicephalus pulchellus PE	TRUE	-7.53215	0.00166	72193.5	196017	81471.2	200678	26624.7	10093.4	-123823	0.368303	-2.2052
440	787	tr	A0A023G922	A0A023G922_9ACAR	N/A	N/A	Putative dihydroorotase (Fragment) OS	Amblyomma triste PE	TRUE	-7.53645	0.00166	38807.9	54771.8	37665.6	54522.6	3408.94	1356.43	-15964	0.708537	0.487277
441	1348	tr	A0A131YTR3	A0A131YTR3_RHIAP	N/A	N/A	Member of chemokine like factor super family OS	Rhipicephalus appendiculatus PE	TRUE	-7.50309	0.00169	1804.34	17341.9	1674.83	18869.6	289.549	3575.07	-15537.6	0.104045	-0.649191
442	101	tr	L7LTQ8	L7LTQ8_9ACAR	N/A	N/A	Putative heteroproteinous nuclear ribonucleoprotein at 87f OS	Rhipicephalus pulchellus PE	TRUE	-7.4897	0.0017	2.925e+06	3.94515e+06	3.00841e+06	3.94545e+06	207249	112717	-1.02015e+06	0.741416	-2.89391
443	82	tr	A0A0C5PNS0	A0A0C5PNS0_RHISA	N/A	N/A	60S acidic ribosomal protein P0 (Fragment) OS	Rhipicephalus sanguineus PE	TRUE	7.45069	0.00173	2.59308e+06	1.8772e+06	2.63166e+06	1.87285e+06	163580	30616.8	715884	1.38136	-0.474556
444	796	tr	L7LSU6	L7LSU6_9ACAR	N/A	N/A	Uncharacterized protein OS	Rhipicephalus pulchellus PE	TRUE	7.45923	0.00173	26648.8	7132.52	25795.2	6959.47	2260.71	3927.57	19516.3	3.73625	1.12857
445	1331	tr	E2R4V3	E2R4V3_CANLF	N/A	N/A	Serpin family F member 2 OS	Canis lupus familiaris GN	TRUE	-7.45681	0.00173	1644.35	13593	1885.76	14039.5	557.697	2718.8	-11948.7	0.12097	0.272946
446	568	tr	A0A224YS62	A0A224YS62_9ACAR	N/A	N/A	Acetylcholine regulator unc-18 OS	Rhipicephalus zambeziensis PE	TRUE	7.41604	0.00176	109373	39212.1	109353	40322.6	16269.9	1951.27	70161.3	2.78928	-0.682707
447	1	tr	A0A131YQK6	A0A131YQK6_RHIAP	N/A	N/A	Titin OS	Rhipicephalus appendiculatus PE	TRUE	-7.39432	0.00178	2.89704e+06	3.51896e+06	2.94035e+06	3.4646e+06	109941	95579.1	-621920	0.823266	-0.915614
448	52	tr	A0A224YYF6	A0A224YYF6_9ACAR	N/A	N/A	Guanine nucleotide-binding protein OS	Rhipicephalus zambeziensis PE	TRUE	7.37182	0.0018	2.18594e+06	1.75995e+06	2.2156e+06	1.72706e+06	81316.2	58359	425997	1.24205	0.924468
449	286	tr	L7M6Z0	L7M6Z0_9ACAR	N/A	N/A	Putative rap1a member of ras oncoprotein family OS	Rhipicephalus pulchellus PE	TRUE	7.37675	0.0018	318375	227222	317626	228001	21268.7	2391.73	91153.5	1.40117	-1.22247
450	441	tr	A0A131XIE0	A0A131XIE0_9ACAR	N/A	N/A	Putative uridine 5'-monophosphate synthase/orotate phosphoribosyltransferase OS	Hyalomma excavatum PE	TRUE	7.36388	0.00181	90234.7	55419.6	90805.8	57620.3	2262.43	7870.09	34815.1	1.62821	2.32375
451	271	tr	L7MJK0	L7MJK0_9ACAR	N/A	N/A	Putative seryl-trna synthetase (Fragment) OS	Rhipicephalus pulchellus PE	TRUE	-7.35439	0.00182	37644.1	100399	36947.5	97141.2	2989.62	14474	-62754.8	0.374945	-1.05778
452	451	tr	A0A224YUG3	A0A224YUG3_9ACAR	N/A	N/A	NADH dehydrogenase (Ubiquinone) 1 beta subcomplex subunit 10 OS	Rhipicephalus zambeziensis PE	TRUE	7.3518	0.00182	299054	152945	292804	157099	33578.1	7578.22	146109	1.9553	-0.694881
453	288	tr	A0A131YDT0	A0A131YDT0_RHIAP	N/A	N/A	Cofilin OS	Rhipicephalus appendiculatus PE	TRUE	-7.34812	0.00183	1.20911e+06	1.61474e+06	1.24452e+06	1.61382e+06	72203.7	62676.8	-405630	0.748795	-0.508024
454	1224	tr	A0A224Z4P6	A0A224Z4P6_9ACAR	N/A	N/A	Small subunit ribosomal protein S34 OS	Rhipicephalus zambeziensis PE	TRUE	7.30381	0.00187	58286.1	43220.9	59048.2	41948.8	2244.09	2779.86	15065.2	1.34856	1.27294
455	1281	tr	F1PNY2	F1PNY2_CANLF	N/A	N/A	Uncharacterized protein OS	Canis lupus familiaris PE	TRUE	-7.29991	0.00187	18557	69296.6	24172.8	67750	10967.8	4964.31	-50739.6	0.267791	5.25971
456	867	tr	A0A131YI52	A0A131YI52_RHIAP	N/A	N/A	L-iditol 2-dehydrogenase OS	Rhipicephalus appendiculatus PE	TRUE	-7.29265	0.00188	63000.7	109366	67854	109990	9816.92	4989.36	-46365.4	0.576054	-0.56616
457	1248	tr	A0A224Y3T0	A0A224Y3T0_9ACAR	N/A	N/A	Glycine rich superfamily member OS	Rhipicephalus zambeziensis PE	TRUE	7.2695	0.0019	55031.2	37150.9	56283	36878.1	4161.4	912.092	17880.2	1.48129	1.08014
458	818	tr	J9NSF9	J9NSF9_CANLF	N/A	N/A	Prothrombin OS	Canis lupus familiaris GN	TRUE	-7.2478	0.00192	4466.7	68249.3	4969.13	67523.3	926.464	15214.3	-63782.6	0.0654468	-0.313979
459	1085	tr	B7Q730	B7Q730_IXOSC	N/A	N/A	Cuticular protein, putative OS	Ixodes scapularis GN	TRUE	7.22171	0.00195	366408	238623	381881	236849	30402.3	3871.42	127785	1.53551	1.16483
460	129	tr	J9NXL3	J9NXL3_CANLF	N/A	N/A	Uncharacterized protein OS	Canis lupus familiaris GN	TRUE	-7.19476	0.00198	2.8957e+06	4.61316e+07	2.96908e+06	5.1684e+07	184315	1.04069e+07	-4.32359e+07	0.0627703	2.74122
461	426	tr	A0A224Z6W7	A0A224Z6W7_9ACAR	N/A	N/A	Ribosomal protein s17 OS	Rhipicephalus zambeziensis PE	TRUE	7.16425	0.00201	572507	329678	588487	345896	44088.7	38764.9	242829	1.73657	0.555213
462	701	tr	L7ME35	L7ME35_9ACAR	N/A	N/A	Glycogen [starch] synthase (Fragment) OS	Rhipicephalus pulchellus PE	TRUE	-7.15571	0.00202	30318.6	61202.7	32031.1	59266.6	4884.39	5659.2	-30884.1	0.49538	-0.537613
463	1179	tr	G3MMN9	G3MMN9_9ACAR	N/A	N/A	Peptidyl-prolyl cis-trans isomerase OS	Amblyomma maculatum PE	TRUE	-7.15303	0.00202	14712.6	20148.3	14455.2	20715.5	692.498	1119.31	-5435.68	0.730216	1.37128
464	1204	tr	L7M7H2	L7M7H2_9ACAR	N/A	N/A	Putative b-cell receptor-associated protein OS	Rhipicephalus pulchellus PE	TRUE	-7.1353	0.00204	10568.1	18321.4	10570.5	17540.2	246.269	1865.9	-7753.34	0.576816	0.325394
465	1121	tr	F0J9H8	F0J9H8_AMBVA	N/A	N/A	Amino acid transporter (Fragment) OS	Amblyomma variegatum PE	TRUE	-7.1235	0.00205	8814.16	33134.4	9286.53	32894.1	5270.65	2681.09	-24320.3	0.266012	0.405556
466	206	tr	L7M0L6	L7M0L6_9ACAR	N/A	N/A	Putative rna-binding protein elav/hu rrm superfamily OS	Rhipicephalus pulchellus PE	TRUE	-7.09648	0.00208	279946	404679	279929	406747	29158.1	8753.93	-124733	0.691773	0.426738
467	511	tr	A0A131XKM0	A0A131XKM0_9ACAR	N/A	N/A	Putative short chain acyl-coa dehydrogen OS	Hyalomma excavatum PE	TRUE	7.07817	0.0021	150886	127670	150696	127700	5539.91	1257.91	23215.6	1.18184	0.454217
468	377	tr	A0A224YI86	A0A224YI86_9ACAR	N/A	N/A	26S proteasome regulatory subunit N1 OS	Rhipicephalus zambeziensis PE	TRUE	-7.057	0.00213	3585.44	18198.5	3212.99	17145.1	2719.88	2337.91	-14613	0.197019	-0.864827
469	435	tr	A0A224YQU1	A0A224YQU1_9ACAR	N/A	N/A	Dihydrolipoamide acetyltransferase component of pyruvate dehydrogenase complex OS	Rhipicephalus zambeziensis PE	TRUE	7.01524	0.00217	220244	128079	221702	123310	10965.1	19939.3	92165.2	1.7196	0.729783
470	1112	tr	A0A224YJ13	A0A224YJ13_9ACAR	N/A	N/A	Calexcitin-2 OS	Rhipicephalus zambeziensis PE	TRUE	7.00806	0.00218	4252.75	1380.81	4180	1216.17	579.938	409.255	2871.93	3.07989	0.567176
471	1068	tr	F6Y3P9	F6Y3P9_CANLF	N/A	N/A	Gelsolin OS	Canis lupus familiaris GN	TRUE	-6.99262	0.0022	5739.56	16483.7	5210.07	15801	1735.1	2017.88	-10744.1	0.348197	-0.262628
472	275	tr	A0A224YTN6	A0A224YTN6_9ACAR	N/A	N/A	Annexin OS	Rhipicephalus zambeziensis PE	TRUE	6.97361	0.00222	216682	85208.2	226387	86337.1	31958.9	6703.38	131474	2.54297	-1.8678
473	216	tr	A0A224YZ73	A0A224YZ73_9ACAR	N/A	N/A	GMP synthase (Glutamine-hydrolysing) OS	Rhipicephalus zambeziensis PE	TRUE	-6.93342	0.00227	435574	598646	422514	598791	38590.9	13048.6	-163072	0.727599	0.418616
474	850	tr	A0A131XTW8	A0A131XTW8_IXORI	N/A	N/A	Putative muscle m-line assembly protein unc-89 (Fragment) OS	Ixodes ricinus PE	TRUE	-6.89394	0.00232	334373	426915	342639	428543	21560	8703.61	-92542	0.783231	1.36693
475	540	tr	L7M765	L7M765_9ACAR	N/A	N/A	Dihydrolipoyl dehydrogenase OS	Rhipicephalus pulchellus PE	TRUE	6.8692	0.00235	138868	93942	143616	95167.3	10416.4	4452.29	44926.2	1.47823	1.28916
476	310	tr	L7M7V3	L7M7V3_9ACAR	N/A	N/A	GTP-binding nuclear protein OS	Rhipicephalus pulchellus PE	TRUE	6.86079	0.00236	355713	270060	367574	272646	20625.9	6492.51	85652.9	1.31716	0.236075
477	727	tr	A0A1E1XEQ6	A0A1E1XEQ6_9ACAR	N/A	N/A	Putative diacetyl reductase/l-xylulose reductase OS	Amblyomma aureolatum PE	TRUE	-6.83323	0.0024	111451	156899	107938	161417	6733.32	9347.11	-45447.6	0.710338	-0.302471
478	144	tr	L7M4A5	L7M4A5_9ACAR	N/A	N/A	Peptidyl-prolyl cis-trans isomerase OS	Rhipicephalus pulchellus PE	TRUE	6.77258	0.00248	2.27488e+06	1.60158e+06	2.35754e+06	1.60383e+06	166672	43248.4	673294	1.42039	-1.84398
479	1020	tr	G3MPZ8	G3MPZ8_9ACAR	N/A	N/A	Uncharacterized protein OS	Amblyomma maculatum PE	TRUE	6.75971	0.0025	5993.36	1357.08	5840.94	1345.97	1187.76	21.8636	4636.28	4.41636	-0.31689
480	178	tr	F1P841	F1P841_CANLF	N/A	N/A	GC, vitamin D binding protein OS	Canis lupus familiaris GN	TRUE	-6.75449	0.00251	123547	754475	117379	772075	24314.3	159951	-630928	0.163752	-1.92887
481	504	tr	L7MBE1	L7MBE1_9ACAR	N/A	N/A	Putative ixoderin OS	Rhipicephalus pulchellus PE	TRUE	6.72959	0.00254	119435	29546.4	119993	40748.6	5307.72	22518.4	89888.8	4.04229	0.295559
482	518	tr	A0A224Z7N5	A0A224Z7N5_9ACAR	N/A	N/A	40S ribosomal protein S21 OS	Rhipicephalus zambeziensis PE	TRUE	6.71375	0.00256	88053.2	57966.2	84668.8	57972	7079.73	3182.16	30087	1.51904	1.02717
483	657	tr	L7M953	L7M953_9ACAR	N/A	N/A	Uncharacterized protein OS	Rhipicephalus pulchellus PE	TRUE	-6.71459	0.00256	17520.3	37187.1	17087	37137.3	5069.85	181.491	-19666.8	0.47114	0.464186
484	294	tr	L7M0V0	L7M0V0_9ACAR	N/A	N/A	Putative heat shock-related protein OS	Rhipicephalus pulchellus PE	TRUE	6.70803	0.00257	3.94016e+06	1.32278e+06	4.03325e+06	1.46844e+06	487006	468573	2.61738e+06	2.97869	0.353218
485	1215	tr	G3MQS2	G3MQS2_9ACAR	N/A	N/A	Uncharacterized protein OS	Amblyomma maculatum PE	TRUE	-6.7109	0.00257	8241.78	38006	4522.61	38898.7	7187.94	2710.48	-29764.2	0.216855	0.588954
486	1047	tr	A0A023FM73	A0A023FM73_9ACAR	N/A	N/A	Obg-like ATPase 1 OS	Amblyomma cajennense PE	TRUE	6.70019	0.00258	56995.8	40659.1	57826.2	39899	2921.46	3049.61	16336.7	1.4018	0.674725
487	892	tr	L7M5C1	L7M5C1_9ACAR	N/A	N/A	Putative eukaryotic translation initiation factor 2 subunit 2 beta OS	Rhipicephalus pulchellus PE	TRUE	-6.69507	0.00259	30331.4	47568.4	31172	46912.5	3838.59	2269.51	-17237	0.637638	1.0321
488	1116	tr	A0A0E9Y376	A0A0E9Y376_AMBAM	N/A	N/A	Serine protease inhibitor (Fragment) OS	Amblyomma americanum PE	TRUE	-6.6952	0.00259	2827.86	21019	486.799	20103	4351.53	1791.97	-18191.1	0.134538	0.51217
489	1300	tr	L7M6P6	L7M6P6_9ACAR	N/A	N/A	Putative extracellular protein tem7 OS	Rhipicephalus pulchellus PE	TRUE	-6.67264	0.00262	33103.2	45996.6	31856.6	45024.6	2545.8	2172.55	-12893.4	0.719688	-0.489094
490	1254	tr	A0A224YK52	A0A224YK52_9ACAR	N/A	N/A	Reprolysin OS	Rhipicephalus zambeziensis PE	TRUE	6.64743	0.00266	43730.1	20000.7	46547.4	20034.8	5132.81	3447.11	23729.3	2.18642	1.04485
491	307	tr	L7LXM0	L7LXM0_9ACAR	N/A	N/A	Uncharacterized protein OS	Rhipicephalus pulchellus PE	TRUE	6.6235	0.00269	349611	289348	351894	286876	13800.8	7607.98	60263.4	1.20827	0.308868
492	468	tr	Q6WNW9	Q6WNW9_RHISA	N/A	N/A	Ferritin OS	Rhipicephalus sanguineus GN	TRUE	-6.61554	0.00271	85584.9	137376	82733.7	136327	10903.7	8060.88	-51791.6	0.622995	0.282073
493	683	tr	A0A224YYX6	A0A224YYX6_9ACAR	N/A	N/A	Glutaredoxin 3-like protein OS	Rhipicephalus zambeziensis PE	TRUE	-6.60321	0.00273	43002.2	81118.1	43838.6	83240.3	1871.97	9821.16	-38115.9	0.530118	0.462009
494	813	tr	L7MB49	L7MB49_9ACAR	N/A	N/A	Putative rae1/gle2 OS	Rhipicephalus pulchellus PE	TRUE	6.57562	0.00277	66204.1	34881.3	65174.6	35169.4	7287.83	3867.78	31322.8	1.89798	1.21841
495	1134	tr	A0A023G079	A0A023G079_9ACAR	N/A	N/A	Putative aicar transformylase/imp cyclohydrolase/methylglyoxal synthase (Fragment) OS	Amblyomma parvum PE	TRUE	-6.57001	0.00278	16604.2	38745.3	18942.2	37414	4889.1	3188.69	-22141.1	0.428548	-3.06209
496	617	tr	C9W1S4	C9W1S4_RHISA	N/A	N/A	Signal peptidase (Fragment) OS	Rhipicephalus sanguineus PE	TRUE	6.54764	0.00281	196986	39347.4	194496	16983.6	9845.25	40521.3	157639	5.00633	0.472862
497	211	tr	A0A131YL25	A0A131YL25_RHIAP	N/A	N/A	Methylenetetrahydrofolate dehydrogenase (NADP+) / methenyltetrahydrofolate cyclohydrolase OS	Rhipicephalus appendiculatus PE	TRUE	-6.50071	0.00289	44182.8	91976.6	37987.1	93614.7	12266.8	3418.35	-47793.8	0.48037	-0.514134
498	329	tr	A0A131XN26	A0A131XN26_IXORI	N/A	N/A	Putative titin (Fragment) OS	Ixodes ricinus PE	TRUE	-6.49672	0.0029	149079	241321	155651	234335	12271.4	21311.7	-92242.4	0.61776	0.599979
499	1060	tr	L7M0S5	L7M0S5_9ACAR	N/A	N/A	Glycerol-3-phosphate dehydrogenase OS	Rhipicephalus pulchellus PE	TRUE	-6.49675	0.0029	71005	100976	74171.9	99749.7	7253.18	3352.35	-29971.3	0.703185	-0.378963
500	158	tr	L7MAX2	L7MAX2_9ACAR	N/A	N/A	Putative microtubule associated complex OS	Rhipicephalus pulchellus PE	TRUE	6.41367	0.00304	236134	97716.1	222349	96844.5	33929.4	15688	138418	2.41653	0.512309
501	1192	tr	A0A131YUQ8	A0A131YUQ8_RHIAP	N/A	N/A	Evasin OS	Rhipicephalus appendiculatus PE	TRUE	6.40737	0.00305	65818.2	1717.97	62065.5	2055.19	17316.7	616.166	64100.2	38.3116	-0.902351
502	388	tr	L7LTU7	L7LTU7_9ACAR	N/A	N/A	Putative methylenetetrahydrofolate dehydrogenase/methylenetetrahydrofolate cyclohydrolase OS	Rhipicephalus pulchellus PE	TRUE	-6.39404	0.00307	82410.3	122015	84705	124206	5311.87	9320.96	-39604.5	0.675412	-0.594679
503	643	tr	G3MRP1	G3MRP1_9ACAR	N/A	N/A	Succinate--CoA ligase [ADP/GDP-forming] subunit alpha, mitochondrial OS	Amblyomma maculatum PE	TRUE	6.38824	0.00308	104035	49206.4	97591.6	44378.7	12035.4	8725.61	54828.1	2.11425	0.820512
504	186	tr	Q2V829	Q2V829_9ACAR	N/A	N/A	Troponin I protein OS	Rhipicephalus haemaphysaloides haemaphysaloides PE	TRUE	-6.38079	0.0031	1.65087e+06	2.05225e+06	1.6571e+06	2.03189e+06	97487.2	48652.7	-401379	0.80442	-1.62641
505	442	tr	Q4PM14	Q4PM14_IXOSC	N/A	N/A	Ribosomal protein L31 (Fragment) OS	Ixodes scapularis GN	TRUE	6.36256	0.00313	131684	58733.1	137871	55756.3	14165.3	13918.5	72950.5	2.24207	0.278964
506	1312	tr	A0A224Z7I1	A0A224Z7I1_9ACAR	N/A	N/A	Synaptic vesicle membrane protein vat 1 OS	Rhipicephalus zambeziensis PE	TRUE	6.34301	0.00316	158151	23652.8	172573	29525.1	32615.9	16883.5	134498	6.68635	0.482255
507	603	tr	A0A224Z3D1	A0A224Z3D1_9ACAR	N/A	N/A	Large subunit ribosomal protein L27e OS	Rhipicephalus zambeziensis PE	TRUE	6.33722	0.00317	936764	637521	945227	638949	77066.4	27384.8	299243	1.46939	1.27135
508	323	tr	L7M4H1	L7M4H1_9ACAR	N/A	N/A	Proteasome subunit alpha type OS	Rhipicephalus pulchellus PE	TRUE	-6.32336	0.0032	56061.7	81377.4	56252.1	80479.2	6721.33	1705.39	-25315.7	0.68891	-0.472536
509	994	tr	A0A140T8E6	A0A140T8E6_CANLF	N/A	N/A	Junction plakoglobin OS	Canis lupus familiaris GN	TRUE	6.31152	0.00322	19595.2	9798.81	18556.2	9872.9	2446.64	1114.2	9796.43	1.99976	-0.342358
510	667	tr	A0A023FG92	A0A023FG92_9ACAR	N/A	N/A	Uncharacterized protein OS	Amblyomma cajennense PE	TRUE	6.27646	0.00329	33945.6	13121.6	34473.5	15946.2	2146.02	5330.84	20824	2.587	-0.740521
511	20	tr	A0A131Z9H5	A0A131Z9H5_RHIAP	N/A	N/A	Laminin, beta 1 (Fragment) OS	Rhipicephalus appendiculatus PE	TRUE	6.26972	0.0033	1.73367e+06	1.38361e+06	1.73867e+06	1.39433e+06	91515.3	31259.4	350061	1.25301	-1.61253
512	30	tr	A0A224Z386	A0A224Z386_9ACAR	N/A	N/A	Lamin B OS	Rhipicephalus zambeziensis PE	TRUE	6.24592	0.00335	1.11226e+06	839694	1.14203e+06	833698	73453.4	17821.9	272564	1.3246	-0.442912
513	1150	tr	A0A131XM70	A0A131XM70_9ACAR	N/A	N/A	Putative heat shock-related protein OS	Hyalomma excavatum PE	TRUE	6.21657	0.00341	460058	342257	478029	342765	32317	5733.34	117802	1.34419	0.787904
514	995	tr	A0A131YTF0	A0A131YTF0_RHIAP	N/A	N/A	Succinate--CoA ligase [GDP-forming] subunit beta, mitochondrial OS	Rhipicephalus appendiculatus PE	TRUE	6.19942	0.00344	73638.6	53749.2	70894.1	54196	5184.15	2000.82	19889.3	1.37004	0.357469
515	1095	tr	A0A1E1X0M8	A0A1E1X0M8_9ACAR	N/A	N/A	Putative farnesoic acid o-methyltransferase (Fragment) OS	Amblyomma aureolatum PE	TRUE	-6.19963	0.00344	31439.2	57254.5	32624.2	59612.5	3811.5	6122.86	-25815.3	0.549112	0.448598
516	143	tr	A0A224YQ83	A0A224YQ83_9ACAR	N/A	N/A	40s ribosomal protein s3 OS	Rhipicephalus zambeziensis PE	TRUE	6.18192	0.00348	3.06563e+06	1.84856e+06	3.11713e+06	1.88226e+06	264370	215380	1.21707e+06	1.65839	-0.513798
517	945	tr	G3MKX6	G3MKX6_9ACAR	N/A	N/A	Uncharacterized protein OS	Amblyomma maculatum PE	TRUE	6.17112	0.0035	18326.8	12369.4	17634.2	12760.1	1480.05	777.966	5957.38	1.48162	-0.453761
518	580	tr	L7MF28	L7MF28_9ACAR	N/A	N/A	Putative a2iv collagen (Fragment) OS	Rhipicephalus pulchellus PE	TRUE	-6.15061	0.00354	259214	310970	263937	312600	11331.7	9165.74	-51755.3	0.833568	0.546056
519	699	tr	L7MAQ9	L7MAQ9_9ACAR	N/A	N/A	Eukaryotic translation initiation factor 3 subunit E OS	Rhipicephalus pulchellus PE	TRUE	-6.15396	0.00354	11360.5	41463	14888.3	41372.3	6378.81	5576.09	-30102.5	0.273992	0.418597
520	710	tr	A0A224Z550	A0A224Z550_9ACAR	N/A	N/A	Nebulin repeat protein OS	Rhipicephalus zambeziensis PE	TRUE	6.12852	0.00359	167022	124956	163943	119820	7591.97	9148.95	42065.8	1.33665	0.432658
521	960	tr	L7LXM2	L7LXM2_9ACAR	N/A	N/A	Uncharacterized protein OS	Rhipicephalus pulchellus PE	TRUE	6.12575	0.0036	272544	105669	276612	107991	43481.6	18320.8	166875	2.57922	-0.326997
522	1071	tr	L7LR18	L7LR18_9ACAR	N/A	N/A	Putative wd40 domain protein OS	Rhipicephalus pulchellus PE	TRUE	6.1204	0.00361	33875.7	13861.5	34688.4	14337.5	4652.51	3230.23	20014.2	2.44386	0.167633
523	896	tr	V5ICX2	V5ICX2_IXORI	N/A	N/A	Putative nidogen OS	Ixodes ricinus PE	TRUE	6.10025	0.00365	140104	118955	140956	118369	5595.98	2177.41	21148.3	1.17778	-0.360311
524	356	tr	L7LXX6	L7LXX6_9ACAR	N/A	N/A	Putative rna-binding protein hnrnp-m OS	Rhipicephalus pulchellus PE	TRUE	-6.09798	0.00366	768416	947653	783289	951263	48232.5	16292.1	-179237	0.810863	-3.22879
525	1193	tr	A0A131YMI2	A0A131YMI2_RHIAP	N/A	N/A	Aminocarboxymuconate-semialdehyde decarboxylase OS	Rhipicephalus appendiculatus PE	TRUE	-6.05619	0.00375	6500.21	23335.8	8557.72	22606.2	4578.21	1491.08	-16835.5	0.278552	0.371274
526	231	tr	A0A224Z2I0	A0A224Z2I0_9ACAR	N/A	N/A	T-complex protein 1 subunit gamma OS	Rhipicephalus zambeziensis PE	TRUE	-6.0418	0.00378	152137	189508	152232	194931	2654.57	10379.4	-37371.3	0.802798	1.00723
527	824	tr	A0A131X8J9	A0A131X8J9_9ACAR	N/A	N/A	Putative glutathione s-transferase OS	Hyalomma excavatum PE	TRUE	-6.04185	0.00378	3575.98	13615.8	2227.59	14247.2	2375.55	1625	-10039.8	0.262635	0.436942
528	508	tr	A0A224YW54	A0A224YW54_9ACAR	N/A	N/A	Polymerase delta interacting protein 3 OS	Rhipicephalus zambeziensis PE	TRUE	6.03786	0.00379	117141	95441.4	115490	94944.9	5476.22	2959.71	21699.6	1.22736	-0.369972
529	93	tr	L7M755	L7M755_9ACAR	N/A	N/A	Putative nadh-ubiquinone oxidoreductase ndufs1/75 kDa subunit OS	Rhipicephalus pulchellus PE	TRUE	5.9914	0.0039	1.56532e+06	768059	1.50073e+06	802415	221205	64720.4	797257	2.03802	-0.452717
530	934	tr	L7MCU4	L7MCU4_9ACAR	N/A	N/A	Putative pleckstrin logy domain-containing family f member 2 (Fragment) OS	Rhipicephalus pulchellus PE	TRUE	5.98346	0.00392	133206	96558.7	135483	94018.8	5878.92	8830.59	36647.8	1.37954	-0.314617
531	587	tr	C9W1I2	C9W1I2_RHISA	N/A	N/A	Putative beta thymosin OS	Rhipicephalus sanguineus PE	TRUE	5.95758	0.00398	157654	123417	161235	125436	7242.7	6827.84	34236.9	1.27741	-0.306348
532	962	tr	L7MJB3	L7MJB3_9ACAR	N/A	N/A	Glucosamine-6-phosphate isomerase (Fragment) OS	Rhipicephalus pulchellus PE	TRUE	5.93761	0.00403	24922.1	16568.9	25074.1	17226	1884.92	1544.25	8353.28	1.50416	-0.473565
[truncated: 822 more rows]

## Sheet: OVER SG NI
Row	Index	Peak Name			m/z	Ret. Time	Group	Species	Use	t-value	p-value	Mean 1	Mean 2	Median 1	Median 2	Sigma 1	Sigma 2	Delta	Fold Change	Log (Fold Change)
[truncated: 431 more rows]

[truncated: 1 more sheets: UNDER SG NI]
