# Supplementary material for: Comparative Proteomic Analysis of Rhipicephalus sanguineus sensu lato (Acari: Ixodidae) Tropical and Temperate Lineages: Uncovering Differences During Ehrlichia canis Infection
Source: Front Cell Infect Microbiol. 2021 Jan 29;10:611113. doi: 10.3389/fcimb.2020.611113 (PMC7879575; doi:10.3389/fcimb.2020.611113)
Supplement: Supplementary Table 2 — Analysis of the mialome of non-infected R. sanguineus tropical vs. temperate lineage. [file Table_2.xlsx]

## Sheet: All MG proteins
									RsJ	RsS
Row	Index	Peak Name	m/z	Ret. Time	Group	Use	t-value	p-value	Mean 1	Mean 2	Median 1	Median 2	Sigma 1	Sigma 2	Delta	Fold Change	Log (Fold Change)
1	5	tr|F1PIX8|F1PIX8_CANLF	N/A	N/A	Complement C3 OS=Canis lupus familiaris GN=C3 PE=4 SV=2	TRUE	-182.705	5.3835e-09	944355	8.45013e+06	916009	8.4421e+06	60380	37647.1	-7.50578e+06	0.111756	-3.16157
2	276	tr|E2QUV3|E2QUV3_CANLF	N/A	N/A	Alpha 2-HS glycoprotein OS=Canis lupus familiaris GN=AHSG PE=3 SV=2	TRUE	-99.789	6.0469e-08	348899	4.09249e+06	349254	4.10076e+06	7722.79	64517.5	-3.74359e+06	0.0852536	-3.5521
3	81	tr|L7M5D0|L7M5D0_9ACAR	N/A	N/A	Putative synaptic vesicle membrane protein vat-1 OS=Rhipicephalus pulchellus PE=2 SV=1	TRUE	-91.4736	8.5629e-08	2768.92	346348	2034.22	349748	2117.79	6151.31	-343579	0.00799463	-6.96675
4	66	tr|G1K2D9|G1K2D9_CANLF	N/A	N/A	Haptoglobin OS=Canis lupus familiaris GN=LOC479668 PE=3 SV=1	TRUE	-86.4206	1.0747e-07	1.24337e+06	7.09295e+06	1.23976e+06	7.13188e+06	53059.1	104544	-5.84958e+06	0.175297	-2.51213
5	181	tr|L7M5J9|L7M5J9_9ACAR	N/A	N/A	Putative electron transfer flavoprotein alpha subunit OS=Rhipicephalus pulchellus PE=2 SV=1	TRUE	67.9844	2.8047e-07	1.23605e+06	579233	1.2334e+06	581021	11073.9	12545.6	656817	2.13394	1.09352
6	180	tr|F1PDY8|F1PDY8_CANLF	N/A	N/A	Carbonic anhydrase 2 OS=Canis lupus familiaris GN=CA2 PE=4 SV=2	TRUE	-66.2764	3.105e-07	122675	1.53586e+06	128461	1.53759e+06	26498.5	25725.3	-1.41319e+06	0.0798736	-3.64614
7	443	tr|F6XH46|F6XH46_CANLF	N/A	N/A	Glutathione peroxidase OS=Canis lupus familiaris GN=GPX1 PE=3 SV=1	TRUE	-65.4452	3.2656e-07	36494	419573	36947.4	417327	4397.37	9135.16	-383079	0.086979	-3.52319
8	1353	tr|B7QBY6|B7QBY6_IXOSC	N/A	N/A	Glyoxalase, putative OS=Ixodes scapularis GN=8038942 PE=4 SV=1	TRUE	-65.3408	3.2865e-07	31137.5	380322	28573.6	379703	5342.44	7558.77	-349185	0.0818713	-3.6105
9	1363	tr|A0A224YTT6|A0A224YTT6_9ACAR	N/A	N/A	Arginase OS=Rhipicephalus zambeziensis PE=3 SV=1	TRUE	-64.4175	3.4789e-07	6104.43	82717.3	5535.87	82682.7	1128.9	1723.08	-76612.8	0.0737987	-3.76026
10	708	tr|F1PG39|F1PG39_CANLF	N/A	N/A	Inter-alpha-trypsin inhibitor heavy chain 2 OS=Canis lupus familiaris GN=ITIH2 PE=4 SV=2	TRUE	-63.8452	3.6052e-07	19765.2	198286	20980.8	200119	2247.53	4289.99	-178521	0.0996803	-3.32655
11	104	tr|E2R4E7|E2R4E7_CANLF	N/A	N/A	Afamin OS=Canis lupus familiaris GN=AFM PE=3 SV=2	TRUE	-63.3429	3.7208e-07	134215	1.14526e+06	135891	1.14523e+06	6074.52	26970.3	-1.01104e+06	0.117192	-3.09305
12	124	tr|F1Q418|F1Q418_CANLF	N/A	N/A	Inter-alpha-trypsin inhibitor heavy chain 1 OS=Canis lupus familiaris GN=ITIH1 PE=4 SV=2	TRUE	-61.0711	4.3056e-07	97254	1.08206e+06	91579	1.08143e+06	27093.5	6785.68	-984806	0.0898786	-3.47588
13	67	tr|A0A131YG23|A0A131YG23_RHIAP	N/A	N/A	3'-phosphoadenosine 5'-phosphosulfate synthase OS=Rhipicephalus appendiculatus PE=3 SV=1	TRUE	-55.8018	6.1749e-07	509827	1.3724e+06	512914	1.38199e+06	7389.51	25733.7	-862570	0.371487	-1.42862
14	15	tr|J9NTL7|J9NTL7_CANLF	N/A	N/A	Uncharacterized protein OS=Canis lupus familiaris GN=CFH PE=4 SV=1	TRUE	-55.6973	6.2213e-07	229313	1.37352e+06	228048	1.38054e+06	26251.5	24019.8	-1.14421e+06	0.166952	-2.58249
15	7	tr|F6UME0|F6UME0_CANLF	N/A	N/A	Alpha-2-macroglobulin OS=Canis lupus familiaris GN=A2M PE=4 SV=1	TRUE	-55.1167	6.4873e-07	201201	2.30952e+06	202738	2.34552e+06	3089.06	66182	-2.10832e+06	0.0871181	-3.52088
16	433	tr|L7M1V2|L7M1V2_9ACAR	N/A	N/A	Putative isovaleryl coenzyme a dehydrogenase OS=Rhipicephalus pulchellus PE=2 SV=1	TRUE	54.6378	6.7175e-07	246568	97782.4	246719	98821	4263.62	2016.89	148786	2.5216	1.33434
17	374	tr|F1PBL4|F1PBL4_CANLF	N/A	N/A	Fibrinogen alpha chain OS=Canis lupus familiaris GN=FGA PE=4 SV=1	TRUE	-54.012	7.0339e-07	154467	1.67549e+06	148085	1.68069e+06	19039.5	44906.6	-1.52102e+06	0.0921921	-3.43921
18	1318	tr|L7MIR1|L7MIR1_9ACAR	N/A	N/A	Putative bitil peptide (Fragment) OS=Rhipicephalus pulchellus PE=2 SV=1	TRUE	53.9694	7.0562e-07	59254.7	17166.1	59258.3	17564.7	612.144	1204.09	42088.6	3.45184	1.78737
19	1246	tr|A0A1E1X7S7|A0A1E1X7S7_9ACAR	N/A	N/A	Putative aldehyde dehydrogenase OS=Amblyomma aureolatum PE=2 SV=1	TRUE	53.5158	7.2981e-07	235493	11783.4	235087	13636.3	2874.9	6645.18	223710	19.9852	4.32086
20	377	tr|A0A224YGA0|A0A224YGA0_9ACAR	N/A	N/A	3-hydroxyacyl-CoA dehydrogenase OS=Rhipicephalus zambeziensis PE=4 SV=1	TRUE	52.1699	8.08e-07	873194	326614	880832	322775	16044.1	8478.49	546581	2.67348	1.41872
21	19	sp|P60524|HBB_CANLF	N/A	N/A	Hemoglobin subunit beta OS=Canis lupus familiaris GN=HBB PE=1 SV=1	TRUE	-51.8787	8.2626e-07	2.61117e+06	3.51231e+07	2.47938e+06	3.51179e+07	301076	1.04287e+06	-3.2512e+07	0.0743432	-3.74966
22	1278	tr|L7LZY7|L7LZY7_9ACAR	N/A	N/A	Putative 26s proteasome regulatory complex subunit OS=Rhipicephalus pulchellus PE=2 SV=1	TRUE	-51.1174	8.7654e-07	53548.9	99515.2	53689.3	99128.3	1070.95	1130.89	-45966.3	0.538098	-0.89406
23	1247	tr|L7N0F2|L7N0F2_CANLF	N/A	N/A	Uncharacterized protein OS=Canis lupus familiaris PE=4 SV=1	TRUE	-48.9403	1.043e-06	72587.7	415084	72527	417655	1737.77	11996.1	-342496	0.174875	-2.5156
24	233	tr|A0A131Z4L0|A0A131Z4L0_RHIAP	N/A	N/A	Glutathione S-transferase OS=Rhipicephalus appendiculatus PE=4 SV=1	TRUE	-47.9034	1.1361e-06	168547	1.14221e+06	169064	1.16055e+06	11589.7	33242.5	-973664	0.147562	-2.76061
25	599	tr|E2QYU2|E2QYU2_CANLF	N/A	N/A	Clusterin OS=Canis lupus familiaris GN=CLU PE=3 SV=1	TRUE	-47.1691	1.2084e-06	12516.7	292855	12817.7	288764	1272.91	10215	-280338	0.0427404	-4.54826
26	1128	tr|F6Y713|F6Y713_CANLF	N/A	N/A	Alpha-1-acid glycoprotein OS=Canis lupus familiaris GN=LOC100685620 PE=3 SV=1	TRUE	-46.3829	1.2923e-06	1557.24	36602.2	1445.73	36532.6	861.489	985.107	-35045	0.0425451	-4.55486
27	1137	tr|V9MLX6|V9MLX6_RHIAP	N/A	N/A	Cytochrome c oxidase subunit 2 OS=Rhipicephalus appendiculatus GN=COX2 PE=3 SV=1	TRUE	-45.6313	1.3795e-06	30841.4	117756	29443.1	117826	3291.34	225.439	-86914.2	0.26191	-1.93286
28	146	tr|A0A131YK23|A0A131YK23_RHIAP	N/A	N/A	1-pyrroline-5-carboxylate dehydrogenase OS=Rhipicephalus appendiculatus PE=3 SV=1	TRUE	44.9319	1.4672e-06	174171	57684.2	175476	57743.2	4488.83	117.369	116487	3.01938	1.59425
29	1444	tr|V5IGE3|V5IGE3_IXORI	N/A	N/A	Uncharacterized protein (Fragment) OS=Ixodes ricinus PE=2 SV=1	TRUE	-44.6811	1.5004e-06	2003.12	237753	1115.31	241358	1884.29	8942.42	-235750	0.00842522	-6.89107
30	1131	tr|L7LQQ6|L7LQQ6_9ACAR	N/A	N/A	Putative microplusin-like antibacteral peptide OS=Rhipicephalus pulchellus PE=2 SV=1	TRUE	-44.2543	1.559e-06	5182.77	149936	5453.25	148410	1096.47	5558.31	-144753	0.0345666	-4.85448
31	9	tr|J9P8M2|J9P8M2_CANLF	N/A	N/A	Fibronectin OS=Canis lupus familiaris GN=FN1 PE=4 SV=1	TRUE	-43.8513	1.617e-06	140025	1.19208e+06	134075	1.17425e+06	10633.3	40170.8	-1.05205e+06	0.117463	-3.08972
32	668	tr|L7M587|L7M587_9ACAR	N/A	N/A	Superoxide dismutase OS=Rhipicephalus pulchellus PE=2 SV=1	TRUE	-43.1999	1.7166e-06	63072.1	189001	60621.5	188402	4632.15	2008.78	-125929	0.333713	-1.58332
33	225	tr|L7M817|L7M817_9ACAR	N/A	N/A	Putative peptid OS=Rhipicephalus pulchellus PE=2 SV=1	TRUE	42.2015	1.8846e-06	507959	165388	504953	164120	12853.9	5697.21	342571	3.07132	1.61886
34	774	tr|E1CAX9|E1CAX9_HAELO	N/A	N/A	Vitellogenin-1 OS=Haemaphysalis longicornis GN=HlVg-1 PE=2 SV=1	TRUE	-40.7533	2.1665e-06	78135.5	388768	75316.3	394812	5358.18	12065.9	-310632	0.200982	-2.31486
35	607	tr|L7M0M1|L7M0M1_9ACAR	N/A	N/A	Putative lethal 2 35di OS=Rhipicephalus pulchellus PE=2 SV=1	TRUE	40.7294	2.1716e-06	441320	107815	437042	106683	7791.15	11850.9	333505	4.09331	2.03327
36	298	tr|A0A1E1XJX4|A0A1E1XJX4_9ACAR	N/A	N/A	Putative secreted protein (Fragment) OS=Amblyomma sculptum PE=2 SV=1	TRUE	-39.7533	2.3924e-06	732215	1.87761e+06	728223	1.87049e+06	29645.8	40145.1	-1.1454e+06	0.389971	-1.35856
37	249	tr|E2R081|E2R081_CANLF	N/A	N/A	Serpin family B member 10 OS=Canis lupus familiaris GN=SERPINB10 PE=3 SV=1	TRUE	-39.4639	2.4632e-06	134697	759528	140658	766141	11542.3	24876.2	-624831	0.177343	-2.49539
38	147	tr|A0A224YSJ1|A0A224YSJ1_9ACAR	N/A	N/A	Acetyl coa hydrolase OS=Rhipicephalus zambeziensis PE=4 SV=1	TRUE	39.3599	2.4892e-06	1.83986e+06	510419	1.81823e+06	502682	56356.9	15699.1	1.32944e+06	3.60461	1.84984
39	434	tr|J9P9J6|J9P9J6_CANLF	N/A	N/A	Uncharacterized protein OS=Canis lupus familiaris PE=4 SV=1	TRUE	-39.2802	2.5095e-06	70993.4	391441	70643	399130	1789.57	14016.3	-320447	0.181364	-2.46304
40	1258	tr|A0A131XQ18|A0A131XQ18_9ACAR	N/A	N/A	Putative fatty acid-binding protein fabp (Fragment) OS=Hyalomma excavatum PE=2 SV=1	TRUE	-39.1399	2.5456e-06	205139	1.66076e+06	205195	1.67476e+06	1873.01	64388.3	-1.45562e+06	0.123521	-3.01717
41	288	tr|C9W1P9|C9W1P9_RHISA	N/A	N/A	40S ribosomal protein S8 OS=Rhipicephalus sanguineus PE=2 SV=1	TRUE	38.9312	2.6005e-06	1.25512e+06	705194	1.26275e+06	698155	19836.4	14321.8	549926	1.77982	0.831733
42	420	tr|L7M4T4|L7M4T4_9ACAR	N/A	N/A	Uncharacterized protein OS=Rhipicephalus pulchellus PE=2 SV=1	TRUE	38.0951	2.8358e-06	432641	61999	430218	60428	5719.05	15851.7	370642	6.97818	2.80285
43	449	tr|B7PXJ0|B7PXJ0_IXOSC	N/A	N/A	Eukaryotic peptide chain release factor subunit, putative OS=Ixodes scapularis GN=8032824 PE=4 SV=1	TRUE	37.9627	2.8755e-06	285314	206179	285375	207963	1321.45	3359.99	79134.4	1.38381	0.468649
44	263	tr|A0A023FJC0|A0A023FJC0_9ACAR	N/A	N/A	Putative fibrillarin (Fragment) OS=Amblyomma cajennense PE=2 SV=1	TRUE	37.1295	3.1418e-06	1.96155e+06	701129	1.98144e+06	696583	57877.9	10357.2	1.26042e+06	2.7977	1.48424
45	335	tr|J9PAW5|J9PAW5_CANLF	N/A	N/A	Uncharacterized protein OS=Canis lupus familiaris PE=4 SV=1	TRUE	-37.0889	3.1556e-06	169926	1.40849e+06	170609	1.41676e+06	9310.17	57087	-1.23857e+06	0.120644	-3.05118
46	186	tr|A0A0C9SCJ0|A0A0C9SCJ0_AMBAM	N/A	N/A	Putative 60 kDa chaperonin (Fragment) OS=Amblyomma americanum PE=2 SV=1	TRUE	36.4959	3.3652e-06	4.63681e+06	476827	4.55737e+06	499659	182607	75049.4	4.15998e+06	9.7243	3.28159
47	342	tr|L7M679|L7M679_9ACAR	N/A	N/A	Putative f0f1-type atp synthase gamma subunit OS=Rhipicephalus pulchellus PE=2 SV=1	TRUE	36.3736	3.4105e-06	423796	5356.01	433502	4974.71	19897.4	1055.69	418440	79.1253	6.30607
48	1072	tr|L7MLR0|L7MLR0_9ACAR	N/A	N/A	Annexin (Fragment) OS=Rhipicephalus pulchellus PE=2 SV=1	TRUE	35.98	3.5618e-06	501232	234420	503582	232385	8957.62	9205.06	266812	2.13818	1.09638
49	376	tr|L7M450|L7M450_9ACAR	N/A	N/A	Putative myosin light chain cytoplasmic OS=Rhipicephalus pulchellus PE=2 SV=1	TRUE	-35.9452	3.5756e-06	167139	393587	169641	389811	4707.07	9844.07	-226447	0.424657	-1.23563
50	1050	tr|B7SP42|B7SP42_DERVA	N/A	N/A	Putative legumain-like protease OS=Dermacentor variabilis PE=2 SV=1	TRUE	-35.6507	3.6949e-06	120609	472904	121067	465163	6288.39	15918.8	-352295	0.255039	-1.97121
51	876	tr|A0A131Z4A2|A0A131Z4A2_RHIAP	N/A	N/A	Cystatin OS=Rhipicephalus appendiculatus PE=3 SV=1	TRUE	-35.4436	3.7818e-06	12681.9	466295	15920.7	472986	7034.5	21021.3	-453613	0.0271971	-5.2004
52	650	tr|A0A224YCG2|A0A224YCG2_9ACAR	N/A	N/A	Pancreatic trypsin inhibitor OS=Rhipicephalus zambeziensis PE=4 SV=1	TRUE	-35.3617	3.8169e-06	4585.75	218026	6244.71	216273	3140.27	9971.75	-213441	0.021033	-5.5712
53	167	tr|F1PAX2|F1PAX2_CANLF	N/A	N/A	Ceruloplasmin OS=Canis lupus familiaris GN=CP PE=3 SV=2	TRUE	-35.3538	3.8202e-06	78550.1	680112	79707.6	669774	10372.9	27585.8	-601562	0.115496	-3.11409
54	485	tr|A0A224Z1B9|A0A224Z1B9_9ACAR	N/A	N/A	Small subunit ribosomal protein S18e OS=Rhipicephalus zambeziensis PE=3 SV=1	TRUE	35.3363	3.8278e-06	621396	216499	619632	213137	18964.6	5850.6	404897	2.87021	1.52116
55	33	tr|F1P8G0|F1P8G0_CANLF	N/A	N/A	Fibrinogen gamma chain OS=Canis lupus familiaris GN=FGG PE=4 SV=2	TRUE	-35.2287	3.8747e-06	1.60489e+06	7.4381e+06	1.61186e+06	7.32099e+06	182453	221274	-5.83321e+06	0.215766	-2.21246
56	324	tr|L7M739|L7M739_9ACAR	N/A	N/A	Putative ribosome bioproteinsis protein OS=Rhipicephalus pulchellus PE=2 SV=1	TRUE	35.1449	3.9117e-06	161575	53739.9	162502	52000.7	3381.95	4099.46	107835	3.00661	1.58814
57	479	tr|L7LXX6|L7LXX6_9ACAR	N/A	N/A	Putative rna-binding protein hnrnp-m OS=Rhipicephalus pulchellus PE=2 SV=1	TRUE	-34.9065	4.0193e-06	251394	749908	245267	757046	15530.9	19252.7	-498514	0.335233	-1.57676
58	1177	tr|J9JHH5|J9JHH5_CANLF	N/A	N/A	Joining chain of multimeric IgA and IgM OS=Canis lupus familiaris GN=JCHAIN PE=4 SV=1	TRUE	-34.5979	4.1643e-06	31751.3	269497	31670	274541	2384.72	11660.8	-237746	0.117817	-3.08538
59	763	tr|C9W1L2|C9W1L2_RHISA	N/A	N/A	NADH dehydrogenase [ubiquinone] 1 alpha subcomplex subunit 12 OS=Rhipicephalus sanguineus PE=2 SV=1	TRUE	34.4138	4.2538e-06	222777	92861.1	224749	91641.1	3725.86	5373.32	129916	2.39904	1.26246
60	278	tr|F1PBK6|F1PBK6_CANLF	N/A	N/A	Carbonic anhydrase 1 OS=Canis lupus familiaris GN=CA1 PE=4 SV=2	TRUE	-34.3741	4.2735e-06	283833	3.99331e+06	285204	4.06644e+06	15683.1	186255	-3.70947e+06	0.0710772	-3.81447
61	804	tr|L7LZG3|L7LZG3_9ACAR	N/A	N/A	Thiamine pyrophosphokinase OS=Rhipicephalus pulchellus PE=2 SV=1	TRUE	33.4276	4.7769e-06	227585	57584.7	224799	59138.5	7633.89	4394.79	170000	3.95217	1.98264
62	1024	tr|J9PAA4|J9PAA4_CANLF	N/A	N/A	Carboxypeptidase N subunit 2 OS=Canis lupus familiaris GN=CPN2 PE=4 SV=1	TRUE	-32.872	5.1071e-06	11775.8	89854.6	11729.5	90114.3	3711.92	1773.95	-78078.8	0.131054	-2.93177
63	96	tr|E2QZQ1|E2QZQ1_CANLF	N/A	N/A	Uncharacterized protein OS=Canis lupus familiaris GN=TF PE=3 SV=1	TRUE	-32.7938	5.1558e-06	89073.1	618579	90678.9	609960	19494.8	20052	-529505	0.143996	-2.7959
64	112	tr|V5HMU2|V5HMU2_IXORI	N/A	N/A	Putative 14-3-3 logues OS=Ixodes ricinus PE=2 SV=1	TRUE	32.6287	5.2606e-06	2.19259e+06	1.1253e+06	2.1851e+06	1.12902e+06	49288.8	27936.2	1.06728e+06	1.94844	0.962321
65	84	tr|F1PZR4|F1PZR4_CANLF	N/A	N/A	Hemopexin OS=Canis lupus familiaris GN=HPX PE=3 SV=2	TRUE	-32.4236	5.3946e-06	2.27803e+06	1.53273e+07	2.31287e+06	1.50521e+07	84656.1	691927	-1.30493e+07	0.148626	-2.75025
66	116	tr|J9NSF9|J9NSF9_CANLF	N/A	N/A	Prothrombin OS=Canis lupus familiaris GN=F2 PE=3 SV=1	TRUE	-31.5924	5.9831e-06	120753	927106	112214	941253	33524.6	28817.8	-806352	0.130248	-2.94067
67	613	tr|F1Q4D9|F1Q4D9_CANLF	N/A	N/A	Retinol binding protein 4 OS=Canis lupus familiaris GN=RBP4 PE=3 SV=1	TRUE	-31.3697	6.1542e-06	21249.8	94279.5	20415.3	92753.9	1680.35	3665.46	-73029.6	0.225392	-2.14949
68	885	tr|F0JA74|F0JA74_AMBVA	N/A	N/A	Putative secreted glycine-rich protein OS=Amblyomma variegatum PE=2 SV=1	TRUE	30.9975	6.4541e-06	150496	48353.9	149841	49710.5	4845.76	3015.45	102142	3.11238	1.63802
69	185	tr|F6Y290|F6Y290_CANLF	N/A	N/A	Leukotriene A(4) hydrolase OS=Canis lupus familiaris GN=LTA4H PE=3 SV=1	TRUE	-30.9762	6.4718e-06	67175.9	395448	65854.7	401211	15168.7	10336.2	-328272	0.169873	-2.55747
70	73	tr|J9NVC6|J9NVC6_CANLF	N/A	N/A	Immunoglobulin heavy constant mu OS=Canis lupus familiaris GN=IGHM PE=4 SV=1	TRUE	-30.8993	6.5363e-06	665314	2.44141e+06	672664	2.39543e+06	59564.9	79774.5	-1.7761e+06	0.272512	-1.87561
71	107	tr|L7MBN6|L7MBN6_9ACAR	N/A	N/A	Putative 24 kDa family member OS=Rhipicephalus pulchellus PE=2 SV=1	TRUE	30.6266	6.7714e-06	633610	93568	640321	95615.2	15151.3	26518.3	540042	6.77165	2.75951
72	184	tr|A0A131YQ75|A0A131YQ75_RHIAP	N/A	N/A	Transglutaminase/protease like proteins OS=Rhipicephalus appendiculatus PE=4 SV=1	TRUE	30.4587	6.9214e-06	972944	287350	954294	289094	36620.2	13376.2	685594	3.38592	1.75955
73	1361	tr|A0A224YY71|A0A224YY71_9ACAR	N/A	N/A	Fasciclin domain containing protein OS=Rhipicephalus zambeziensis PE=4 SV=1	TRUE	30.4484	6.9307e-06	378927	150259	375785	151288	12568.2	3353.07	228668	2.52183	1.33447
74	697	tr|A0A224YTY7|A0A224YTY7_9ACAR	N/A	N/A	Glyceraldehyde-3-phosphate dehydrogenase OS=Rhipicephalus zambeziensis PE=3 SV=1	TRUE	30.4457	6.9331e-06	5.30406e+06	1.45519e+06	5.31157e+06	1.42762e+06	213471	48728.2	3.84888e+06	3.64494	1.86589
75	343	tr|A0A131XE97|A0A131XE97_9ACAR	N/A	N/A	Glycerol-3-phosphate dehydrogenase [NAD(+)] OS=Hyalomma excavatum PE=2 SV=1	TRUE	30.2455	7.1179e-06	317232	92059.1	318784	90837.8	11703.6	5413.14	225173	3.44597	1.78491
76	282	tr|F1PGM9|F1PGM9_CANLF	N/A	N/A	Complement component 4 binding protein alpha OS=Canis lupus familiaris GN=C4BPA PE=4 SV=2	TRUE	-30.2314	7.1311e-06	41941	323376	42167.4	315855	4160.3	15578.3	-281435	0.129697	-2.94678
77	292	tr|A0A224YEQ4|A0A224YEQ4_9ACAR	N/A	N/A	Glycine rich superfamily member (Fragment) OS=Rhipicephalus zambeziensis PE=4 SV=1	TRUE	30.0847	7.2707e-06	5.11967e+06	757738	5.23731e+06	783305	246395	48522.5	4.36193e+06	6.75651	2.75628
78	262	tr|A0A224YSR0|A0A224YSR0_9ACAR	N/A	N/A	Lipoprotein amino terminal region OS=Rhipicephalus zambeziensis PE=4 SV=1	TRUE	30.0589	7.2956e-06	479828	100877	475507	93392.7	11388	18631.1	378951	4.75656	2.24992
79	375	tr|A0A0A7DS56|A0A0A7DS56_RHIMP	N/A	N/A	Pyruvate kinase OS=Rhipicephalus microplus PE=2 SV=1	TRUE	29.6722	7.6819e-06	1.29049e+06	434203	1.28981e+06	434340	49443.5	7328.89	856285	2.97208	1.57147
80	97	tr|A0A224YH29|A0A224YH29_9ACAR	N/A	N/A	ADP-sugar pyrophosphatase / 8-oxo-dGDP phosphatase OS=Rhipicephalus zambeziensis PE=4 SV=1	TRUE	-29.6533	7.7015e-06	331747	683285	335263	684998	10518	17634.9	-351538	0.485518	-1.0424
81	456	tr|A0A224Y422|A0A224Y422_9ACAR	N/A	N/A	Glycine rich superfamily member OS=Rhipicephalus zambeziensis PE=4 SV=1	TRUE	29.5723	7.7859e-06	870304	337145	864826	345585	20908.2	23194.4	533159	2.58139	1.36815
82	1272	tr|A0A131YHN4|A0A131YHN4_RHIAP	N/A	N/A	Pancreatic trypsin inhibitor OS=Rhipicephalus appendiculatus PE=4 SV=1	TRUE	29.5031	7.8589e-06	354077	5892.42	360709	3694.35	19702.4	5445.15	348184	60.0901	5.90906
83	870	tr|A0A131XLJ3|A0A131XLJ3_9ACAR	N/A	N/A	Putative transglutaminase/protease-like protein OS=Hyalomma excavatum PE=2 SV=1	TRUE	29.4418	7.9243e-06	250221	5874.22	254879	4109.96	14030.6	3127.18	244347	42.5965	5.41266
84	222	tr|A0A224ZAF3|A0A224ZAF3_9ACAR	N/A	N/A	Transketolase OS=Rhipicephalus zambeziensis PE=4 SV=1	TRUE	29.2899	8.0893e-06	343538	145605	346059	150931	5109.31	10530.7	197933	2.35939	1.23841
85	597	tr|F2Z4Q7|F2Z4Q7_CANLF	N/A	N/A	Serpin family F member 1 OS=Canis lupus familiaris GN=SERPINF1 PE=3 SV=1	TRUE	-29.2719	8.1092e-06	13781.4	170128	12449.5	171905	7728.42	5084.85	-156346	0.0810061	-3.62583
86	567	tr|A0A131YIS0|A0A131YIS0_RHIAP	N/A	N/A	Chitin-binding protein OS=Rhipicephalus appendiculatus PE=4 SV=1	TRUE	-29.2249	8.1613e-06	1.36737e+06	3.26153e+06	1.3736e+06	3.22928e+06	34129.7	106946	-1.89416e+06	0.41924	-1.25415
87	996	tr|A0A131YEN4|A0A131YEN4_RHIAP	N/A	N/A	TIL domain containing protein OS=Rhipicephalus appendiculatus PE=4 SV=1	TRUE	-28.8115	8.6379e-06	5933.25	193243	7855.05	188339	3691.15	10638.3	-187310	0.0307036	-5.02545
88	670	tr|E2R5J0|E2R5J0_CANLF	N/A	N/A	Pentaxin OS=Canis lupus familiaris GN=CRP PE=3 SV=2	TRUE	-28.4637	9.0661e-06	31264	276396	29984.2	284043	2707.41	14668.9	-245132	0.113113	-3.14417
89	55	tr|A0A224YM59|A0A224YM59_9ACAR	N/A	N/A	Aconitate hydratase, mitochondrial OS=Rhipicephalus zambeziensis PE=3 SV=1	TRUE	28.4205	9.1211e-06	952878	179545	970330	194349	39147.3	26243.2	773333	5.30718	2.40794
90	26	tr|F1PW65|F1PW65_CANLF	N/A	N/A	Fibrinogen beta chain OS=Canis lupus familiaris GN=FGB PE=4 SV=2	TRUE	-28.3017	9.2746e-06	583590	5.11221e+06	585977	5.26826e+06	6083.96	277083	-4.52862e+06	0.114156	-3.13092
91	35	tr|F1PDJ5|F1PDJ5_CANLF	N/A	N/A	Apolipoprotein A-I OS=Canis lupus familiaris GN=APOA1 PE=3 SV=1	TRUE	-28.1885	9.4239e-06	336652	1.99284e+07	355680	1.9744e+07	101904	1.1995e+06	-1.95917e+07	0.0168931	-5.88742
92	750	tr|E2RLN1|E2RLN1_CANLF	N/A	N/A	Serpin family D member 1 OS=Canis lupus familiaris GN=SERPIND1 PE=3 SV=1	TRUE	-28.1855	9.4279e-06	27691.7	279132	33072.1	280564	14100.4	6318.57	-251440	0.0992068	-3.33342
93	1064	tr|F1PNG7|F1PNG7_CANLF	N/A	N/A	Complement C1r OS=Canis lupus familiaris GN=C1R PE=3 SV=2	TRUE	-28.1234	9.511e-06	2988.65	96378	2305.91	93492.9	1411.31	5575.77	-93389.3	0.0310097	-5.01114
94	106	tr|A0A131YX76|A0A131YX76_RHIAP	N/A	N/A	Cysteine proteinase OS=Rhipicephalus appendiculatus PE=3 SV=1	TRUE	28.1215	9.5136e-06	3.06593e+06	252351	3.07481e+06	280961	163428	57634.1	2.81358e+06	12.1494	3.60282
95	128	tr|A0A224YPB3|A0A224YPB3_9ACAR	N/A	N/A	Heat shock protein OS=Rhipicephalus zambeziensis PE=3 SV=1	TRUE	28.0609	9.5957e-06	6.80111e+06	2.79886e+06	6.8764e+06	2.78055e+06	215090	121506	4.00225e+06	2.42995	1.28093
96	754	tr|V5IK37|V5IK37_IXORI	N/A	N/A	S-adenosylmethionine synthase OS=Ixodes ricinus PE=2 SV=1	TRUE	27.9174	9.7937e-06	179829	66318	180186	64824.7	4489.52	5425.92	113511	2.71162	1.43916
97	1026	tr|A0A224Z7T1|A0A224Z7T1_9ACAR	N/A	N/A	Thymus specific serine protease OS=Rhipicephalus zambeziensis PE=4 SV=1	TRUE	27.7872	9.9777e-06	174253	92358.4	175055	94442.3	2779.19	4281.87	81895	1.88671	0.915872
98	293	tr|A0A224YNT9|A0A224YNT9_9ACAR	N/A	N/A	Glyoxalase OS=Rhipicephalus zambeziensis PE=4 SV=1	TRUE	27.7473	1.0035e-05	789580	282955	778909	271046	20505.8	24075.6	506625	2.79048	1.48051
99	412	tr|A0A131XG98|A0A131XG98_9ACAR	N/A	N/A	Putative zinc-binding oxidoreductase OS=Hyalomma excavatum PE=2 SV=1	TRUE	27.7112	1.0087e-05	802685	376493	799163	376745	7677.92	25508.1	426192	2.132	1.09221
100	462	tr|A0A224YSG1|A0A224YSG1_9ACAR	N/A	N/A	60S ribosomal protein L6 OS=Rhipicephalus zambeziensis PE=3 SV=1	TRUE	27.6871	1.0122e-05	374989	169935	376156	167942	10032.9	7993.18	205054	2.20666	1.14186
101	872	tr|L7MK38|L7MK38_9ACAR	N/A	N/A	Putative similar to chymotrypsin-elastase inhibitor ixodidin (Fragment) OS=Rhipicephalus pulchellus PE=2 SV=1	TRUE	-27.5277	1.0358e-05	40040.4	82000.5	39809.7	82538.4	750.432	2531.24	-41960.1	0.488294	-1.03418
102	1465	tr|A0A023GNQ8|A0A023GNQ8_9ACAR	N/A	N/A	Putative t-complex protein 1 (Fragment) OS=Amblyomma triste PE=2 SV=1	TRUE	-27.4891	1.0416e-05	3497.71	72499.4	3168.42	70644.8	1220.39	4172.91	-69001.6	0.0482447	-4.37348
103	700	tr|L7MIF4|L7MIF4_9ACAR	N/A	N/A	Putative lanthionine synthetase c-like protein 1 (Fragment) OS=Rhipicephalus pulchellus PE=2 SV=1	TRUE	27.4036	1.0546e-05	178435	33644.7	179359	32940.2	8981.59	1755.27	144790	5.3035	2.40695
104	1046	tr|A0A1E1XIJ1|A0A1E1XIJ1_9ACAR	N/A	N/A	Putative secreted salivary gland protein OS=Amblyomma aureolatum PE=2 SV=1	TRUE	27.3724	1.0594e-05	1.42391e+06	52497.7	1.45864e+06	50721.6	86050.3	11223.6	1.37141e+06	27.1233	4.76146
105	639	tr|A0A131YMN4|A0A131YMN4_RHIAP	N/A	N/A	Fibrinogen-related domain containing protein OS=Rhipicephalus appendiculatus PE=4 SV=1	TRUE	-27.2329	1.0811e-05	5267.15	47347.6	4052.68	47083.2	2526.83	882.089	-42080.4	0.111244	-3.1682
106	243	tr|L7M4L8|L7M4L8_9ACAR	N/A	N/A	Putative 60s ribosomal protein l7 OS=Rhipicephalus pulchellus PE=2 SV=1	TRUE	27.1148	1.1e-05	1.50272e+06	435139	1.52148e+06	443313	65363	19450.2	1.06758e+06	3.45343	1.78803
107	701	tr|E2R5U8|E2R5U8_CANLF	N/A	N/A	Transthyretin OS=Canis lupus familiaris GN=TTR PE=3 SV=1	TRUE	-26.9946	1.1196e-05	143020	1.00987e+06	145297	991547	15726.6	53350.2	-866855	0.141621	-2.81989
108	108	tr|A0A224Z3F9|A0A224Z3F9_9ACAR	N/A	N/A	Large subunit ribosomal protein L4e OS=Rhipicephalus zambeziensis PE=4 SV=1	TRUE	26.4928	1.2065e-05	5.44167e+06	1.86516e+06	5.52178e+06	1.86178e+06	232018	29013.9	3.57651e+06	2.91753	1.54475
109	684	tr|A0A023G4G2|A0A023G4G2_9ACAR	N/A	N/A	Putative cuticular protein 76bd OS=Amblyomma triste PE=2 SV=1	TRUE	26.4302	1.2179e-05	501253	109203	502944	109681	25507.9	3071.31	392049	4.59009	2.19852
110	321	tr|A0A224YGY2|A0A224YGY2_9ACAR	N/A	N/A	Adenosine deaminase OS=Rhipicephalus zambeziensis PE=4 SV=1	TRUE	26.3278	1.2369e-05	355651	172541	354348	175199	9065.63	7932.89	183110	2.06125	1.04352
111	190	tr|J9NSS7|J9NSS7_CANLF	N/A	N/A	Leucine rich alpha-2-glycoprotein 1 OS=Canis lupus familiaris GN=LRG1 PE=4 SV=1	TRUE	-25.8444	1.3316e-05	59379.2	766463	49511	758704	21436	42262.2	-707084	0.0774716	-3.69019
112	1156	tr|B7PTE3|B7PTE3_IXOSC	N/A	N/A	Ribosomal protein, putative OS=Ixodes scapularis GN=8031084 PE=3 SV=1	TRUE	25.8157	1.3375e-05	282053	109144	282554	107223	10259	5416.18	172909	2.58422	1.36973
113	279	tr|C9W1T4|C9W1T4_RHISA	N/A	N/A	Putative cement protein (Fragment) OS=Rhipicephalus sanguineus PE=2 SV=1	TRUE	25.7934	1.3421e-05	4.98191e+06	1.03419e+06	5.03919e+06	1.02364e+06	262490	37065.6	3.94773e+06	4.81723	2.2682
114	1054	tr|A0A131YEJ6|A0A131YEJ6_RHIAP	N/A	N/A	Uncharacterized protein OS=Rhipicephalus appendiculatus PE=4 SV=1	TRUE	-25.7163	1.3582e-05	221386	1.44472e+06	221883	1.4452e+06	3448.09	82321.9	-1.22333e+06	0.153238	-2.70615
115	161	tr|A0A224Z4Q3|A0A224Z4Q3_9ACAR	N/A	N/A	40S ribosomal protein SA OS=Rhipicephalus zambeziensis PE=3 SV=1	TRUE	25.6574	1.3706e-05	2.73459e+06	1.25409e+06	2.78032e+06	1.23749e+06	90036.1	43385.5	1.4805e+06	2.18054	1.12468
116	238	tr|A0A224Z666|A0A224Z666_9ACAR	N/A	N/A	Phosphoserine aminotransferase OS=Rhipicephalus zambeziensis PE=3 SV=1	TRUE	25.5972	1.3835e-05	61657.9	36627.7	61795.1	36989.3	996.622	1369.41	25030.2	1.68337	0.751349
117	143	tr|L7MG42|L7MG42_9ACAR	N/A	N/A	Putative alkyl hydroperoxide reductase thiol specific antioxidant (Fragment) OS=Rhipicephalus pulchellus PE=2 SV=1	TRUE	25.4992	1.4048e-05	1.88458e+06	769751	1.87245e+06	768091	74758.2	12064.2	1.11483e+06	2.44829	1.29178
118	1208	tr|F1PB77|F1PB77_CANLF	N/A	N/A	Alpha-1,4 glucan phosphorylase OS=Canis lupus familiaris GN=PYGL PE=3 SV=2	TRUE	25.4093	1.4247e-05	458821	273067	458594	274394	8082.38	9747.09	185755	1.68025	0.74868
119	1001	tr|A0A224YEP2|A0A224YEP2_9ACAR	N/A	N/A	Secreted proline-rich protein OS=Rhipicephalus zambeziensis PE=4 SV=1	TRUE	25.0917	1.4978e-05	23273	1763.76	23313.4	1945.88	1394	511.165	21509.2	13.1951	3.72193
120	1006	tr|A0A224YWT9|A0A224YWT9_9ACAR	N/A	N/A	Gamma-glutamyltranspeptidase / glutathione hydrolase / leukotriene-C4 hydrolase OS=Rhipicephalus zambeziensis PE=4 SV=1	TRUE	-25.0565	1.5062e-05	78142.8	317823	78035.6	313040	1493.48	16500.6	-239680	0.245869	-2.02404
121	88	tr|A0A224Z2Z6|A0A224Z2Z6_9ACAR	N/A	N/A	KSR 2 misexpression suppressor OS=Rhipicephalus zambeziensis PE=4 SV=1	TRUE	24.9092	1.5419e-05	1.53514e+06	860883	1.51736e+06	855476	45527.7	11195.9	674256	1.78321	0.83448
122	176	tr|L7MAZ4|L7MAZ4_9ACAR	N/A	N/A	3-hydroxyisobutyryl-CoA hydrolase, mitochondrial OS=Rhipicephalus pulchellus PE=2 SV=1	TRUE	24.8759	1.5501e-05	930560	246906	924348	261535	29816.7	37105.8	683654	3.76888	1.91414
123	532	tr|A0A131YHR2|A0A131YHR2_RHIAP	N/A	N/A	Glutathione S-transferase OS=Rhipicephalus appendiculatus PE=4 SV=1	TRUE	24.8667	1.5524e-05	1.57558e+06	412324	1.5994e+06	415027	80787.1	6206.47	1.16326e+06	3.82123	1.93404
124	103	tr|E2RCC8|E2RCC8_CANLF	N/A	N/A	Immunoglobulin heavy constant mu OS=Canis lupus familiaris GN=IGHM PE=4 SV=2	TRUE	-24.8566	1.5549e-05	977189	5.79039e+06	997286	5.69824e+06	38457.6	333181	-4.8132e+06	0.16876	-2.56695
125	1084	tr|L7M7B6|L7M7B6_9ACAR	N/A	N/A	Putative rna-binding protein fus OS=Rhipicephalus pulchellus PE=2 SV=1	TRUE	24.7585	1.5796e-05	274857	158380	272754	158357	5320.81	6171.38	116476	1.73542	0.795287
126	1173	tr|V5H237|V5H237_IXORI	N/A	N/A	Putative low-density lipoprotein receptor-related protein 1b OS=Ixodes ricinus PE=2 SV=1	TRUE	24.5001	1.6469e-05	384383	87808.1	386256	88097	20631	3736.14	296575	4.37754	2.13012
127	151	tr|A0A224YSG5|A0A224YSG5_9ACAR	N/A	N/A	Large subunit ribosomal protein L5e OS=Rhipicephalus zambeziensis PE=3 SV=1	TRUE	24.3644	1.6837e-05	1.15613e+06	560474	1.16534e+06	560829	41795.4	6800.47	595658	2.06277	1.04459
128	2	tr|A0A131Z9J2|A0A131Z9J2_RHIAP	N/A	N/A	Heparan sulfate proteoglycan 2 (Fragment) OS=Rhipicephalus appendiculatus PE=4 SV=1	TRUE	24.3071	1.6996e-05	1.32625e+06	602425	1.33681e+06	603538	47815.7	19336.6	723824	2.20152	1.1385
129	299	tr|A0A131YNN3|A0A131YNN3_RHIAP	N/A	N/A	15-hydroxyprostaglandin dehydrogenase (NAD) OS=Rhipicephalus appendiculatus PE=3 SV=1	TRUE	24.2401	1.7183e-05	1.17858e+06	242282	1.18982e+06	242538	66674.1	5519.32	936296	4.86449	2.28229
130	1101	tr|A0A1E1XEJ2|A0A1E1XEJ2_9ACAR	N/A	N/A	Pyrroline-5-carboxylate reductase (Fragment) OS=Amblyomma aureolatum PE=2 SV=1	TRUE	24.1176	1.7533e-05	329490	62228.7	321912	63075.6	17932.5	6843.44	267262	5.29483	2.40458
131	902	tr|A0A147BVC5|A0A147BVC5_IXORI	N/A	N/A	Putative aconitase/aconitase aconitase superfamily protein (Fragment) OS=Ixodes ricinus PE=4 SV=1	TRUE	24.1168	1.7535e-05	558034	176152	556735	177073	26989.1	4878.33	381882	3.16791	1.66353
132	1238	tr|A0A131YTF0|A0A131YTF0_RHIAP	N/A	N/A	Succinate--CoA ligase [GDP-forming] subunit beta, mitochondrial OS=Rhipicephalus appendiculatus PE=3 SV=1	TRUE	23.9588	1.8e-05	267299	113912	264617	112556	9648.32	5465.52	153387	2.34654	1.23053
133	372	tr|A0A224ZBY8|A0A224ZBY8_9ACAR	N/A	N/A	Vitellogenin 3 OS=Rhipicephalus zambeziensis PE=4 SV=1	TRUE	23.865	1.8283e-05	522074	158246	521719	155765	19196.8	18131.1	363828	3.29913	1.72209
134	1162	tr|A0A224YTH4|A0A224YTH4_9ACAR	N/A	N/A	Microtubule associated complex OS=Rhipicephalus zambeziensis PE=3 SV=1	TRUE	23.8507	1.8326e-05	561446	276968	554925	280383	17412.2	11117.9	284478	2.02711	1.01943
135	341	tr|A0A131XIE0|A0A131XIE0_9ACAR	N/A	N/A	Putative uridine 5'-monophosphate synthase/orotate phosphoribosyltransferase OS=Hyalomma excavatum PE=2 SV=1	TRUE	23.831	1.8386e-05	281415	95717.7	283654	99545.9	9511.21	9575.69	185697	2.94005	1.55584
136	140	tr|A0A131YFY5|A0A131YFY5_RHIAP	N/A	N/A	Glutathione S-transferase OS=Rhipicephalus appendiculatus PE=4 SV=1	TRUE	23.8064	1.8462e-05	2.40368e+06	1.21728e+06	2.40127e+06	1.22711e+06	27749.5	81735.3	1.1864e+06	1.97463	0.981582
137	467	tr|J9P028|J9P028_CANLF	N/A	N/A	Glutathione peroxidase OS=Canis lupus familiaris GN=GPX3 PE=3 SV=1	TRUE	-23.635	1.9e-05	129458	1.04913e+06	139637	1.03094e+06	33126	58693.8	-919673	0.123395	-3.01864
138	592	tr|E2RNM1|E2RNM1_CANLF	N/A	N/A	Apolipoprotein D OS=Canis lupus familiaris GN=APOD PE=3 SV=1	TRUE	-23.5951	1.9128e-05	58580	543437	52227.8	538268	21788.9	28143	-484857	0.107795	-3.21363
139	441	tr|A0A224Z3J0|A0A224Z3J0_9ACAR	N/A	N/A	Ribosomal protein l35a OS=Rhipicephalus zambeziensis PE=4 SV=1	TRUE	23.5487	1.9279e-05	669898	80016	656172	84053.6	42537.6	8543.3	589882	8.37206	3.06558
140	991	tr|L7MJ32|L7MJ32_9ACAR	N/A	N/A	Putative ribosomal protein l17 (Fragment) OS=Rhipicephalus pulchellus PE=2 SV=1	TRUE	23.5156	1.9387e-05	687481	254518	698903	253399	31572.2	4491.67	432962	2.7011	1.43355
141	832	tr|A0A224YGN2|A0A224YGN2_9ACAR	N/A	N/A	Ixoderin OS=Rhipicephalus zambeziensis PE=4 SV=1	TRUE	23.468	1.9544e-05	223630	31437.4	221283	35738.7	11009.6	8944.09	192193	7.1135	2.83056
142	527	tr|L7M765|L7M765_9ACAR	N/A	N/A	Dihydrolipoyl dehydrogenase OS=Rhipicephalus pulchellus PE=2 SV=1	TRUE	23.4642	1.9556e-05	301226	111778	305381	117496	9747.13	10027.8	189448	2.69486	1.43021
143	713	tr|A0A224YSA5|A0A224YSA5_9ACAR	N/A	N/A	Large subunit ribosomal protein L14e OS=Rhipicephalus zambeziensis PE=4 SV=1	TRUE	23.4402	1.9636e-05	1.08003e+06	607266	1.09536e+06	599731	30410.7	17191.5	472765	1.77851	0.830672
144	380	tr|L7M5X2|L7M5X2_9ACAR	N/A	N/A	Putative ribosomal protein OS=Rhipicephalus pulchellus PE=2 SV=1	TRUE	23.3078	2.0083e-05	1.33401e+06	415301	1.31034e+06	412214	60957.9	30741.3	918705	3.21214	1.68354
145	417	tr|A0A131YLT1|A0A131YLT1_RHIAP	N/A	N/A	Myosin-light-chain kinase OS=Rhipicephalus appendiculatus PE=3 SV=1	TRUE	23.3011	2.0106e-05	187368	84493.8	189451	82707.8	6703.72	3679.31	102875	2.21754	1.14896
146	163	tr|A0A131XIE3|A0A131XIE3_9ACAR	N/A	N/A	Aspartate aminotransferase OS=Hyalomma excavatum PE=2 SV=1	TRUE	23.106	2.079e-05	1.10318e+06	216543	1.09388e+06	216055	58399.1	31732	886639	5.09452	2.34895
147	657	tr|A0A131XGU0|A0A131XGU0_9ACAR	N/A	N/A	Putative translation initiation factor 2c eif-2c (Fragment) OS=Hyalomma excavatum PE=2 SV=1	TRUE	23.0717	2.0913e-05	384692	112742	383176	123091	6252.05	19435.1	271950	3.41213	1.77067
148	1015	tr|L7M921|L7M921_9ACAR	N/A	N/A	Putative lysosomal & prostatic acid phosphatase OS=Rhipicephalus pulchellus PE=2 SV=1	TRUE	23.0275	2.1073e-05	1.44028e+06	210816	1.42704e+06	214954	91587.6	12788.4	1.22946e+06	6.83191	2.77229
149	585	tr|L7LVH9|L7LVH9_9ACAR	N/A	N/A	Histone H3 OS=Rhipicephalus pulchellus PE=2 SV=1	TRUE	22.9983	2.1179e-05	1.38253e+06	40925.8	1.43585e+06	42190	100964	3886.62	1.3416e+06	33.7813	5.07815
150	478	tr|F1PAL5|F1PAL5_CANLF	N/A	N/A	Angiotensinogen OS=Canis lupus familiaris GN=AGT PE=3 SV=2	TRUE	-22.9249	2.145e-05	46949.6	310732	47298.2	310756	1930.4	19836	-263783	0.151093	-2.72649
151	296	tr|A0A224YG94|A0A224YG94_9ACAR	N/A	N/A	Phosphoglycerate kinase OS=Rhipicephalus zambeziensis PE=3 SV=1	TRUE	22.8403	2.1768e-05	995425	410559	978217	413502	34396.6	27999.7	584866	2.42456	1.27772
152	261	tr|A0A0K8RLV6|A0A0K8RLV6_IXORI	N/A	N/A	Putative 40s ribosomal protein s16 OS=Ixodes ricinus PE=2 SV=1	TRUE	22.7323	2.2182e-05	1.33708e+06	804052	1.34402e+06	807505	39479.1	9531.31	533031	1.66293	0.733728
153	582	tr|L7M574|L7M574_9ACAR	N/A	N/A	Putative 60s ribosomal protein l13a OS=Rhipicephalus pulchellus PE=2 SV=1	TRUE	22.7153	2.2248e-05	425430	222331	428661	222276	9607.06	12146.2	203099	1.91349	0.93621
154	854	tr|A0A034WWP0|A0A034WWP0_RHIMP	N/A	N/A	ML domain-containing protein 1 (Fragment) OS=Rhipicephalus microplus PE=4 SV=1	TRUE	-22.7004	2.2306e-05	4998.24	107064	3218.8	105567	3669.92	6868.7	-102065	0.0466847	-4.42091
155	907	tr|A0A131YG71|A0A131YG71_RHIAP	N/A	N/A	Small subunit ribosomal protein S20e OS=Rhipicephalus appendiculatus PE=3 SV=1	TRUE	22.6345	2.2565e-05	1.04665e+06	264151	1.04566e+06	255023	41880.2	42796.2	782498	3.96232	1.98634
156	92	tr|A0A224YSP8|A0A224YSP8_9ACAR	N/A	N/A	LIM domain-containing protein OS=Rhipicephalus zambeziensis PE=4 SV=1	TRUE	22.583	2.277e-05	1.08438e+06	698907	1.0807e+06	700172	17176.3	24063.8	385478	1.55154	0.633705
157	206	tr|A0A224YTE5|A0A224YTE5_9ACAR	N/A	N/A	Amidophosphoribosyltransferase OS=Rhipicephalus zambeziensis PE=3 SV=1	TRUE	-22.5547	2.2884e-05	86852.6	166888	86634.8	164782	1518.49	5955.61	-80035	0.520426	-0.942236
158	499	tr|A0A224Z2W7|A0A224Z2W7_9ACAR	N/A	N/A	Large subunit ribosomal protein LP1 OS=Rhipicephalus zambeziensis PE=3 SV=1	TRUE	-22.3779	2.3611e-05	324260	560714	320983	556036	12486.7	13380	-236453	0.578299	-0.790112
159	914	tr|A0A224YCP1|A0A224YCP1_9ACAR	N/A	N/A	Glycine rich superfamily member OS=Rhipicephalus zambeziensis PE=4 SV=1	TRUE	-22.3676	2.3654e-05	37857.2	3.57513e+06	39279.3	3.6722e+06	9166.93	273757	-3.53727e+06	0.0105891	-6.56128
160	246	tr|L7M1L5|L7M1L5_9ACAR	N/A	N/A	Citrate synthase OS=Rhipicephalus pulchellus PE=2 SV=1	TRUE	22.2123	2.4318e-05	2.01288e+06	542772	2.02566e+06	545153	113073	18855.7	1.47011e+06	3.70851	1.89084
161	1149	tr|L7MGA4|L7MGA4_9ACAR	N/A	N/A	Uncharacterized protein (Fragment) OS=Rhipicephalus pulchellus PE=2 SV=1	TRUE	-22.1389	2.464e-05	4622.32	29434.6	4676.61	29786.7	1725.38	889.583	-24812.3	0.157037	-2.67083
162	1214	tr|A0A224YJB0|A0A224YJB0_9ACAR	N/A	N/A	Uncharacterized protein OS=Rhipicephalus zambeziensis PE=4 SV=1	TRUE	-22.124	2.4706e-05	24784.8	85968.6	23864.6	84737.8	2288.03	4208.18	-61183.8	0.288301	-1.79435
163	205	tr|A0A224YYB6|A0A224YYB6_9ACAR	N/A	N/A	Enolase OS=Rhipicephalus zambeziensis PE=3 SV=1	TRUE	22.0934	2.4842e-05	1.67015e+06	539050	1.66838e+06	539948	86437.3	19793.7	1.1311e+06	3.09833	1.63149
164	1298	tr|A0A224YDM0|A0A224YDM0_9ACAR	N/A	N/A	COMM domain-containing protein OS=Rhipicephalus zambeziensis PE=4 SV=1	TRUE	-21.9754	2.5377e-05	3720.36	32090	3208.91	32120.4	1158.63	1912.44	-28369.6	0.115935	-3.10861
165	125	tr|L7M562|L7M562_9ACAR	N/A	N/A	Putative lamin OS=Rhipicephalus pulchellus PE=2 SV=1	TRUE	21.7198	2.6584e-05	422503	118163	414102	113717	22774.1	8388.07	304340	3.5756	1.83818
166	1477	tr|L7MHC3|L7MHC3_9ACAR	N/A	N/A	Putative cytosolic sulfotransferase (Fragment) OS=Rhipicephalus pulchellus PE=2 SV=1	TRUE	21.6868	2.6745e-05	61465.3	9672.54	60534.6	8604.15	2391.54	3375.09	51792.8	6.35462	2.66781
167	268	tr|A0A224YZF6|A0A224YZF6_9ACAR	N/A	N/A	Glutathione S-transferase OS=Rhipicephalus zambeziensis PE=3 SV=1	TRUE	-21.678	2.6788e-05	451218	2.28554e+06	444543	2.27519e+06	23254.3	144704	-1.83432e+06	0.197423	-2.34064
168	410	tr|A0A224Z4T4|A0A224Z4T4_9ACAR	N/A	N/A	Sodium/potassium-transporting ATPase subunit beta OS=Rhipicephalus zambeziensis PE=4 SV=1	TRUE	21.5683	2.7333e-05	996793	400187	978857	414635	39883.7	26546.8	596606	2.49082	1.31662
169	526	tr|L7LSQ1|L7LSQ1_9ACAR	N/A	N/A	Putative actin OS=Rhipicephalus pulchellus PE=2 SV=1	TRUE	21.2481	2.9006e-05	284301	155397	280630	157390	9729.45	3968.52	128904	1.82952	0.871462
170	948	tr|A0A224YW31|A0A224YW31_9ACAR	N/A	N/A	Erythrocyte membrane protein 1 (Fragment) OS=Rhipicephalus zambeziensis PE=4 SV=1	TRUE	21.2345	2.9079e-05	204245	111308	203438	114935	3827.3	6543.6	92937.6	1.83496	0.875749
171	232	tr|L7M8B5|L7M8B5_9ACAR	N/A	N/A	Putative spliceosome rna helicase ddx39b OS=Rhipicephalus pulchellus PE=2 SV=1	TRUE	21.2191	2.9163e-05	735661	221498	737141	231173	22890.7	35177.6	514163	3.3213	1.73175
172	664	tr|Q19V51|Q19V51_DERVA	N/A	N/A	Hemelipoglycoprotein OS=Dermacentor variabilis PE=2 SV=1	TRUE	21.2034	2.9249e-05	80185.4	6736.84	81371.3	8059.91	4256.85	4228.12	73448.6	11.9025	3.5732
173	200	tr|Q6WNW9|Q6WNW9_RHISA	N/A	N/A	Ferritin OS=Rhipicephalus sanguineus GN=Fer PE=2 SV=1	TRUE	-21.1794	2.9381e-05	512005	1.26029e+06	520351	1.22992e+06	23141.4	56650.1	-748282	0.406261	-1.29952
174	1367	tr|A0A224YML8|A0A224YML8_9ACAR	N/A	N/A	Lipocalin OS=Rhipicephalus zambeziensis PE=4 SV=1	TRUE	-21.087	2.9896e-05	2416.16	118679	2753.38	113841	1143.46	9480.91	-116263	0.0203588	-5.6182
175	68	tr|F1P7J4|F1P7J4_CANLF	N/A	N/A	Complement C5 OS=Canis lupus familiaris GN=C5 PE=4 SV=2	TRUE	-20.9009	3.0967e-05	105866	693731	103180	692881	37359.4	31265.7	-587864	0.152604	-2.71213
176	237	tr|E2R886|E2R886_CANLF	N/A	N/A	Uncharacterized protein OS=Canis lupus familiaris PE=4 SV=2	TRUE	-20.8565	3.1229e-05	204515	1.25363e+06	178659	1.21781e+06	51046	70605.4	-1.04912e+06	0.163138	-2.61584
177	803	tr|A0A224YCQ3|A0A224YCQ3_9ACAR	N/A	N/A	Lipocalin (Fragment) OS=Rhipicephalus zambeziensis PE=4 SV=1	TRUE	20.8192	3.1452e-05	3.82554e+06	2.09338e+06	3.85352e+06	2.06522e+06	96522.9	107005	1.73216e+06	1.82745	0.869831
178	317	tr|F1PRD8|F1PRD8_CANLF	N/A	N/A	Ankyrin 1 OS=Canis lupus familiaris GN=ANK1 PE=4 SV=2	TRUE	-20.7336	3.197e-05	82208.7	393465	89337.3	385648	16852.9	19800.9	-311256	0.208935	-2.25887
179	617	tr|L7LWZ7|L7LWZ7_9ACAR	N/A	N/A	Putative maternal expression at 31b OS=Rhipicephalus pulchellus PE=2 SV=1	TRUE	20.7017	3.2166e-05	340582	101093	349080	102214	14922.5	13372.1	239489	3.369	1.75232
180	333	tr|L7M7Z9|L7M7Z9_9ACAR	N/A	N/A	Putative cytochrome c1 OS=Rhipicephalus pulchellus PE=2 SV=1	TRUE	20.6251	3.2643e-05	562231	306064	569485	304499	20392.2	6851.15	256166	1.83697	0.877327
181	548	tr|L7LTM1|L7LTM1_9ACAR	N/A	N/A	Putative heptalaris OS=Rhipicephalus pulchellus PE=2 SV=1	TRUE	20.6144	3.271e-05	294652	76215.2	294061	79151.9	17134.9	6575.82	218437	3.86605	1.95086
182	240	tr|L7M840|L7M840_9ACAR	N/A	N/A	Putative multifunctional chaperone 14-3-3 family OS=Rhipicephalus pulchellus PE=2 SV=1	TRUE	20.5603	3.3053e-05	238354	137855	238263	138594	7220.79	4420.17	100499	1.72902	0.789953
183	1364	tr|A0A224YSS4|A0A224YSS4_9ACAR	N/A	N/A	Erythrocyte membrane protein 1 OS=Rhipicephalus zambeziensis PE=4 SV=1	TRUE	20.4366	3.3855e-05	181167	79861.7	182871	81876.9	7515.53	4151.44	101306	2.26851	1.18175
184	1239	tr|A0A131YXB7|A0A131YXB7_RHIAP	N/A	N/A	Transketolase OS=Rhipicephalus appendiculatus PE=4 SV=1	TRUE	20.4292	3.3903e-05	571080	151577	577570	153943	34502.4	8635.59	419503	3.7676	1.91364
185	627	tr|Q9U6M9|Q9U6M9_RHIMP	N/A	N/A	Esterase OS=Rhipicephalus microplus PE=2 SV=1	TRUE	20.4091	3.4036e-05	628427	273254	617481	280151	27560.7	12205.1	355173	2.29979	1.2015
186	662	tr|L7MJQ0|L7MJQ0_9ACAR	N/A	N/A	Serine hydroxymethyltransferase (Fragment) OS=Rhipicephalus pulchellus PE=2 SV=1	TRUE	20.3306	3.456e-05	106166	54581.6	108499	54556	4229.1	1194.91	51584.1	1.94508	0.959832
187	557	tr|H9GWG4|H9GWG4_CANLF	N/A	N/A	Inter-alpha-trypsin inhibitor heavy chain 3 OS=Canis lupus familiaris GN=ITIH3 PE=4 SV=2	TRUE	-20.2758	3.4932e-05	50112	358415	52031.7	356037	6385.03	25550.9	-308303	0.139816	-2.8384
188	18	tr|F1PWR2|F1PWR2_CANLF	N/A	N/A	Uncharacterized protein OS=Canis lupus familiaris PE=4 SV=2	TRUE	-20.2232	3.5294e-05	255554	1.51997e+06	253943	1.54336e+06	15713.4	107147	-1.26442e+06	0.168131	-2.57234
189	643	tr|A0A131XNF5|A0A131XNF5_9ACAR	N/A	N/A	Putative lipocal-1 1 OS=Hyalomma excavatum PE=2 SV=1	TRUE	-20.1542	3.5776e-05	342920	786573	350821	781663	19149.6	32969.6	-443653	0.435967	-1.19771
190	1045	tr|J9P1Q9|J9P1Q9_CANLF	N/A	N/A	Uncharacterized protein OS=Canis lupus familiaris PE=4 SV=1	TRUE	-20.0812	3.6295e-05	18947.9	57734.6	19466.5	57882.7	2418.93	2311.01	-38786.7	0.328189	-1.6074
191	182	tr|A0A224YYZ8|A0A224YYZ8_9ACAR	N/A	N/A	Fructose-bisphosphate aldolase OS=Rhipicephalus zambeziensis PE=3 SV=1	TRUE	20.0145	3.6777e-05	1.20296e+06	650747	1.19675e+06	649805	26566.6	39723.8	552218	1.84859	0.886425
192	31	tr|E2RS80|E2RS80_CANLF	N/A	N/A	Uncharacterized protein OS=Canis lupus familiaris GN=CFB PE=3 SV=2	TRUE	-19.9756	3.7062e-05	388978	2.39336e+06	439713	2.37463e+06	153602	81313	-2.00438e+06	0.162524	-2.62128
193	39	tr|A0A224YJV6|A0A224YJV6_9ACAR	N/A	N/A	Clathrin heavy chain OS=Rhipicephalus zambeziensis PE=3 SV=1	TRUE	-19.954	3.7221e-05	350473	524297	353443	524124	14793.7	2966.98	-173824	0.668462	-0.581082
194	868	tr|A0A0K8RKW5|A0A0K8RKW5_IXORI	N/A	N/A	60S ribosomal protein L13 OS=Ixodes ricinus PE=2 SV=1	TRUE	-19.8834	3.7749e-05	348449	593817	348553	597982	17263.7	12602.2	-245368	0.586796	-0.769069
195	419	tr|L7M3E5|L7M3E5_9ACAR	N/A	N/A	Putative cytochrome c oxidase subunit iv/cox5b OS=Rhipicephalus pulchellus PE=2 SV=1	TRUE	-19.8711	3.7841e-05	43869.2	73071.6	44367.2	73190.2	1487.86	2065.26	-29202.3	0.60036	-0.736101
196	714	tr|A0A224YUU6|A0A224YUU6_9ACAR	N/A	N/A	Core histone macro-H2A.1-like OS=Rhipicephalus zambeziensis PE=3 SV=1	TRUE	19.867	3.7872e-05	194329	44801.2	188034	45879.3	12643.4	3175.96	149528	4.33759	2.11689
197	322	tr|A0A224YIC5|A0A224YIC5_9ACAR	N/A	N/A	4-hydroxyphenylpyruvate dioxygenase OS=Rhipicephalus zambeziensis PE=3 SV=1	TRUE	19.6368	3.9664e-05	407300	186951	399284	187219	16316.8	10560	220349	2.17865	1.12343
198	436	tr|A0A131XGT2|A0A131XGT2_9ACAR	N/A	N/A	Putative heat shock-related protein OS=Hyalomma excavatum PE=2 SV=1	TRUE	-19.5967	3.9987e-05	275161	905482	252696	890005	46551.4	30604.9	-630320	0.303884	-1.71841
199	165	tr|A0A131ZAT8|A0A131ZAT8_RHIAP	N/A	N/A	Laminin, gamma 1 (Fragment) OS=Rhipicephalus appendiculatus PE=4 SV=1	TRUE	19.4274	4.1387e-05	145069	39791.5	143642	35369.6	3347.2	8768.89	105277	3.64572	1.86621
200	346	tr|F1PG16|F1PG16_CANLF	N/A	N/A	Uncharacterized protein OS=Canis lupus familiaris GN=CD5L PE=4 SV=2	TRUE	-19.3149	4.235e-05	49239	297111	52446.5	294947	7480.06	20931.4	-247872	0.165726	-2.59313
201	874	tr|B7PKP2|B7PKP2_IXOSC	N/A	N/A	Uncharacterized protein OS=Ixodes scapularis GN=8053001 PE=4 SV=1	TRUE	-19.2408	4.3001e-05	87655.9	275550	88952.5	283095	5326.98	16053.5	-187894	0.318112	-1.65239
202	150	tr|A0A224YZS7|A0A224YZS7_9ACAR	N/A	N/A	Hemocyte protein-glutamine gamma-glutamyltransferase OS=Rhipicephalus zambeziensis PE=4 SV=1	TRUE	19.2136	4.3243e-05	273489	135978	278222	131733	9668.37	7758.09	137511	2.01127	1.00811
203	860	tr|E2RPW3|E2RPW3_CANLF	N/A	N/A	Paraoxonase 1 OS=Canis lupus familiaris GN=PON1 PE=4 SV=2	TRUE	-19.1949	4.341e-05	9524.62	78837.6	7377.67	77944	6002.07	1758.84	-69313	0.120813	-3.04915
204	752	tr|L7M719|L7M719_9ACAR	N/A	N/A	Phosphoacetylglucosamine mutase OS=Rhipicephalus pulchellus PE=2 SV=1	TRUE	19.1205	4.4084e-05	17151.5	6701.31	17378.4	6495.54	855.475	405.339	10450.2	2.55943	1.35582
205	326	tr|L7M0V0|L7M0V0_9ACAR	N/A	N/A	Putative heat shock-related protein OS=Rhipicephalus pulchellus PE=2 SV=1	TRUE	19.1067	4.421e-05	340387	125547	337540	129531	12088.1	15270.2	214840	2.71124	1.43895
206	1437	tr|L7LY92|L7LY92_9ACAR	N/A	N/A	Uncharacterized protein OS=Rhipicephalus pulchellus PE=2 SV=1	TRUE	19.0011	4.5191e-05	50383.8	5293.57	52244.7	4572	3228.12	2544.21	45090.2	9.51792	3.25065
207	1313	tr|V5HZN7|V5HZN7_IXORI	N/A	N/A	Putative ml domain protein (Fragment) OS=Ixodes ricinus PE=2 SV=1	TRUE	-18.9888	4.5308e-05	37245.3	93360.7	36054.9	93851.3	2365.47	4539.16	-56115.4	0.39894	-1.32576
208	6	tr|J9P430|J9P430_CANLF	N/A	N/A	Transferrin OS=Canis lupus familiaris GN=TF PE=3 SV=1	TRUE	-18.8566	4.658e-05	2.9323e+06	2.62527e+07	3.0337e+06	2.74271e+07	351303	2.11306e+06	-2.33204e+07	0.111695	-3.16236
209	871	tr|A0A224Y664|A0A224Y664_9ACAR	N/A	N/A	Glycine rich superfamily member (Fragment) OS=Rhipicephalus zambeziensis PE=4 SV=1	TRUE	-18.8098	4.7041e-05	2446.63	378350	1856.11	385586	1103.6	34596.5	-375903	0.00646657	-7.27278
210	113	tr|E2RES2|E2RES2_CANLF	N/A	N/A	Serpin family C member 1 OS=Canis lupus familiaris GN=SERPINC1 PE=3 SV=2	TRUE	-18.7314	4.7826e-05	284709	1.99581e+06	284913	2.07944e+06	5629.67	158121	-1.7111e+06	0.142654	-2.80941
211	63	tr|G3MM77|G3MM77_9ACAR	N/A	N/A	Uncharacterized protein OS=Amblyomma maculatum PE=2 SV=1	TRUE	18.6007	4.9172e-05	1.30639e+06	670544	1.27287e+06	669314	59073.4	4003.18	635850	1.94826	0.962186
212	894	tr|A0A224Y9I2|A0A224Y9I2_9ACAR	N/A	N/A	Glycine rich superfamily member (Fragment) OS=Rhipicephalus zambeziensis PE=4 SV=1	TRUE	18.5924	4.9259e-05	273311	77920.9	278942	76551.4	17921.3	3186.57	195390	3.50755	1.81046
213	13	tr|A0A131Z9H5|A0A131Z9H5_RHIAP	N/A	N/A	Laminin, beta 1 (Fragment) OS=Rhipicephalus appendiculatus PE=4 SV=1	TRUE	18.5798	4.939e-05	1.45531e+06	732275	1.42379e+06	742225	63136.2	23599.7	723034	1.98738	0.990868
214	1235	tr|A0A131YU14|A0A131YU14_RHIAP	N/A	N/A	Dihydropyrimidinase OS=Rhipicephalus appendiculatus PE=4 SV=1	TRUE	18.4905	5.0342e-05	149738	72953.4	150363	73615.7	6920.85	1958.47	76785	2.05252	1.0374
215	558	tr|L7M653|L7M653_9ACAR	N/A	N/A	Uncharacterized protein OS=Rhipicephalus pulchellus PE=2 SV=1	TRUE	18.4699	5.0566e-05	930105	495952	927239	500110	26027	31308	434153	1.87539	0.907193
216	1190	tr|A0A224YVV2|A0A224YVV2_9ACAR	N/A	N/A	Phosphoglucomutase OS=Rhipicephalus zambeziensis PE=3 SV=1	TRUE	18.4003	5.1327e-05	296742	124554	305308	127318	15107.1	5872.29	172188	2.38243	1.25244
217	1255	tr|A0A224YMZ1|A0A224YMZ1_9ACAR	N/A	N/A	Dehydrogenase/reductase SDR family member 4 OS=Rhipicephalus zambeziensis PE=4 SV=1	TRUE	-18.3992	5.134e-05	39728.5	93371.1	39475.7	91828.9	605.482	5013.35	-53642.7	0.42549	-1.2328
218	123	tr|L7M755|L7M755_9ACAR	N/A	N/A	Putative nadh-ubiquinone oxidoreductase ndufs1/75 kDa subunit OS=Rhipicephalus pulchellus PE=2 SV=1	TRUE	18.3739	5.162e-05	854131	429639	851347	444259	25940.5	30468.5	424492	1.98802	0.991332
219	924	tr|A0A224YJD4|A0A224YJD4_9ACAR	N/A	N/A	Uncharacterized protein OS=Rhipicephalus zambeziensis PE=4 SV=1	TRUE	-18.3694	5.167e-05	65062.3	247988	64168.3	241124	4586.81	16627	-182926	0.26236	-1.93038
220	179	tr|Q4PM69|Q4PM69_IXOSC	N/A	N/A	Histone H4 OS=Ixodes scapularis GN=8030709 PE=2 SV=1	TRUE	-18.3315	5.2095e-05	4.91428e+06	1.82468e+07	5.05604e+06	1.773e+07	288887	1.22615e+06	-1.33325e+07	0.269324	-1.89259
221	747	tr|L7M673|L7M673_9ACAR	N/A	N/A	Putative trna selenocysteine 1-associated protein 1 OS=Rhipicephalus pulchellus PE=2 SV=1	TRUE	-18.2017	5.3581e-05	48989.9	180108	48878.2	181678	1248.96	12414.3	-131118	0.272003	-1.8783
222	241	tr|A0A131YMK5|A0A131YMK5_RHIAP	N/A	N/A	Uncharacterized protein OS=Rhipicephalus appendiculatus PE=4 SV=1	TRUE	-18.1661	5.3998e-05	287397	1.02397e+06	284676	1.02692e+06	15058	68595	-736570	0.28067	-1.83305
223	425	tr|A0A131Z5Z1|A0A131Z5Z1_RHIAP	N/A	N/A	Splicing factor, arginine/serine-rich 7 OS=Rhipicephalus appendiculatus PE=4 SV=1	TRUE	-18.1608	5.4061e-05	647626	1.18821e+06	640434	1.19279e+06	26092.7	44467	-540584	0.545043	-0.875557
224	59	tr|F1PCK2|F1PCK2_CANLF	N/A	N/A	Alpha-1-B glycoprotein OS=Canis lupus familiaris GN=A1BG PE=4 SV=2	TRUE	-18.1388	5.4321e-05	1.52892e+06	1.1528e+07	1.51025e+06	1.12564e+07	131458	945710	-9.99911e+06	0.132626	-2.91456
225	483	tr|L7M6A6|L7M6A6_9ACAR	N/A	N/A	Profilin OS=Rhipicephalus pulchellus PE=2 SV=1	TRUE	18.0732	5.5106e-05	964358	446428	959696	453501	34779.6	35413.4	517929	2.16016	1.11114
226	114	tr|A0A131YM09|A0A131YM09_RHIAP	N/A	N/A	Alpha-N-acetylgalactosaminidase OS=Rhipicephalus appendiculatus PE=3 SV=1	TRUE	18.0723	5.5117e-05	3.53243e+06	1.57952e+06	3.61277e+06	1.5923e+06	182490	41580.9	1.95292e+06	2.2364	1.16118
227	220	tr|A0A131XN28|A0A131XN28_9ACAR	N/A	N/A	Putative nadh-ubiquinone oxidoreductase ndufs3/30 kDa subunit OS=Hyalomma excavatum PE=2 SV=1	TRUE	18.069	5.5156e-05	688567	442032	687748	433228	5681.08	22939.1	246534	1.55773	0.639444
228	1158	tr|L7M701|L7M701_9ACAR	N/A	N/A	Vacuolar protein sorting-associated protein 29 OS=Rhipicephalus pulchellus PE=2 SV=1	TRUE	17.9564	5.6539e-05	52784.6	10750	52976.8	11460.3	3847.2	1280.18	42034.6	4.91021	2.29579
229	1454	tr|A0A1E1X832|A0A1E1X832_9ACAR	N/A	N/A	Putative lipid storage (Fragment) OS=Amblyomma aureolatum PE=2 SV=1	TRUE	-17.9269	5.6909e-05	30352	105528	31387.5	101493	1913.27	7006.83	-75176.2	0.28762	-1.79777
230	1142	tr|A9P773|A9P773_RHIMP	N/A	N/A	Glycogen synthase kinase OS=Rhipicephalus microplus GN=GSK-3 PE=2 SV=1	TRUE	17.8476	5.7916e-05	61979	30029.8	63050.9	30919.7	2139.33	2244.28	31949.2	2.06392	1.04539
231	48	tr|J9PBN6|J9PBN6_CANLF	N/A	N/A	Uncharacterized protein OS=Canis lupus familiaris GN=LOC611458 PE=4 SV=1	TRUE	-17.6671	6.0294e-05	203241	1.09717e+06	162366	1.10727e+06	85262.6	20270.9	-893926	0.185241	-2.43252
232	1408	tr|A0A131XRZ9|A0A131XRZ9_9ACAR	N/A	N/A	Putative transcriptional coactivator (Fragment) OS=Hyalomma excavatum PE=2 SV=1	TRUE	17.6409	6.0648e-05	86161.5	1410.84	82113.2	1203.95	8298.64	611.394	84750.7	61.0711	5.93242
233	1232	tr|A0A131XQY3|A0A131XQY3_9ACAR	N/A	N/A	Putative grp-3 497 glycine rich family OS=Hyalomma excavatum PE=2 SV=1	TRUE	17.6266	6.0843e-05	249240	11264.1	260127	10678.4	21940.3	8090.25	237976	22.127	4.46773
234	100	tr|A0A023FKD7|A0A023FKD7_9ACAR	N/A	N/A	Putative heat shock protein hsp 90-alpha isoform 1 (Fragment) OS=Amblyomma cajennense PE=2 SV=1	TRUE	17.6056	6.1131e-05	652585	311905	644074	307747	27429	19261.3	340680	2.09226	1.06506
235	954	tr|A0A131Z9A0|A0A131Z9A0_RHIAP	N/A	N/A	BIGH3 (Fragment) OS=Rhipicephalus appendiculatus PE=4 SV=1	TRUE	17.5845	6.1422e-05	220508	44922	219084	44059.5	5124.29	16518.4	175586	4.90867	2.29533
236	636	tr|J9NUI6|J9NUI6_CANLF	N/A	N/A	Alpha-1-microglobulin/bikunin precursor OS=Canis lupus familiaris GN=AMBP PE=4 SV=1	TRUE	-17.5821	6.1455e-05	13222.6	161268	8316.49	154693	8852.54	11590.2	-148045	0.0819917	-3.60838
237	361	sp|P33703|APOH_CANLF	N/A	N/A	Beta-2-glycoprotein 1 OS=Canis lupus familiaris GN=APOH PE=2 SV=1	TRUE	-17.5369	6.2085e-05	29372.2	475667	28589.7	466673	1632.33	44048.6	-446295	0.0617496	-4.01743
238	738	tr|L7M096|L7M096_9ACAR	N/A	N/A	Putative toll-like receptor 5 OS=Rhipicephalus pulchellus PE=2 SV=1	TRUE	-17.5254	6.2246e-05	138523	302669	136856	298954	6485.92	14869.7	-164146	0.457671	-1.12762
239	242	tr|F1PCG4|F1PCG4_CANLF	N/A	N/A	Peroxiredoxin 2 OS=Canis lupus familiaris GN=PRDX2 PE=4 SV=2	TRUE	-17.5041	6.2546e-05	1.09096e+06	5.22593e+06	1.08222e+06	5.43124e+06	33815.1	407759	-4.13497e+06	0.208759	-2.26009
240	580	tr|A0A224YXB4|A0A224YXB4_9ACAR	N/A	N/A	Pantetheine hydrolase OS=Rhipicephalus zambeziensis PE=4 SV=1	TRUE	-17.4728	6.2991e-05	98936	408173	114834	410453	28500.1	11288	-309237	0.242387	-2.04461
241	529	tr|A0A224Z3K1|A0A224Z3K1_9ACAR	N/A	N/A	Very long chain acyl-CoA dehydrogenase OS=Rhipicephalus zambeziensis PE=3 SV=1	TRUE	17.4396	6.3467e-05	312405	77115.5	311515	72313.5	2556.92	23228	235289	4.05113	2.01832
242	659	tr|L7LTA8|L7LTA8_9ACAR	N/A	N/A	Putative group ii salivary lipocalin OS=Rhipicephalus pulchellus PE=2 SV=1	TRUE	17.4316	6.3583e-05	272718	76161	275622	77648.6	16710.1	10110	196557	3.58081	1.84029
243	1457	tr|B7PV15|B7PV15_IXOSC	N/A	N/A	Glyoxylate/hydroxypyruvate reductase, putative OS=Ixodes scapularis GN=8031760 PE=3 SV=1	TRUE	17.2794	6.5827e-05	200588	34455.6	197873	28742.9	10247.8	13126.3	166133	5.82165	2.54143
244	641	tr|A0A131XDY8|A0A131XDY8_9ACAR	N/A	N/A	Putative small heat shock protein ii OS=Hyalomma excavatum PE=2 SV=1	TRUE	-17.269	6.5983e-05	177163	252139	175662	250345	4766.31	5816.49	-74975.7	0.702641	-0.50914
245	855	tr|L7M721|L7M721_9ACAR	N/A	N/A	Putative lipoprotein amino terminal region OS=Rhipicephalus pulchellus PE=2 SV=1	TRUE	17.2638	6.6062e-05	1.32927e+06	671115	1.33707e+06	646347	48523.3	44784.2	658152	1.98068	0.985999
246	488	tr|A0A131X8J9|A0A131X8J9_9ACAR	N/A	N/A	Putative glutathione s-transferase OS=Hyalomma excavatum PE=2 SV=1	TRUE	-17.2292	6.6589e-05	155443	388077	155496	378029	4758.17	22897.6	-232635	0.400546	-1.31996
247	1296	tr|F1PYR5|F1PYR5_CANLF	N/A	N/A	Uncharacterized protein OS=Canis lupus familiaris PE=4 SV=2	TRUE	-16.9457	7.1105e-05	5234.63	37670.2	6235.84	38684.8	2507.58	2168.7	-32435.6	0.13896	-2.84726
248	208	tr|C9W1L7|C9W1L7_RHISA	N/A	N/A	60S ribosomal protein L9 OS=Rhipicephalus sanguineus PE=2 SV=1	TRUE	16.9289	7.1384e-05	1.04309e+06	551188	1.03775e+06	544631	40219.4	30254.4	491903	1.89244	0.92025
249	1164	tr|A0A224Z9C1|A0A224Z9C1_9ACAR	N/A	N/A	Ubiquitin carboxyl-terminal hydrolase 7 OS=Rhipicephalus zambeziensis PE=3 SV=1	TRUE	-16.8779	7.224e-05	3195.42	25257.2	2765.6	24933.2	1720.63	1471.48	-22061.8	0.126515	-2.98262
250	756	tr|A0A224ZAU9|A0A224ZAU9_9ACAR	N/A	N/A	Troponin I protein OS=Rhipicephalus zambeziensis PE=4 SV=1	TRUE	16.8508	7.2701e-05	252332	62570.8	243115	63576.3	17787.4	8003.43	189761	4.03274	2.01176
251	771	tr|B7PXR0|B7PXR0_IXOSC	N/A	N/A	Elongation factor Tu (Fragment) OS=Ixodes scapularis GN=8032902 PE=3 SV=1	TRUE	16.8466	7.2772e-05	118481	72054.3	119887	71427.6	4507.56	1570.35	46426.8	1.64433	0.7175
252	651	tr|A0A131Z6W5|A0A131Z6W5_RHIAP	N/A	N/A	NADH dehydrogenase (Ubiquinone) 1 alpha subcomplex subunit 6 OS=Rhipicephalus appendiculatus PE=3 SV=1	TRUE	16.8432	7.283e-05	434213	195510	428865	205914	14657.2	19690.3	238703	2.22093	1.15116
253	414	tr|A0A131YRT7|A0A131YRT7_RHIAP	N/A	N/A	Salivary sulfotransferase OS=Rhipicephalus appendiculatus PE=4 SV=1	TRUE	16.8103	7.3397e-05	286377	200033	285075	202635	5127.24	7270.46	86344.4	1.43165	0.517679
254	562	tr|F1PBT3|F1PBT3_CANLF	N/A	N/A	Fructose-bisphosphate aldolase OS=Canis lupus familiaris PE=3 SV=2	TRUE	-16.6715	7.5841e-05	54193.4	147731	54676.5	153132	2346.87	9430.24	-93537.7	0.366838	-1.44678
255	141	tr|L7LRH1|L7LRH1_9ACAR	N/A	N/A	Putative glycine rich protein OS=Rhipicephalus pulchellus PE=2 SV=1	TRUE	-16.6651	7.5957e-05	2.74159e+06	4.57981e+06	2.74979e+06	4.67172e+06	38629.5	187105	-1.83821e+06	0.598626	-0.740273
256	1182	tr|L7ML39|L7ML39_9ACAR	N/A	N/A	Putative dna polymerase iii subunit gamma and tau (Fragment) OS=Rhipicephalus pulchellus PE=2 SV=1	TRUE	-16.6464	7.6295e-05	36649.8	108725	36121.5	108770	1018	7429.93	-72074.7	0.337089	-1.5688
257	213	tr|A0A131YE25|A0A131YE25_RHIAP	N/A	N/A	Annexin OS=Rhipicephalus appendiculatus PE=3 SV=1	TRUE	16.6403	7.6405e-05	558602	189632	546248	183190	35670.8	14232.5	368971	2.94572	1.55862
258	788	tr|J9NWJ5|J9NWJ5_CANLF	N/A	N/A	Thioredoxin OS=Canis lupus familiaris GN=TXN PE=3 SV=1	TRUE	-16.6275	7.6637e-05	19174.4	140177	18620.1	146699	2554.69	12343	-121003	0.136787	-2.87
259	38	tr|A0A131YE62|A0A131YE62_RHIAP	N/A	N/A	ATP-dependent RNA helicase DDX3X OS=Rhipicephalus appendiculatus PE=3 SV=1	TRUE	16.5974	7.7189e-05	48099.5	5885.95	47255.7	6942.46	3808.63	2213.77	42213.6	8.17192	3.03068
260	1251	tr|A0A0K8RAW5|A0A0K8RAW5_IXORI	N/A	N/A	Inosine-5'-monophosphate dehydrogenase OS=Ixodes ricinus PE=2 SV=1	TRUE	-16.5439	7.818e-05	33037.9	1.17917e+06	34605.4	1.11399e+06	7191.94	119778	-1.14613e+06	0.0280179	-5.15751
261	767	tr|F1PCH3|F1PCH3_CANLF	N/A	N/A	Enolase 1 OS=Canis lupus familiaris GN=ENO1 PE=3 SV=2	TRUE	-16.5325	7.8393e-05	11447	46611.1	10136.4	45042.3	2309.09	2870.55	-35164.1	0.245584	-2.02571
262	415	tr|A0A224Z2T5|A0A224Z2T5_9ACAR	N/A	N/A	Large subunit ribosomal protein L3e OS=Rhipicephalus zambeziensis PE=3 SV=1	TRUE	16.5051	7.8908e-05	448020	216693	445451	209566	19236.9	14806.9	231327	2.06753	1.04791
263	174	tr|A0A224Z1V0|A0A224Z1V0_9ACAR	N/A	N/A	Elongation factor Tu OS=Rhipicephalus zambeziensis PE=3 SV=1	TRUE	16.4804	7.9376e-05	883806	299568	882330	315041	39896.2	46674.2	584238	2.95027	1.56085
264	1319	tr|L7MHT4|L7MHT4_9ACAR	N/A	N/A	Putative glycine rich protein (Fragment) OS=Rhipicephalus pulchellus PE=2 SV=1	TRUE	16.4479	7.9999e-05	66856.9	18877.3	67985.3	19290.8	4584.18	2124.45	47979.6	3.54166	1.82443
265	950	tr|A0A131Z235|A0A131Z235_RHIAP	N/A	N/A	Carboxylic ester hydrolase OS=Rhipicephalus appendiculatus PE=3 SV=1	TRUE	16.3229	8.2447e-05	47311.7	1409.15	44708.2	1538.07	4859.53	331.26	45902.5	33.5747	5.0693
266	1159	tr|L7M8Z5|L7M8Z5_9ACAR	N/A	N/A	Methionine aminopeptidase OS=Rhipicephalus pulchellus PE=2 SV=1	TRUE	16.3003	8.2899e-05	52281.6	28593.9	52469.7	27945.7	484.865	2469.88	23687.6	1.82841	0.870592
267	678	tr|L7MM36|L7MM36_9ACAR	N/A	N/A	Putative short-chain alcohol dehydrogenase/3-hydroxyacyl-coa dehydrogenase (Fragment) OS=Rhipicephalus pulchellus PE=2 SV=1	TRUE	-16.288	8.3148e-05	73438.3	1.30878e+06	72715	1.38114e+06	8986.89	131058	-1.23534e+06	0.0561121	-4.15555
268	1379	tr|A0A1E1X6L1|A0A1E1X6L1_9ACAR	N/A	N/A	Putative sulfotransferase OS=Amblyomma aureolatum PE=2 SV=1	TRUE	-16.241	8.41e-05	5520.84	46624.6	6565.15	47928.2	2064.6	3866.93	-41103.7	0.118411	-3.07813
269	16	tr|A0A224YPA7|A0A224YPA7_9ACAR	N/A	N/A	Heat shock 70kDa protein 1/8 OS=Rhipicephalus zambeziensis PE=3 SV=1	TRUE	16.1675	8.5621e-05	2.87439e+06	1.2221e+06	2.88489e+06	1.24976e+06	102768	144125	1.65229e+06	2.35201	1.2339
270	327	tr|A0A131YRS4|A0A131YRS4_RHIAP	N/A	N/A	F479582_1 paramyosin OS=Rhipicephalus appendiculatus PE=4 SV=1	TRUE	16.1142	8.6745e-05	425597	117533	435710	111432	28470	16908.4	308064	3.62107	1.85642
271	988	tr|A0A224Z4P7|A0A224Z4P7_9ACAR	N/A	N/A	Molybdopterin cofactor sulfurase OS=Rhipicephalus zambeziensis PE=4 SV=1	TRUE	-16.0979	8.7093e-05	13173.3	93351.6	13099.5	93318.7	3398.49	7929.14	-80178.3	0.141115	-2.82505
272	295	tr|Q8WQW9|Q8WQW9_RHIAP	N/A	N/A	Serine proteinase inhibitor serpin-3 OS=Rhipicephalus appendiculatus PE=2 SV=1	TRUE	-15.9981	8.9258e-05	557863	784007	561930	787771	11107.1	21819.3	-226144	0.711554	-0.490956
273	1147	tr|E2RJC2|E2RJC2_CANLF	N/A	N/A	Complement C1q C chain OS=Canis lupus familiaris GN=C1QC PE=4 SV=1	TRUE	-15.9887	8.9465e-05	7560.08	57192.2	7897.19	57639.7	1384.37	5195.34	-49632.1	0.132187	-2.91934
274	172	tr|A0A224Z3B4|A0A224Z3B4_9ACAR	N/A	N/A	Malic enzyme OS=Rhipicephalus zambeziensis PE=3 SV=1	TRUE	15.979	8.968e-05	405618	113182	397578	117947	27298.9	16111.3	292435	3.58375	1.84147
275	226	tr|L7M7V3|L7M7V3_9ACAR	N/A	N/A	GTP-binding nuclear protein OS=Rhipicephalus pulchellus PE=2 SV=1	TRUE	15.9233	9.0925e-05	1.03145e+06	574151	1.01894e+06	565740	45054.6	21079.2	457294	1.79647	0.845164
276	1329	tr|L7M3M8|L7M3M8_9ACAR	N/A	N/A	Putative ca2+/calmodulin-dependent protein phosphat OS=Rhipicephalus pulchellus PE=2 SV=1	TRUE	-15.8651	9.2249e-05	9445.59	59769.3	12057.8	61125.3	4825.26	2626.99	-50323.7	0.158034	-2.66169
277	20	tr|A0A131XK26|A0A131XK26_9ACAR	N/A	N/A	Putative acetyl-coa carboxylase (Fragment) OS=Hyalomma excavatum PE=2 SV=1	TRUE	15.8088	9.3554e-05	126351	92568.2	126479	91733.2	1083.19	3539.29	33782.8	1.36495	0.448848
278	53	tr|L7M2Y0|L7M2Y0_9ACAR	N/A	N/A	Putative igf-ii mrna-binding protein imp OS=Rhipicephalus pulchellus PE=2 SV=1	TRUE	15.8002	9.3755e-05	2.07245e+06	1.3153e+06	2.08496e+06	1.33938e+06	66444.7	49740.6	757146	1.57564	0.655942
279	677	tr|E2RGT6|E2RGT6_CANLF	N/A	N/A	Complement C6 OS=Canis lupus familiaris GN=C6 PE=4 SV=2	TRUE	-15.6438	9.751e-05	15802.7	49211.3	14974.2	48818	3072.99	2058.89	-33408.7	0.321119	-1.63882
280	1248	tr|A0A131Z9Z4|A0A131Z9Z4_RHIAP	N/A	N/A	TIL domain containing protein (Fragment) OS=Rhipicephalus appendiculatus PE=4 SV=1	TRUE	15.5825	9.9032e-05	148204	68715.2	145278	68923.9	6101.19	6390.74	79488.9	2.15679	1.10888
281	1073	tr|V5H340|V5H340_IXORI	N/A	N/A	Putative vitellogenin-1 OS=Ixodes ricinus PE=2 SV=1	TRUE	15.5553	9.9717e-05	382023	105217	378770	111300	8788.27	29542.4	276806	3.63081	1.86029
282	438	tr|A0A0A7DS60|A0A0A7DS60_RHIMP	N/A	N/A	Phosphoglucomutase (Fragment) OS=Rhipicephalus microplus PE=2 SV=1	TRUE	15.3791	0.0001	186427	97591.8	189928	97004.6	6639.08	7484.78	88835.1	1.91027	0.933778
283	746	tr|B5ABL8|B5ABL8_DERVA	N/A	N/A	Hemelipoglycoprotein 2 (Fragment) OS=Dermacentor variabilis PE=2 SV=1	TRUE	15.5044	0.0001	1.07986e+06	196078	1.12657e+06	192178	98058.8	11498	883784	5.50731	2.46135
284	815	tr|A0A224YMH7|A0A224YMH7_9ACAR	N/A	N/A	Adenylate kinase OS=Rhipicephalus zambeziensis PE=3 SV=1	TRUE	15.3745	0.0001	163951	59022.2	163976	65181.1	1548.46	11719.2	104929	2.77778	1.47393
285	827	tr|J9PAD4|J9PAD4_CANLF	N/A	N/A	Uncharacterized protein OS=Canis lupus familiaris PE=4 SV=1	TRUE	-15.5282	0.0001	27344.4	121584	27379.5	125395	1740.86	10366.6	-94239.8	0.224901	-2.15264
286	1421	tr|A0A1E1XNI8|A0A1E1XNI8_9ACAR	N/A	N/A	Putative ras-related small gtpase rho type (Fragment) OS=Amblyomma sculptum PE=2 SV=1	TRUE	15.5336	0.0001	54172.1	31941.8	54205.6	32851.3	987.587	2273.53	22230.3	1.69596	0.762106
287	169	tr|A0A224YKT3|A0A224YKT3_9ACAR	N/A	N/A	D-3-phosphoglycerate dehydrogenase OS=Rhipicephalus zambeziensis PE=3 SV=1	TRUE	15.0233	0.00011	1.34822e+06	1.04316e+06	1.34545e+06	1.05606e+06	5611.58	34720.4	305063	1.29244	0.370099
288	325	tr|L7MAH9|L7MAH9_9ACAR	N/A	N/A	Succinyl-CoA:3-ketoacid-coenzyme A transferase OS=Rhipicephalus pulchellus PE=2 SV=1	TRUE	15.2243	0.00011	454390	155951	448706	156379	32934.4	8254.01	298439	2.91367	1.54284
289	349	tr|L7M706|L7M706_9ACAR	N/A	N/A	Putative oligomycin sensitivity-conferring protein OS=Rhipicephalus pulchellus PE=2 SV=1	TRUE	15.1385	0.00011	637484	403797	645710	409756	23451.7	12840.9	233687	1.57872	0.65876
290	778	tr|A0A224ZAB3|A0A224ZAB3_9ACAR	N/A	N/A	Sulfiredoxin OS=Rhipicephalus zambeziensis PE=3 SV=1	TRUE	-15.2276	0.00011	133181	468804	133897	457981	2209	38111.2	-335623	0.284087	-1.81559
291	1008	tr|E2RNV3|E2RNV3_CANLF	N/A	N/A	PITH domain containing 1 OS=Canis lupus familiaris GN=PITHD1 PE=4 SV=2	TRUE	-15.1559	0.00011	18326.7	85526.4	17370.3	87232.7	5412.23	5448.49	-67199.8	0.214281	-2.22243
292	1082	tr|L7M6N8|L7M6N8_9ACAR	N/A	N/A	Putative nuclear receptor coactivator 5 strongylocentrotus purpuratus OS=Rhipicephalus pulchellus PE=2 SV=1	TRUE	15.0151	0.00011	55873.3	30981.3	55935.6	30918.6	498.321	2827.81	24892	1.80345	0.850762
293	1233	tr|A0A224YL52|A0A224YL52_9ACAR	N/A	N/A	Calsequestrin OS=Rhipicephalus zambeziensis PE=3 SV=1	TRUE	-15.2055	0.00011	13398.6	99431.6	12543.8	101015	5744.52	7939.79	-86033	0.134752	-2.89162
294	1240	tr|A0A131Z560|A0A131Z560_RHIAP	N/A	N/A	Enolase OS=Rhipicephalus appendiculatus PE=3 SV=1	TRUE	15.2618	0.00011	705921	189009	734047	190491	58430.1	5232.02	516911	3.73484	1.90105
295	1426	tr|A0A224YQJ4|A0A224YQJ4_9ACAR	N/A	N/A	Glutathione S-transferase kappa OS=Rhipicephalus zambeziensis PE=3 SV=1	TRUE	15.024	0.00011	41547.5	9764.2	40950.8	9743.17	3630.02	499.065	31783.3	4.25509	2.08919
296	267	tr|A0A224Z8X5|A0A224Z8X5_9ACAR	N/A	N/A	T-complex protein 1 subunit delta OS=Rhipicephalus zambeziensis PE=3 SV=1	TRUE	14.7152	0.00012	26532.7	10639	26914.1	9869.33	881.13	1650.27	15893.7	2.4939	1.31841
297	301	tr|A0A224YY26|A0A224YY26_9ACAR	N/A	N/A	Glycine hydroxymethyltransferase OS=Rhipicephalus zambeziensis PE=3 SV=1	TRUE	14.8637	0.00012	504658	183144	515295	170799	20596.2	31296.8	321514	2.75553	1.46233
298	307	tr|A0A131Z2K3|A0A131Z2K3_RHIAP	N/A	N/A	Uncharacterized protein OS=Rhipicephalus appendiculatus PE=4 SV=1	TRUE	14.7521	0.00012	158304	49591.6	160494	54155.5	5747.39	11396.8	108713	3.19216	1.67453
299	440	tr|A0A224YHG1|A0A224YHG1_9ACAR	N/A	N/A	Aminomethyltransferase OS=Rhipicephalus zambeziensis PE=3 SV=1	TRUE	14.9242	0.00012	275516	174332	273648	171716	3790.66	11114.4	101184	1.58041	0.660297
300	906	tr|A0A224YS21|A0A224YS21_9ACAR	N/A	N/A	1,2-dihydroxy-3-keto-5-methylthiopentene dioxygenase-like OS=Rhipicephalus zambeziensis PE=4 SV=1	TRUE	14.9578	0.00012	132677	42693.5	131978	41609.4	9314.67	4669.64	89983	3.10765	1.63582
301	1021	tr|L7M344|L7M344_9ACAR	N/A	N/A	Putative 5-aminolevulinate synthase OS=Rhipicephalus pulchellus PE=2 SV=1	TRUE	14.8953	0.00012	90238.4	40843.3	89698.1	42063.7	2989.21	4904.6	49395.1	2.20938	1.14364
302	1068	tr|A0A224YSV1|A0A224YSV1_9ACAR	N/A	N/A	Alpha-L-fucosidase OS=Rhipicephalus zambeziensis PE=4 SV=1	TRUE	-14.8018	0.00012	25905	91790.8	28105	93119	4109.49	6523.18	-65885.8	0.282218	-1.82512
303	1141	tr|A0A131YRY7|A0A131YRY7_RHIAP	N/A	N/A	Myophilin-like protein OS=Rhipicephalus appendiculatus PE=4 SV=1	TRUE	14.7432	0.00012	36678.8	6983.95	36168.5	6910.78	2937.53	1881.82	29694.8	5.25187	2.39283
304	1223	tr|L7MAA0|L7MAA0_9ACAR	N/A	N/A	ATP synthase subunit alpha OS=Rhipicephalus pulchellus PE=2 SV=1	TRUE	14.7331	0.00012	601622	236569	625155	238748	40939.9	12873.6	365052	2.54311	1.34659
305	1236	tr|A0A131XQL4|A0A131XQL4_9ACAR	N/A	N/A	Putative 60s ribosomal protein l5 OS=Hyalomma excavatum PE=2 SV=1	TRUE	14.8799	0.00012	170510	64294.9	170365	64606	11595.3	4290.35	106215	2.652	1.40708
306	121	tr|A0A224YR26|A0A224YR26_9ACAR	N/A	N/A	40s ribosomal protein s4 OS=Rhipicephalus zambeziensis PE=3 SV=1	TRUE	14.4229	0.00013	1.13507e+06	618447	1.13356e+06	600864	33520.2	52206.9	516625	1.83536	0.876063
307	277	tr|A0A224YVP2|A0A224YVP2_9ACAR	N/A	N/A	Chaperonin complex component, TCP-1 eta subunit OS=Rhipicephalus zambeziensis PE=3 SV=1	TRUE	14.5335	0.00013	334657	160168	334134	161418	15800.3	13519.8	174490	2.08942	1.0631
308	494	tr|A0A023G3C0|A0A023G3C0_9ACAR	N/A	N/A	Putative terribly reduced optic lobes (Fragment) OS=Amblyomma triste PE=2 SV=1	TRUE	14.5025	0.00013	142501	82972.5	145571	81803.4	6375.4	3146.49	59528.6	1.71745	0.780268
309	720	tr|A0A1E1WYZ6|A0A1E1WYZ6_9ACAR	N/A	N/A	Putative l32 is a protein from the large subunit that (Fragment) OS=Amblyomma aureolatum PE=2 SV=1	TRUE	14.4396	0.00013	170663	83827.2	174442	84211	10264.3	1771.45	86836	2.03589	1.02566
310	808	tr|A0A034WXN6|A0A034WXN6_RHIMP	N/A	N/A	Hemelipoprotein HeLp 2 (Fragment) OS=Rhipicephalus microplus PE=4 SV=1	TRUE	14.6516	0.00013	1.05023e+06	530453	1.03356e+06	526374	49392.1	36551	519774	1.97987	0.985404
311	884	tr|L7LPR5|L7LPR5_9ACAR	N/A	N/A	Putative tick salivary cystatin OS=Rhipicephalus pulchellus PE=2 SV=1	TRUE	14.6866	0.00013	88409.4	48399.2	87041	47771.5	3676.3	2957.99	40010.2	1.82667	0.869218
312	990	tr|L7MBQ7|L7MBQ7_9ACAR	N/A	N/A	Putative plexins functional semaphorin receptor (Fragment) OS=Rhipicephalus pulchellus PE=2 SV=1	TRUE	-14.5374	0.00013	28086.5	57723.9	27077.9	58152.9	2908.14	2002.93	-29637.4	0.486566	-1.03929
313	1401	tr|A0A131Z6C2|A0A131Z6C2_RHIAP	N/A	N/A	Tissue factor pathway inhibitor OS=Rhipicephalus appendiculatus PE=4 SV=1	TRUE	14.6677	0.00013	35887.9	17826.7	36224.1	17920.4	2060.3	551.252	18061.2	2.01316	1.00946
314	304	tr|Q2V829|Q2V829_9ACAR	N/A	N/A	Troponin I protein OS=Rhipicephalus haemaphysaloides haemaphysaloides PE=2 SV=1	TRUE	14.2418	0.00014	1.00881e+06	511413	1.00887e+06	509270	59713.5	9670.79	497393	1.97258	0.980087
315	665	tr|L7M227|L7M227_9ACAR	N/A	N/A	T-complex protein 1 subunit gamma OS=Rhipicephalus pulchellus PE=2 SV=1	TRUE	14.1865	0.00014	158252	36892.1	158661	40953.9	12622.3	7760.18	121360	4.28958	2.10084
316	943	tr|L7MFZ9|L7MFZ9_9ACAR	N/A	N/A	Uncharacterized protein (Fragment) OS=Rhipicephalus pulchellus PE=2 SV=1	TRUE	14.2585	0.00014	92073.3	34253.8	91080.1	34428.9	6715.34	2057.97	57819.5	2.68797	1.42652
317	306	tr|L7M4Q4|L7M4Q4_9ACAR	N/A	N/A	60S ribosomal protein L18a OS=Rhipicephalus pulchellus PE=2 SV=1	TRUE	14.128	0.00015	987017	607283	980359	599836	35117.5	30562.2	379733	1.6253	0.700705
318	428	tr|A0A131YUA9|A0A131YUA9_RHIAP	N/A	N/A	Programmed cell death protein 4 OS=Rhipicephalus appendiculatus PE=4 SV=1	TRUE	14.1071	0.00015	164698	82368.8	169326	81343.3	9761.93	2623.24	82329	1.99952	0.999652
319	451	tr|A0A131YT26|A0A131YT26_RHIAP	N/A	N/A	Cytochrome b-c1 complex subunit Rieske, mitochondrial OS=Rhipicephalus appendiculatus PE=4 SV=1	TRUE	13.9797	0.00015	453171	205645	457736	218976	16488.3	25858.4	247526	2.20365	1.1399
320	505	tr|A0A224Z2K0|A0A224Z2K0_9ACAR	N/A	N/A	Tropomyosin OS=Rhipicephalus zambeziensis PE=4 SV=1	TRUE	13.9675	0.00015	69474.8	23240.4	67868.1	23716.6	2856.86	4970.83	46234.3	2.98939	1.57985
321	537	tr|A0A224YW54|A0A224YW54_9ACAR	N/A	N/A	Polymerase delta interacting protein 3 OS=Rhipicephalus zambeziensis PE=4 SV=1	TRUE	14.0831	0.00015	192925	138344	193875	138283	2053.92	6390.74	54580.2	1.39452	0.479773
322	554	tr|G3MKS0|G3MKS0_9ACAR	N/A	N/A	Uncharacterized protein OS=Amblyomma maculatum PE=2 SV=1	TRUE	13.9612	0.00015	291710	215632	288503	215105	6807.31	6537.75	76077.7	1.35281	0.435962
323	564	tr|A0A224YPN8|A0A224YPN8_9ACAR	N/A	N/A	ATP synthase subunit d, mitochondrial OS=Rhipicephalus zambeziensis PE=3 SV=1	TRUE	14.1362	0.00015	483173	310430	481870	315926	15413.3	14505.5	172743	1.55647	0.638274
324	638	tr|A0A131XJN2|A0A131XJN2_9ACAR	N/A	N/A	Putative ubiquitin-conjugating enzyme e2 OS=Hyalomma excavatum PE=2 SV=1	TRUE	13.9427	0.00015	168088	96296	166812	97595.3	7477.5	4860.74	71792.5	1.74554	0.803673
325	1077	tr|F1P699|F1P699_CANLF	N/A	N/A	Phosphatidylethanolamine-binding protein 1 OS=Canis lupus familiaris GN=PEBP1 PE=4 SV=2	TRUE	-14.1325	0.00015	8744.43	83632.8	6351.18	84724.7	8915.73	2179.22	-74888.4	0.104557	-3.25763
326	1094	tr|A0A131XN26|A0A131XN26_IXORI	N/A	N/A	Putative titin (Fragment) OS=Ixodes ricinus PE=2 SV=1	TRUE	13.9739	0.00015	41047	14569.9	40545.6	14922.9	1242.8	3037.38	26477.1	2.81724	1.49428
327	1249	tr|A0A131Z8J7|A0A131Z8J7_RHIAP	N/A	N/A	2,3-bisphosphoglycerate-independent phosphoglycerate mutase OS=Rhipicephalus appendiculatus PE=3 SV=1	TRUE	13.9095	0.00015	68581.1	36917.9	69717.2	35927	3542.72	1730.49	31663.2	1.85766	0.89349
328	1409	tr|A0A224YD84|A0A224YD84_9ACAR	N/A	N/A	Ixodegrin B OS=Rhipicephalus zambeziensis PE=4 SV=1	TRUE	13.9777	0.00015	49683.7	2271.37	47907.9	2497.48	5844.24	601.465	47412.4	21.8739	4.45114
329	111	tr|A0A224YUP2|A0A224YUP2_9ACAR	N/A	N/A	Collagen type IV alpha OS=Rhipicephalus zambeziensis PE=3 SV=1	TRUE	-13.8592	0.00016	5791.22	32169.1	5941.8	33627.4	1127.55	3097.76	-26377.9	0.180024	-2.47374
330	217	tr|A0A131Z3E9|A0A131Z3E9_RHIAP	N/A	N/A	40S ribosomal protein S6 OS=Rhipicephalus appendiculatus PE=3 SV=1	TRUE	13.7352	0.00016	1.16008e+06	597399	1.13633e+06	587110	66942.4	23526.6	562686	1.94189	0.957463
331	667	tr|F2Z4Q6|F2Z4Q6_CANLF	N/A	N/A	Serum albumin OS=Canis lupus familiaris GN=ALB PE=3 SV=1	TRUE	-13.7499	0.00016	108313	1.04963e+06	117522	1.09868e+06	16275.9	117453	-941313	0.103192	-3.2766
332	819	tr|G3MSP2|G3MSP2_9ACAR	N/A	N/A	Uncharacterized protein OS=Amblyomma maculatum PE=2 SV=1	TRUE	13.8338	0.00016	1.26625e+06	490224	1.29947e+06	480919	93282.3	27181.5	776026	2.583	1.36905
333	1010	tr|J9NU05|J9NU05_CANLF	N/A	N/A	Uncharacterized protein OS=Canis lupus familiaris PE=3 SV=1	TRUE	-13.8275	0.00016	5866.87	71650.1	5859.06	67912.6	419.658	8229.43	-65783.3	0.0818822	-3.61031
334	1453	tr|L7MIY3|L7MIY3_9ACAR	N/A	N/A	Uncharacterized protein (Fragment) OS=Rhipicephalus pulchellus PE=2 SV=1	TRUE	-13.8706	0.00016	8330.24	53804.6	7879.85	54693.7	4374.79	3620.28	-45474.3	0.154824	-2.6913
335	188	tr|A0A224YZK0|A0A224YZK0_9ACAR	N/A	N/A	Sodium/potassium-transporting ATPase subunit alpha OS=Rhipicephalus zambeziensis PE=3 SV=1	TRUE	13.6854	0.00017	223934	120236	227113	116509	6756.43	11251.5	103699	1.86246	0.897211
336	193	tr|L7MAT5|L7MAT5_9ACAR	N/A	N/A	Succinate--CoA ligase [GDP-forming] subunit beta, mitochondrial OS=Rhipicephalus pulchellus PE=2 SV=1	TRUE	13.5079	0.00017	106186	10688	108483	8093.29	8783.91	8531.67	95498.4	9.93509	3.31253
337	546	tr|A0A131XF44|A0A131XF44_9ACAR	N/A	N/A	Putative repetitive proline-rich cell wall protein 2 (Fragment) OS=Hyalomma excavatum PE=2 SV=1	TRUE	13.6601	0.00017	280811	95606.3	280406	101075	17479.5	15682.1	185204	2.93716	1.55442
338	602	tr|L7M2D0|L7M2D0_9ACAR	N/A	N/A	Putative mitochondrial chaperonin OS=Rhipicephalus pulchellus PE=2 SV=1	TRUE	13.6728	0.00017	343514	160219	334672	162659	21238.5	9384.72	183295	2.14402	1.10032
339	1386	tr|A0A131YH18|A0A131YH18_RHIAP	N/A	N/A	Uncharacterized protein OS=Rhipicephalus appendiculatus PE=4 SV=1	TRUE	13.5937	0.00017	57671.7	8275.13	58071.8	8422.79	4381.13	4518.7	49396.5	6.96927	2.80101
340	32	tr|A0A131YYS7|A0A131YYS7_RHIAP	N/A	N/A	ATP synthase subunit beta OS=Rhipicephalus appendiculatus PE=3 SV=1	TRUE	13.3706	0.00018	1.2127e+07	5.45499e+06	1.23554e+07	5.30181e+06	651375	568091	6.67201e+06	2.2231	1.15258
341	207	tr|L7M958|L7M958_9ACAR	N/A	N/A	Putative g protein beta-subunit 13f OS=Rhipicephalus pulchellus PE=2 SV=1	TRUE	13.3357	0.00018	667482	361062	675911	357054	37654.9	12883.7	306420	1.84866	0.886483
342	448	tr|A0A131XDJ4|A0A131XDJ4_9ACAR	N/A	N/A	Putative prohibitins and stomatins of the pid superfamily protein OS=Hyalomma excavatum PE=2 SV=1	TRUE	13.363	0.00018	180975	80279.1	180726	78897.4	12688.3	3058.58	100696	2.25432	1.17269
343	614	tr|A0A131Z3P7|A0A131Z3P7_RHIAP	N/A	N/A	Biliverdin reductase / flavin reductase OS=Rhipicephalus appendiculatus PE=4 SV=1	TRUE	13.3831	0.00018	243554	133804	237838	133885	14191.5	592.856	109750	1.82023	0.86412
344	685	tr|A0A131XP13|A0A131XP13_9ACAR	N/A	N/A	Proteasome subunit beta type (Fragment) OS=Hyalomma excavatum PE=2 SV=1	TRUE	13.2975	0.00018	722060	467883	711981	467809	28801.3	16327.9	254177	1.54325	0.625971
345	770	tr|C9W1B7|C9W1B7_RHISA	N/A	N/A	Cytochrome c oxidase subunit OS=Rhipicephalus sanguineus PE=2 SV=1	TRUE	13.4487	0.00018	232278	84665.2	232286	77376.2	5722.13	18129.4	147613	2.74349	1.45601
346	1466	tr|A0A131YZX5|A0A131YZX5_RHIAP	N/A	N/A	Beat protein like 1 OS=Rhipicephalus appendiculatus PE=4 SV=1	TRUE	-13.3234	0.00018	46891.7	152922	48559.3	159616	5050.85	12825.2	-106030	0.306639	-1.70539
347	160	tr|L7M7D6|L7M7D6_9ACAR	N/A	N/A	Putative biosynthetic process OS=Rhipicephalus pulchellus PE=2 SV=1	TRUE	13.1941	0.00019	537102	286693	520635	287571	31621.7	8982.02	250410	1.87344	0.905693
348	672	tr|A0A224YNT5|A0A224YNT5_9ACAR	N/A	N/A	Glyoxylate/hydroxypyruvate reductase OS=Rhipicephalus zambeziensis PE=3 SV=1	TRUE	13.1537	0.00019	416740	127862	421058	141183	19773.9	32495.6	288878	3.25931	1.70456
349	730	tr|L7LY75|L7LY75_9ACAR	N/A	N/A	Actin-related protein 2/3 complex subunit 4 OS=Rhipicephalus pulchellus PE=2 SV=1	TRUE	13.1977	0.00019	549138	435121	554608	438293	13073.1	7279.89	114016	1.26203	0.33575
350	849	tr|J9PAX5|J9PAX5_CANLF	N/A	N/A	Uncharacterized protein OS=Canis lupus familiaris PE=4 SV=1	TRUE	-13.1447	0.00019	56373.9	203443	57223.1	211156	7899.31	17695.9	-147069	0.277099	-1.85153
351	896	tr|A0A131XQW3|A0A131XQW3_9ACAR	N/A	N/A	Putative ribosomal protein OS=Hyalomma excavatum PE=2 SV=1	TRUE	-13.194	0.00019	81416.8	134225	79830.6	137226	3230.55	6133.77	-52808.6	0.606568	-0.721259
352	1013	tr|F1PNV5|F1PNV5_CANLF	N/A	N/A	Kallikrein B1 OS=Canis lupus familiaris GN=KLKB1 PE=2 SV=2	TRUE	-13.2871	0.00019	10744.5	71609.9	9950.46	69098	4799.13	6318.18	-60865.4	0.150043	-2.73655
353	1091	tr|A0A023FLK4|A0A023FLK4_9ACAR	N/A	N/A	Putative medium-chain acyl-coa dehydrogenase OS=Amblyomma cajennense PE=2 SV=1	TRUE	13.2586	0.00019	45543	3503.59	47205.1	2121.34	4939.68	2399.99	42039.4	12.999	3.70033
354	1124	tr|C9W1H9|C9W1H9_RHISA	N/A	N/A	NADH dehydrogenase 1 alpha subcomplex OS=Rhipicephalus sanguineus PE=2 SV=1	TRUE	13.2895	0.00019	197789	134923	194803	134073	5935.79	5648	62866.2	1.46594	0.551828
355	1228	tr|A0A224Z7I1|A0A224Z7I1_9ACAR	N/A	N/A	Synaptic vesicle membrane protein vat 1 OS=Rhipicephalus zambeziensis PE=4 SV=1	TRUE	13.2653	0.00019	348005	14902.5	361274	5857.02	38870.9	19511.5	333102	23.3522	4.54549
356	1254	tr|A0A224YDI7|A0A224YDI7_9ACAR	N/A	N/A	Chitin-binding protein OS=Rhipicephalus zambeziensis PE=4 SV=1	TRUE	-12.9693	0.0002	17843	36687.8	17908.6	37478.3	2097.82	1390.37	-18844.9	0.486346	-1.03995
357	1399	tr|A0A131XIR4|A0A131XIR4_9ACAR	N/A	N/A	Putative galactokinase (Fragment) OS=Hyalomma excavatum PE=2 SV=1	TRUE	-13.0356	0.0002	8203.67	43968.7	8085.57	42245.7	664.198	4705.49	-35765	0.18658	-2.42213
358	427	tr|Q2Z1P8|Q2Z1P8_CANLF	N/A	N/A	Anion exchange protein OS=Canis lupus familiaris GN=SLC4A1 PE=2 SV=1	TRUE	-12.8399	0.00021	68260.2	604307	70798	623882	6061.47	72056.2	-536046	0.112956	-3.14616
359	649	tr|A0A224YVE7|A0A224YVE7_9ACAR	N/A	N/A	Protein containing I-set domain OS=Rhipicephalus zambeziensis PE=4 SV=1	TRUE	-12.8056	0.00021	125811	197298	126704	197198	2741.16	9272.43	-71486.9	0.63767	-0.649119
360	1067	tr|A0A131Z7I9|A0A131Z7I9_RHIAP	N/A	N/A	Peroxidase (Fragment) OS=Rhipicephalus appendiculatus PE=4 SV=1	TRUE	-12.8412	0.00021	4584.96	23100.3	5274.5	23527.4	1371.13	2087.34	-18515.4	0.19848	-2.33293
361	1382	tr|A0A131Z6B3|A0A131Z6B3_RHIAP	N/A	N/A	Farnesoic acid o-methyltransferase OS=Rhipicephalus appendiculatus PE=4 SV=1	TRUE	-12.8989	0.00021	123677	162791	123717	164588	2616.48	4554.03	-39113.8	0.75973	-0.396442
362	1428	tr|A0A131XDS2|A0A131XDS2_9ACAR	N/A	N/A	Putative fructose-16-bisphosphatase OS=Hyalomma excavatum PE=2 SV=1	TRUE	12.8973	0.00021	183135	21927.6	179574	14349.8	10420.8	18976.4	161207	8.35177	3.06208
363	42	tr|L7MCZ6|L7MCZ6_9ACAR	N/A	N/A	Putative scinderin like a (Fragment) OS=Rhipicephalus pulchellus PE=2 SV=1	TRUE	12.7469	0.00022	400092	277261	400687	285093	4207.77	16151.2	122831	1.44302	0.529087
364	234	tr|A0A224YJN2|A0A224YJN2_9ACAR	N/A	N/A	cGMP-dependent protein kinase OS=Rhipicephalus zambeziensis PE=3 SV=1	TRUE	-12.6928	0.00022	77149.9	169086	75801.4	168564	5378.52	11334	-91935.8	0.456277	-1.13202
365	305	tr|A0A224YXN2|A0A224YXN2_9ACAR	N/A	N/A	Ras-related protein Rab-1A OS=Rhipicephalus zambeziensis PE=4 SV=1	TRUE	-12.6614	0.00022	67215.5	167755	61746.8	162660	10369.4	9035.19	-100539	0.400677	-1.31949
366	535	tr|E2R7A3|E2R7A3_CANLF	N/A	N/A	Complement factor I OS=Canis lupus familiaris GN=CFI PE=3 SV=2	TRUE	-12.7287	0.00022	54645.3	380528	69337	395053	27553.9	34744.8	-325883	0.143604	-2.79984
367	941	tr|J9P590|J9P590_CANLF	N/A	N/A	Uncharacterized protein OS=Canis lupus familiaris PE=4 SV=1	TRUE	-12.6974	0.00022	45415.2	253221	46117.4	263614	1383.19	28313	-207806	0.17935	-2.47915
368	949	tr|G1K265|G1K265_CANLF	N/A	N/A	Lysozyme OS=Canis lupus familiaris GN=LYZ PE=2 SV=1	TRUE	-12.7828	0.00022	48950.8	93971	50660.4	93185.3	5639.88	2324.62	-45020.2	0.520914	-0.940883
369	1118	tr|A0A131XIF4|A0A131XIF4_9ACAR	N/A	N/A	Putative calpain-a OS=Hyalomma excavatum PE=2 SV=1	TRUE	12.7771	0.00022	288517	170337	297231	168988	15816.8	2545.46	118180	1.6938	0.760265
370	382	tr|A0A224YXT5|A0A224YXT5_9ACAR	N/A	N/A	Enoyl-CoA hydratase OS=Rhipicephalus zambeziensis PE=3 SV=1	TRUE	12.6104	0.00023	933233	559177	943873	570410	30847	41085.9	374057	1.66894	0.738934
371	787	tr|A0A034WWR7|A0A034WWR7_RHIMP	N/A	N/A	Alpha-L-fucosidase (Fragment) OS=Rhipicephalus microplus PE=4 SV=1	TRUE	-12.5155	0.00023	74679.6	175746	74353.9	170440	4694.86	13175.4	-101066	0.424929	-1.23471
372	506	tr|A0A224YVU3|A0A224YVU3_9ACAR	N/A	N/A	Clavaminate synthase OS=Rhipicephalus zambeziensis PE=4 SV=1	TRUE	12.4689	0.00024	388765	214024	378625	217046	23602.2	5667.54	174741	1.81645	0.861125
373	520	tr|A0A224Z2L8|A0A224Z2L8_9ACAR	N/A	N/A	Myosin regulatory light chain 12 OS=Rhipicephalus zambeziensis PE=4 SV=1	TRUE	-12.4421	0.00024	153825	275628	150291	271032	9449.34	14079	-121803	0.558089	-0.841434
374	938	tr|L7MAY3|L7MAY3_9ACAR	N/A	N/A	Obg-like ATPase 1 OS=Rhipicephalus pulchellus PE=2 SV=1	TRUE	12.4211	0.00024	102968	54597.3	104168	54335.2	4465.93	5054.73	48370.5	1.88595	0.915292
375	573	tr|A0A224Z1Q9|A0A224Z1Q9_9ACAR	N/A	N/A	Large subunit ribosomal protein L28e OS=Rhipicephalus zambeziensis PE=4 SV=1	TRUE	12.291	0.00025	430268	306680	430727	297804	3239.29	17112.1	123587	1.40298	0.488499
376	945	tr|A0A131Z7R4|A0A131Z7R4_RHIAP	N/A	N/A	H/ACA ribonucleoprotein complex subunit 4 (Fragment) OS=Rhipicephalus appendiculatus PE=4 SV=1	TRUE	12.3416	0.00025	54873.2	9993.69	55807.6	11154.4	2260.74	5878.76	44879.5	5.49079	2.45701
377	1029	tr|J9P8P0|J9P8P0_CANLF	N/A	N/A	Myo-inositol oxygenase OS=Canis lupus familiaris GN=MIOX PE=4 SV=1	TRUE	-12.3575	0.00025	6764.14	27936.4	8258.53	28228	2604.88	1421.59	-21172.3	0.242126	-2.04617
378	1230	tr|A0A131XF49|A0A131XF49_9ACAR	N/A	N/A	Putative secreted salivary gland peptide OS=Hyalomma excavatum PE=2 SV=1	TRUE	-12.2558	0.00025	8583.92	176959	7174.48	188722	4946.37	23275.8	-168375	0.048508	-4.36563
379	85	tr|A0A224Z4A2|A0A224Z4A2_9ACAR	N/A	N/A	Phosphoribosylformylglycinamidine synthase OS=Rhipicephalus zambeziensis PE=3 SV=1	TRUE	-12.2067	0.00026	7521.85	55104.7	8866.78	52534.1	2359.93	6325.81	-47582.8	0.136501	-2.87302
380	98	tr|A0A224Z3G3|A0A224Z3G3_9ACAR	N/A	N/A	V-type H+-transporting ATPase subunit A OS=Rhipicephalus zambeziensis PE=3 SV=1	TRUE	12.1494	0.00026	332476	262381	335106	266649	5262.81	8494.76	70094.9	1.26715	0.341587
381	378	tr|A0A224Z1V2|A0A224Z1V2_9ACAR	N/A	N/A	Uncharacterized protein OS=Rhipicephalus zambeziensis PE=4 SV=1	TRUE	-12.248	0.00026	89140.5	234030	91942.1	243197	5040.24	19859.9	-144889	0.380893	-1.39254
382	389	tr|A0A131Z9D9|A0A131Z9D9_RHIAP	N/A	N/A	Metalloprotease (Fragment) OS=Rhipicephalus appendiculatus PE=4 SV=1	TRUE	12.1728	0.00026	97092.3	56549.9	97052.8	56454.1	1886.04	5451.69	40542.4	1.71693	0.779833
383	432	tr|C9W1S8|C9W1S8_RHISA	N/A	N/A	Thioredoxin peroxidase (Fragment) OS=Rhipicephalus sanguineus PE=2 SV=1	TRUE	12.1503	0.00026	528765	272501	540883	259605	27375.1	24189	256264	1.94041	0.956365
384	1060	tr|A0A131YH55|A0A131YH55_RHIAP	N/A	N/A	Niemann-Pick type C1 domain-containing protein OS=Rhipicephalus appendiculatus PE=4 SV=1	TRUE	-12.1858	0.00026	7692.8	73904.4	7875.45	73180.9	1003.53	9357.43	-66211.6	0.104091	-3.26408
385	1315	tr|V5H336|V5H336_IXORI	N/A	N/A	Putative mitochondrial/plastidial beta-ketoacyl-acp reductase OS=Ixodes ricinus PE=2 SV=1	TRUE	-12.2436	0.00026	9414.96	55810.6	10930.4	56576.4	3477.84	5566.23	-46395.6	0.168695	-2.56751
386	1328	tr|L7M3Z4|L7M3Z4_9ACAR	N/A	N/A	Uncharacterized protein OS=Rhipicephalus pulchellus PE=2 SV=1	TRUE	12.1495	0.00026	342861	212683	341731	213997	11751.1	14364.1	130179	1.61208	0.688923
387	109	tr|A0A224Z6S5|A0A224Z6S5_9ACAR	N/A	N/A	40S ribosomal protein S3a OS=Rhipicephalus zambeziensis PE=3 SV=1	TRUE	12.058	0.00027	3.27599e+06	1.30064e+06	3.28735e+06	1.36545e+06	151820	239714	1.97535e+06	2.51876	1.33271
388	266	tr|G3MIA4|G3MIA4_9ACAR	N/A	N/A	Uncharacterized protein (Fragment) OS=Amblyomma maculatum PE=2 SV=1	TRUE	12.0837	0.00027	576276	441870	582062	438770	12733	14457.9	134406	1.30418	0.383139
389	69	tr|A0A224ZBZ2|A0A224ZBZ2_9ACAR	N/A	N/A	Wd40 repeat stress protein/actin OS=Rhipicephalus zambeziensis PE=4 SV=1	TRUE	12.0089	0.00028	215777	88247.2	224976	88831.7	18364.7	1031.9	127530	2.44514	1.28992
390	227	tr|A0A224ZBD7|A0A224ZBD7_9ACAR	N/A	N/A	UTP-glucose-1-phosphate uridylyltransferase OS=Rhipicephalus zambeziensis PE=4 SV=1	TRUE	12.0068	0.00028	732920	398023	717074	417531	30965	37082.7	334898	1.8414	0.880806
391	248	tr|L7MAX7|L7MAX7_9ACAR	N/A	N/A	Putative eukaryotic translation initiation factor 4a2 OS=Rhipicephalus pulchellus PE=2 SV=1	TRUE	11.9604	0.00028	631093	311454	619364	332598	20811.9	41345.9	319639	2.02628	1.01883
392	489	tr|A0A131YDG8|A0A131YDG8_RHIAP	N/A	N/A	Cuticular protein OS=Rhipicephalus appendiculatus PE=4 SV=1	TRUE	11.9741	0.00028	2.75874e+06	1.73879e+06	2.70004e+06	1.74022e+06	145558	24068.1	1.01994e+06	1.58658	0.665922
393	519	tr|A0A131YI42|A0A131YI42_RHIAP	N/A	N/A	Phosphoglucomutase / phosphopentomutase OS=Rhipicephalus appendiculatus PE=3 SV=1	TRUE	11.9763	0.00028	164233	98463.5	160579	96276.4	6638.03	6812.56	65769.8	1.66796	0.738086
394	682	tr|A0A224YZ64|A0A224YZ64_9ACAR	N/A	N/A	Glycyl-tRNA synthetase OS=Rhipicephalus zambeziensis PE=4 SV=1	TRUE	11.9075	0.00028	143615	46202.2	142273	51846.5	8469.78	11359.6	97412.9	3.10841	1.63617
395	1038	tr|G3MNS8|G3MNS8_9ACAR	N/A	N/A	Uncharacterized protein OS=Amblyomma maculatum PE=2 SV=1	TRUE	11.9102	0.00028	370212	234678	376964	232580	15294.5	12432.8	135535	1.57753	0.657672
396	1341	tr|J9P1G2|J9P1G2_CANLF	N/A	N/A	Complement C1q B chain OS=Canis lupus familiaris GN=C1QB PE=4 SV=1	TRUE	-11.9994	0.00028	7158.09	47375.5	7832.72	49000.9	4681.14	3433.26	-40217.4	0.151093	-2.72649
397	437	tr|E2R4V3|E2R4V3_CANLF	N/A	N/A	Serpin family F member 2 OS=Canis lupus familiaris GN=SERPINF2 PE=3 SV=1	TRUE	-11.8338	0.00029	41731.5	411486	42833.7	432828	6117.93	53772.3	-369754	0.101417	-3.30163
398	823	tr|L7M2W4|L7M2W4_9ACAR	N/A	N/A	Putative copper chaperone atox1 copper chaperone atox1 OS=Rhipicephalus pulchellus PE=2 SV=1	TRUE	-11.8189	0.00029	4873.27	12347.3	4841.01	12597	205.196	1075.91	-7474	0.394684	-1.34123
399	1017	tr|A0A131YFB3|A0A131YFB3_RHIAP	N/A	N/A	Basic tail secreted protein OS=Rhipicephalus appendiculatus PE=4 SV=1	TRUE	11.8535	0.00029	62550.3	10475.1	60976.9	12274.3	6584.2	3814.39	52075.2	5.97132	2.57805
400	201	tr|L7MF07|L7MF07_9ACAR	N/A	N/A	Putative glutaryl-coa dehydrogenase (Fragment) OS=Rhipicephalus pulchellus PE=2 SV=1	TRUE	11.7541	0.0003	637663	183642	661158	185578	55685.2	37083.1	454020	3.47231	1.79589
401	917	tr|L7LY05|L7LY05_9ACAR	N/A	N/A	Isocitrate dehydrogenase [NAD] subunit, mitochondrial OS=Rhipicephalus pulchellus PE=2 SV=1	TRUE	11.6899	0.00031	85799	32362.2	83866	31452.1	7691.51	1878.47	53436.8	2.65121	1.40665
402	122	tr|L7LWU5|L7LWU5_9ACAR	N/A	N/A	Putative microtubule associated complex OS=Rhipicephalus pulchellus PE=2 SV=1	TRUE	11.5217	0.00032	1.63558e+06	736498	1.65226e+06	754416	127058	46083.5	899077	2.22075	1.15104
403	658	tr|A0A131Z7G0|A0A131Z7G0_RHIAP	N/A	N/A	Phosphoinositide phospholipase C (Fragment) OS=Rhipicephalus appendiculatus PE=4 SV=1	TRUE	11.6024	0.00032	98607.7	26318.9	102307	23415.1	8373.19	6807.87	72288.9	3.74665	1.9056
404	910	tr|A0A131XIC3|A0A131XIC3_9ACAR	N/A	N/A	Putative oxoprolinase (Fragment) OS=Hyalomma excavatum PE=2 SV=1	TRUE	11.5438	0.00032	79073.2	46702.1	78756.9	48179.3	3328.15	3537.54	32371.1	1.69314	0.759703
405	579	tr|L7MHZ0|L7MHZ0_9ACAR	N/A	N/A	Putative acyl-coa synthetase (Fragment) OS=Rhipicephalus pulchellus PE=2 SV=1	TRUE	11.4619	0.00033	377800	199776	378887	191160	17634.7	20315.8	178024	1.89112	0.919238
406	737	tr|L7M4W5|L7M4W5_9ACAR	N/A	N/A	60S ribosomal protein L13 OS=Rhipicephalus pulchellus PE=2 SV=1	TRUE	11.4565	0.00033	145473	74163.3	140465	72205.1	9147.44	5705.72	71310.1	1.96153	0.971978
407	54	tr|A0A131XPK7|A0A131XPK7_9ACAR	N/A	N/A	Putative basement membrane-specific heparan sulfate proteoglycan core protein (Fragment) OS=Hyalomma excavatum PE=2 SV=1	TRUE	11.3836	0.00034	1.07293e+06	698495	1.06427e+06	718635	40488.9	40080.6	374437	1.53606	0.619237
408	183	tr|A0A131XLB5|A0A131XLB5_9ACAR	N/A	N/A	Succinate dehydrogenase [ubiquinone] flavoprotein subunit, mitochondrial OS=Hyalomma excavatum PE=2 SV=1	TRUE	11.3515	0.00034	53661.3	15471.7	52374.4	14686	3332.04	4780.46	38189.6	3.46836	1.79425
409	493	tr|C9W1K7|C9W1K7_RHISA	N/A	N/A	Cytochrome c oxidase polypeptide Vb OS=Rhipicephalus sanguineus PE=2 SV=1	TRUE	11.3838	0.00034	667693	419575	673620	419341	37513.3	4232.86	248118	1.59136	0.670256
410	584	tr|A0A224YRZ4|A0A224YRZ4_9ACAR	N/A	N/A	Isocitrate dehydrogenase [NAD] subunit, mitochondrial OS=Rhipicephalus zambeziensis PE=3 SV=1	TRUE	11.4103	0.00034	176875	40219.1	173983	39245.6	13399.7	15835.6	136656	4.39779	2.13678
411	978	tr|G3MN84|G3MN84_9ACAR	N/A	N/A	Uncharacterized protein OS=Amblyomma maculatum PE=2 SV=1	TRUE	-11.383	0.00034	82685.5	132499	81713.4	128367	1737.66	7377.74	-49813.1	0.624048	-0.680271
412	1027	tr|A0A131XJK0|A0A131XJK0_9ACAR	N/A	N/A	Putative nucleoside diphosphate-sugar hydrolase of the mutt nudix family OS=Hyalomma excavatum PE=2 SV=1	TRUE	-11.421	0.00034	83402.4	128852	82589.1	130579	5935.09	3504.83	-45449.8	0.647272	-0.627556
413	251	tr|F1PTX4|F1PTX4_CANLF	N/A	N/A	Keratin, type II cytoskeletal 2 epidermal OS=Canis lupus familiaris GN=KRT2 PE=3 SV=2	TRUE	11.295	0.00035	1.42764e+06	1.00352e+06	1.44583e+06	981316	37154.5	53378.9	424117	1.42263	0.508559
414	644	tr|C9W1E7|C9W1E7_RHISA	N/A	N/A	Cement-like antigen OS=Rhipicephalus sanguineus PE=2 SV=1	TRUE	11.2597	0.00035	1.67476e+06	22319.8	1.80782e+06	22201.1	254157	4095.05	1.65244e+06	75.0345	6.22948
415	1260	tr|L7LX53|L7LX53_9ACAR	N/A	N/A	Putative low-density lipoprotein receptor domain class a OS=Rhipicephalus pulchellus PE=2 SV=1	TRUE	-11.2805	0.00035	61125.1	101178	62113.8	98765.4	2980.74	5379.32	-40053.3	0.604132	-0.727065
416	1276	tr|A0A131Z0H3|A0A131Z0H3_RHIAP	N/A	N/A	Abc transporter OS=Rhipicephalus appendiculatus PE=4 SV=1	TRUE	-11.2889	0.00035	75747.1	219904	76200.2	212568	10507.2	19462.8	-144157	0.344455	-1.53761
417	1308	tr|A0A224YCX8|A0A224YCX8_9ACAR	N/A	N/A	Pancreatic trypsin inhibitor OS=Rhipicephalus zambeziensis PE=4 SV=1	TRUE	-11.296	0.00035	28555.4	139531	27030.4	148130	5140.1	16221.3	-110976	0.204653	-2.28875
418	37	tr|E2R5W6|E2R5W6_CANLF	N/A	N/A	GC, vitamin D binding protein OS=Canis lupus familiaris GN=GC PE=3 SV=2	TRUE	-11.2223	0.00036	373155	3.57475e+06	373928	3.62944e+06	6430.93	494095	-3.20159e+06	0.104386	-3.26
419	540	tr|A0A1E1XSA1|A0A1E1XSA1_9ACAR	N/A	N/A	Putative nidogen (Fragment) OS=Amblyomma sculptum PE=2 SV=1	TRUE	11.1766	0.00036	621496	363288	619310	369120	38475.5	10992.1	258208	1.71075	0.774631
420	762	tr|A0A023FG92|A0A023FG92_9ACAR	N/A	N/A	Uncharacterized protein OS=Amblyomma cajennense PE=2 SV=1	TRUE	11.1963	0.00036	182548	89658	179525	89215.4	5380.59	13324.5	92889.8	2.03605	1.02577
421	888	tr|A0A224YXG0|A0A224YXG0_9ACAR	N/A	N/A	Quinone oxidoreductase OS=Rhipicephalus zambeziensis PE=4 SV=1	TRUE	11.2495	0.00036	47123.3	21723.8	46677.9	22673.8	2640.91	2884.27	25399.5	2.1692	1.11716
422	1030	tr|A0A023FDJ4|A0A023FDJ4_9ACAR	N/A	N/A	Putative hydroxysteroid dehydrogenase-like protein 2 (Fragment) OS=Amblyomma cajennense PE=2 SV=1	TRUE	11.2157	0.00036	319160	95668.9	314511	88042.8	15315.1	30929.9	223491	3.33609	1.73816
423	189	tr|A0A224Z298|A0A224Z298_9ACAR	N/A	N/A	Isocitrate dehydrogenase [NAD] subunit, mitochondrial OS=Rhipicephalus zambeziensis PE=3 SV=1	TRUE	11.163	0.00037	578547	200681	610554	197812	58339.6	5822.66	377866	2.88291	1.52753
424	463	tr|A0A224YXP5|A0A224YXP5_9ACAR	N/A	N/A	GDP-L-fucose synthase OS=Rhipicephalus zambeziensis PE=3 SV=1	TRUE	11.0412	0.00038	347420	249047	346916	254218	12283.5	9341.27	98372.6	1.395	0.480261
425	612	tr|C9W1Q2|C9W1Q2_RHISA	N/A	N/A	Protein disulfide isomerase OS=Rhipicephalus sanguineus PE=2 SV=1	TRUE	-11.0499	0.00038	51607.3	288849	51014.5	278189	9493.43	35955	-237242	0.178665	-2.48467
426	1394	tr|L7M990|L7M990_9ACAR	N/A	N/A	Putative secreted peptide OS=Rhipicephalus pulchellus PE=2 SV=1	TRUE	11.0495	0.00038	95317.6	16496.1	92281.4	15041.9	6760.55	10341.9	78821.5	5.77818	2.53062
427	1443	tr|F1P707|F1P707_CANLF	N/A	N/A	Uncharacterized protein OS=Canis lupus familiaris GN=LOC484960 PE=4 SV=2	TRUE	-10.9612	0.00039	7125.14	50282.3	6914.08	53820.9	2698.38	6262.96	-43157.1	0.141703	-2.81906
428	64	tr|F1Q421|F1Q421_CANLF	N/A	N/A	Plasminogen OS=Canis lupus familiaris GN=PLG PE=3 SV=2	TRUE	-10.9434	0.0004	66331.5	744611	65765.4	752752	8703.46	107000	-678279	0.0890822	-3.48872
429	709	tr|L7MB49|L7MB49_9ACAR	N/A	N/A	Putative rae1/gle2 OS=Rhipicephalus pulchellus PE=2 SV=1	TRUE	10.891	0.0004	86716.8	29295.2	89784.3	32109.6	7045	5810.61	57421.7	2.96011	1.56565
430	115	tr|A0A224Z4Y6|A0A224Z4Y6_9ACAR	N/A	N/A	Protein disulfide-isomerase OS=Rhipicephalus zambeziensis PE=3 SV=1	TRUE	10.8325	0.00041	930241	722996	916536	727800	30300.8	13414.4	207245	1.28665	0.363617
431	269	tr|A0A224Z9G4|A0A224Z9G4_9ACAR	N/A	N/A	Sulfotransferase OS=Rhipicephalus zambeziensis PE=4 SV=1	TRUE	10.856	0.00041	2.4097e+06	1.66871e+06	2.38445e+06	1.71776e+06	78257.8	88616	740996	1.44405	0.530125
432	430	tr|A0A131Z0J8|A0A131Z0J8_RHIAP	N/A	N/A	Pancreatic trypsin inhibitor OS=Rhipicephalus appendiculatus PE=4 SV=1	TRUE	10.877	0.00041	238958	67270.6	237750	72294.1	2634.51	27212.2	171687	3.55219	1.82871
433	565	tr|L7M7C9|L7M7C9_9ACAR	N/A	N/A	Putative ras-related protein OS=Rhipicephalus pulchellus PE=2 SV=1	TRUE	10.8467	0.00041	99041.2	10639.4	104213	9009.01	11090.4	8733.68	88401.8	9.30889	3.21861
434	691	tr|J9JHZ3|J9JHZ3_CANLF	N/A	N/A	Uncharacterized protein OS=Canis lupus familiaris PE=3 SV=1	TRUE	-10.7829	0.00042	268258	5.22323e+06	269295	4.92347e+06	11068.2	795833	-4.95497e+06	0.0513586	-4.28325
435	775	tr|F1PL93|F1PL93_CANLF	N/A	N/A	Rho GDP dissociation inhibitor alpha OS=Canis lupus familiaris GN=ARHGDIA PE=4 SV=2	TRUE	-10.7978	0.00042	11083.3	64058.9	14157.1	64587.7	8160.28	2370.7	-52975.6	0.173017	-2.53101
436	74	tr|A0A224YK95|A0A224YK95_9ACAR	N/A	N/A	Creatine kinase OS=Rhipicephalus zambeziensis PE=3 SV=1	TRUE	10.7053	0.00043	8.9126e+06	1.86676e+06	8.7072e+06	1.91922e+06	1.11793e+06	223058	7.04584e+06	4.77437	2.25531
437	355	tr|A0A224YRT0|A0A224YRT0_9ACAR	N/A	N/A	26S proteasome regulatory subunit N6 OS=Rhipicephalus zambeziensis PE=4 SV=1	TRUE	-10.7039	0.00043	150042	338154	146977	331620	23476.3	19375.6	-188112	0.443708	-1.17232
438	371	tr|Q2XW18|Q2XW18_RHIMP	N/A	N/A	Glutathione peroxidase OS=Rhipicephalus microplus GN=PHGPX PE=3 SV=2	TRUE	-10.7222	0.00043	248886	376572	247521	371612	5314.06	19929.8	-127685	0.660927	-0.597438
439	1219	tr|A0A131YV23|A0A131YV23_RHIAP	N/A	N/A	Filamin OS=Rhipicephalus appendiculatus PE=4 SV=1	TRUE	-10.702	0.00043	29701.4	55973.1	31433.8	56462.7	3856.73	1790.07	-26271.8	0.530636	-0.914205
440	471	tr|A0A131XEY6|A0A131XEY6_9ACAR	N/A	N/A	Uncharacterized protein OS=Hyalomma excavatum PE=2 SV=1	TRUE	10.6764	0.00044	421717	214735	428348	213891	33385.7	3599.5	206983	1.9639	0.973721
441	654	tr|L7M6S0|L7M6S0_9ACAR	N/A	N/A	Putative vesicle coat complex copii subunit sec13 OS=Rhipicephalus pulchellus PE=2 SV=1	TRUE	10.624	0.00044	192144	96754.9	193123	95644.5	5535.13	14533.1	95388.7	1.98588	0.989778
442	1383	tr|A0A131Z603|A0A131Z603_RHIAP	N/A	N/A	Ribosome recycling factor OS=Rhipicephalus appendiculatus PE=4 SV=1	TRUE	10.6381	0.00044	60959	43108.3	61985.8	42125.5	1844.11	2246.38	17850.7	1.41409	0.499873
443	252	tr|L7M6Q0|L7M6Q0_9ACAR	N/A	N/A	Eukaryotic translation initiation factor 5A OS=Rhipicephalus pulchellus PE=2 SV=1	TRUE	10.5688	0.00045	451331	287048	443920	279502	14754	22520.7	164283	1.57232	0.652893
444	320	tr|A0A131YF77|A0A131YF77_RHIAP	N/A	N/A	Elongation factor 1-gamma OS=Rhipicephalus appendiculatus PE=4 SV=1	TRUE	10.6117	0.00045	331221	190357	336813	197846	18196	14054.5	140864	1.74	0.799086
445	683	tr|F1PKX3|F1PKX3_CANLF	N/A	N/A	Coagulation factor XIII A chain OS=Canis lupus familiaris GN=F13A1 PE=4 SV=2	TRUE	-10.5787	0.00045	26485.1	112923	27506.7	112012	13867.2	2827.68	-86438.4	0.23454	-2.09209
446	1309	tr|A0A131XKI4|A0A131XKI4_9ACAR	N/A	N/A	Putative eukaryotic translation initiation factor 4h OS=Hyalomma excavatum PE=2 SV=1	TRUE	10.6058	0.00045	41807.8	25019.3	42107.7	24743	1072.87	2523.12	16788.4	1.67102	0.740727
447	1195	tr|E2R109|E2R109_CANLF	N/A	N/A	Complement C8 alpha chain OS=Canis lupus familiaris GN=C8A PE=4 SV=1	TRUE	-10.5255	0.00046	3627.85	16518.9	3163.39	15824.7	1565.4	1431.62	-12891	0.219618	-2.18693
448	1378	tr|A0A1E1X927|A0A1E1X927_9ACAR	N/A	N/A	Putative mitochondrial/plastidial beta-ketoacyl-acp reductase OS=Amblyomma aureolatum PE=2 SV=1	TRUE	-10.5104	0.00046	11833.5	119193	7276.53	113524	8823.86	15334.7	-107359	0.0992803	-3.33235
449	887	tr|A0A224Z5I7|A0A224Z5I7_9ACAR	N/A	N/A	Peptidyl-prolyl cis-trans isomerase OS=Rhipicephalus zambeziensis PE=4 SV=1	TRUE	-10.4434	0.00047	59845.2	96270.3	59999.1	97869.8	2911.59	5293.19	-36425.1	0.621637	-0.685855
450	965	tr|A0A224YWJ2|A0A224YWJ2_9ACAR	N/A	N/A	Peptidylprolyl isomerase OS=Rhipicephalus zambeziensis PE=4 SV=1	TRUE	-10.4589	0.00047	50526.8	156971	53053.4	155219	5729.7	16670.5	-106444	0.321886	-1.63538
451	1227	tr|A0A131XBM8|A0A131XBM8_9ACAR	N/A	N/A	Rab GDP dissociation inhibitor OS=Hyalomma excavatum PE=2 SV=1	TRUE	10.4469	0.00047	390662	197897	380697	198908	18026	26391	192766	1.97407	0.981176
452	62	tr|A0A224YZ73|A0A224YZ73_9ACAR	N/A	N/A	GMP synthase (Glutamine-hydrolysing) OS=Rhipicephalus zambeziensis PE=4 SV=1	TRUE	-10.392	0.00048	387401	740822	407848	734863	57658.8	12052.3	-353420	0.522935	-0.935297
453	675	tr|L7LXE1|L7LXE1_9ACAR	N/A	N/A	Putative calmodulin OS=Rhipicephalus pulchellus PE=2 SV=1	TRUE	-10.3637	0.00049	104919	287685	118503	283722	25120.1	17378.1	-182767	0.364699	-1.45522
454	931	tr|L7M463|L7M463_9ACAR	N/A	N/A	Uncharacterized protein OS=Rhipicephalus pulchellus PE=2 SV=1	TRUE	-10.3803	0.00049	24038.8	61784.3	24896.9	60788	5709.01	2659.81	-37745.6	0.389076	-1.36188
455	247	tr|A0A224YYU9|A0A224YYU9_9ACAR	N/A	N/A	Fructose-1,6-bisphosphatase I OS=Rhipicephalus zambeziensis PE=3 SV=1	TRUE	10.3159	0.0005	176002	42764.9	179159	38674.2	8228.91	20802.2	133237	4.11558	2.04109
456	1229	tr|A0A023GMC7|A0A023GMC7_9ACAR	N/A	N/A	Putative vitellogenin-1 (Fragment) OS=Amblyomma triste PE=2 SV=1	TRUE	10.3153	0.0005	911042	637923	889516	642357	42877.9	16265.8	273119	1.42814	0.514135
457	284	tr|A0A224Z4M6|A0A224Z4M6_9ACAR	N/A	N/A	Moesin/ezrin/radixin protein 1 OS=Rhipicephalus zambeziensis PE=4 SV=1	TRUE	10.2329	0.00051	311774	98434.5	328032	109181	30278.6	19676.4	213339	3.16732	1.66326
458	90	tr|A0A131YJK6|A0A131YJK6_RHIAP	N/A	N/A	Acetyl-CoA acyltransferase 2 OS=Rhipicephalus appendiculatus PE=3 SV=1	TRUE	10.1959	0.00052	1.42465e+06	483228	1.36777e+06	521192	108891	117129	941417	2.94818	1.55983
459	679	tr|L7LUF4|L7LUF4_9ACAR	N/A	N/A	Putative adaptor protein pacsin OS=Rhipicephalus pulchellus PE=2 SV=1	TRUE	10.219	0.00052	72388.4	30952.2	69376.9	31190.7	5568.28	4280.06	41436.1	2.33871	1.22572
460	722	tr|V5IJP4|V5IJP4_IXORI	N/A	N/A	Putative nuclease sensitive element-binding protein OS=Ixodes ricinus PE=2 SV=1	TRUE	10.2126	0.00052	104942	50348.9	105008	52046.1	6950.61	6117.08	54593.3	2.0843	1.05956
461	1473	tr|A0A1E1XP65|A0A1E1XP65_9ACAR	N/A	N/A	Putative nuclear envelope protein OS=Amblyomma sculptum PE=2 SV=1	TRUE	10.2121	0.00052	79520.8	28813.1	82093.6	28131.2	7999.94	3157.13	50707.7	2.75988	1.46461
462	291	tr|A0A131YYR4|A0A131YYR4_RHIAP	N/A	N/A	Heat shock 70kDa protein 1/8 OS=Rhipicephalus appendiculatus PE=3 SV=1	TRUE	10.1623	0.00053	480456	358369	480656	348702	8746.82	18880.7	122087	1.34067	0.422959
463	789	tr|A0A224Z279|A0A224Z279_9ACAR	N/A	N/A	Sulfide:quinone oxidoreductase OS=Rhipicephalus zambeziensis PE=4 SV=1	TRUE	10.1712	0.00053	207459	90032.5	207373	91310.8	5299.45	19281.5	117427	2.30427	1.20431
464	86	tr|L7M8D5|L7M8D5_9ACAR	N/A	N/A	Putative aldehyde dehydrogenase OS=Rhipicephalus pulchellus PE=2 SV=1	TRUE	10.0935	0.00054	2.84564e+06	2.09061e+06	2.84935e+06	2.04956e+06	83783.2	98828.5	755030	1.36115	0.444829
465	403	tr|L7MAJ1|L7MAJ1_9ACAR	N/A	N/A	Putative fumarase OS=Rhipicephalus pulchellus PE=2 SV=1	TRUE	10.0893	0.00054	222259	73927.7	226290	70252	14492.7	20937.9	148331	3.00643	1.58805
466	656	tr|A0A224Y3J9|A0A224Y3J9_9ACAR	N/A	N/A	Glutathione S-transferase OS=Rhipicephalus zambeziensis PE=4 SV=1	TRUE	-10.0803	0.00054	188950	477256	183079	501846	12842.9	47844.5	-288306	0.395908	-1.33676
467	1435	tr|A0A1E1WXC9|A0A1E1WXC9_9ACAR	N/A	N/A	Putative cuticle protein 64 (Fragment) OS=Amblyomma aureolatum PE=2 SV=1	TRUE	10.123	0.00054	183646	26455.9	178738	19473.7	22939.2	14041.1	157190	6.94157	2.79526
468	560	tr|G3MP49|G3MP49_9ACAR	N/A	N/A	Uncharacterized protein OS=Amblyomma maculatum PE=2 SV=1	TRUE	10.0664	0.00055	97389	46968.2	98021.8	44721.8	6129.62	6139.47	50420.8	2.07351	1.05207
469	512	tr|L7M6A8|L7M6A8_9ACAR	N/A	N/A	Putative ribosomal protein s23 OS=Rhipicephalus pulchellus PE=2 SV=1	TRUE	10.0267	0.00056	2.33585e+06	1.22463e+06	2.35759e+06	1.15617e+06	139730	131617	1.11123e+06	1.9074	0.931606
470	790	tr|A0A1E1XPN2|A0A1E1XPN2_9ACAR	N/A	N/A	Putative basement membrane-specific heparan sulfate proteoglycan core protein (Fragment) OS=Amblyomma sculptum PE=2 SV=1	TRUE	10.0196	0.00056	759558	489946	754834	486724	44337	14366.6	269612	1.55029	0.632537
471	980	tr|A0A131YEV8|A0A131YEV8_RHIAP	N/A	N/A	Glycine rich superfamily member OS=Rhipicephalus appendiculatus PE=4 SV=1	TRUE	10.0018	0.00056	28283.2	8056.15	27771.6	8353.75	3451.77	595.761	20227	3.51076	1.81178
472	1041	tr|L7M3Y2|L7M3Y2_9ACAR	N/A	N/A	Putative ubiquitin-protein ligase OS=Rhipicephalus pulchellus PE=2 SV=1	TRUE	-10.0198	0.00056	84523.2	139691	86333.5	138360	4447.8	8435.75	-55168	0.605072	-0.724822
473	1062	tr|L7M639|L7M639_9ACAR	N/A	N/A	Putative der and-71 ribosomal protein l35 OS=Rhipicephalus pulchellus PE=2 SV=1	TRUE	-10.0164	0.00056	31164.7	47917.6	31227.4	48262.7	932.959	2742.58	-16752.8	0.650382	-0.62064
474	1310	tr|A0A0C9SF82|A0A0C9SF82_AMBAM	N/A	N/A	Putative tick til 20 OS=Amblyomma americanum PE=2 SV=1	TRUE	-9.97609	0.00057	12758.5	94442.1	12780.5	88710.9	5466.32	13086.1	-81683.5	0.135094	-2.88797
475	1070	tr|C9W1F7|C9W1F7_RHISA	N/A	N/A	F1F0-type ATP synthase subunit G OS=Rhipicephalus sanguineus PE=2 SV=1	TRUE	9.91978	0.00058	515523	315721	517583	326118	22486.8	26672.3	199802	1.63284	0.707385
476	1305	tr|E2R7G9|E2R7G9_CANLF	N/A	N/A	Uncharacterized protein OS=Canis lupus familiaris PE=4 SV=2	TRUE	-9.92998	0.00058	3534.17	15117	3893.27	14639.9	1719.16	1061.28	-11582.8	0.233788	-2.09673
477	496	tr|L7ME31|L7ME31_9ACAR	N/A	N/A	Putative laminin a (Fragment) OS=Rhipicephalus pulchellus PE=2 SV=1	TRUE	9.88286	0.00059	888632	545091	894793	546589	59295	10446.6	343540	1.63024	0.705088
478	736	tr|A0A224Z0Y4|A0A224Z0Y4_9ACAR	N/A	N/A	Peptide chain release factor subunit 3 OS=Rhipicephalus zambeziensis PE=4 SV=1	TRUE	9.86808	0.00059	107129	53588.1	109941	56402.1	5931.96	7288.73	53541	1.99912	0.999365
479	640	tr|G3MQ75|G3MQ75_9ACAR	N/A	N/A	Glucosamine-6-phosphate isomerase OS=Amblyomma maculatum PE=2 SV=1	TRUE	9.79756	0.00061	208574	158589	207241	156381	6337.93	6157.42	49984.6	1.31518	0.395263
480	1413	tr|A0A131XEK6|A0A131XEK6_9ACAR	N/A	N/A	Peptidylprolyl isomerase OS=Hyalomma excavatum PE=2 SV=1	TRUE	9.7692	0.00062	41788.5	20803.9	39778.6	20884.9	3569.7	1048.53	20984.6	2.00869	1.00625
481	1016	tr|C9W1U6|C9W1U6_RHISA	N/A	N/A	NADH ubiquinone oxidoreductase ashi subunit (Fragment) OS=Rhipicephalus sanguineus PE=2 SV=1	TRUE	9.71103	0.00063	21448.5	1224.55	23155	1169.72	3575.45	476.968	20223.9	17.5154	4.13055
482	1063	tr|A0A224YL08|A0A224YL08_9ACAR	N/A	N/A	TIL domain containing protein OS=Rhipicephalus zambeziensis PE=4 SV=1	TRUE	9.71425	0.00063	302954	207407	303399	203926	15758.8	6471.77	95546.7	1.46067	0.546633
483	392	tr|A0A224YSU8|A0A224YSU8_9ACAR	N/A	N/A	M20 domain containing peptidase OS=Rhipicephalus zambeziensis PE=4 SV=1	TRUE	-9.66366	0.00064	124186	173690	119844	174235	7827.18	4178.58	-49503.7	0.714988	-0.48401
484	743	tr|A0A224Z2V2|A0A224Z2V2_9ACAR	N/A	N/A	Pyruvate carboxylase OS=Rhipicephalus zambeziensis PE=4 SV=1	TRUE	9.68246	0.00064	260620	77921.1	270557	75580.4	27866.9	17075.1	182699	3.34466	1.74186
485	1263	tr|A0A131YX63|A0A131YX63_RHIAP	N/A	N/A	Adenylosuccinate lyase OS=Rhipicephalus appendiculatus PE=3 SV=1	TRUE	9.65352	0.00064	149876	86455.1	153870	86160.3	9564.39	6164.85	63420.8	1.73357	0.793745
486	1302	tr|F1PEN6|F1PEN6_CANLF	N/A	N/A	Transferrin receptor protein 1 OS=Canis lupus familiaris GN=TFRC PE=2 SV=1	TRUE	-9.65958	0.00064	959.582	18464.8	683.937	20187.5	546.687	3090.88	-17505.2	0.0519681	-4.26623
487	223	tr|A0A224YGE4|A0A224YGE4_9ACAR	N/A	N/A	60s ribosomal protein l7a OS=Rhipicephalus zambeziensis PE=4 SV=1	TRUE	9.59053	0.00066	1.93644e+06	1.09272e+06	2.01743e+06	1.07698e+06	142963	52727.7	843721	1.77213	0.825484
488	863	tr|A0A023FXL4|A0A023FXL4_9ACAR	N/A	N/A	Protein disulfide-isomerase OS=Amblyomma parvum PE=2 SV=1	TRUE	-9.60285	0.00066	41862.1	307658	43511	285668	15111.4	45497.3	-265796	0.136067	-2.87761
489	1472	tr|A0A1E1XMJ2|A0A1E1XMJ2_9ACAR	N/A	N/A	Uncharacterized protein OS=Amblyomma sculptum PE=2 SV=1	TRUE	-9.58996	0.00066	58181.8	108964	57792.8	113500	1830.78	8987.22	-50782.1	0.533955	-0.905211
490	51	tr|L7M942|L7M942_9ACAR	N/A	N/A	Putative beta-spectrin OS=Rhipicephalus pulchellus PE=2 SV=1	TRUE	9.56019	0.00067	326426	127370	336385	124985	30125.8	19824.8	199056	2.56281	1.35773
491	1011	tr|A0A131Z2F5|A0A131Z2F5_RHIAP	N/A	N/A	Uncharacterized protein OS=Rhipicephalus appendiculatus PE=4 SV=1	TRUE	9.46631	0.00069	65099.8	19495.7	63575.6	20440.3	3935.36	7357.87	45604	3.33918	1.73949
492	755	tr|L7M6C2|L7M6C2_9ACAR	N/A	N/A	Uncharacterized protein OS=Rhipicephalus pulchellus PE=2 SV=1	TRUE	-9.43956	0.0007	103965	161484	103519	157356	7165.57	7748.76	-57519.1	0.643809	-0.635295
493	1080	tr|L7MDR5|L7MDR5_9ACAR	N/A	N/A	Putative leucine aminopeptidase leucine aminopeptidase (Fragment) OS=Rhipicephalus pulchellus PE=2 SV=1	TRUE	9.46119	0.0007	58162.7	34936.3	58083.6	34741.1	2506.39	3434.79	23226.4	1.66482	0.735368
494	541	tr|L7MHC0|L7MHC0_9ACAR	N/A	N/A	Putative adp-ribosylglycohydrolase posttranslational modification (Fragment) OS=Rhipicephalus pulchellus PE=2 SV=1	TRUE	9.42022	0.00071	252372	128465	247893	128120	22673.3	2223.74	123906	1.96451	0.974171
495	168	tr|A0A224YID5|A0A224YID5_9ACAR	N/A	N/A	40S ribosomal protein S7 OS=Rhipicephalus zambeziensis PE=3 SV=1	TRUE	9.36442	0.00072	1.48339e+06	955510	1.51029e+06	963903	68360.9	69711.4	527877	1.55246	0.634552
496	65	tr|A0A224Z2M8|A0A224Z2M8_9ACAR	N/A	N/A	Isocitrate dehydrogenase [NADP] OS=Rhipicephalus zambeziensis PE=3 SV=1	TRUE	9.34798	0.00073	2.10312e+06	1.68694e+06	2.07032e+06	1.67348e+06	57667.2	51195.8	416187	1.24671	0.318128
497	362	tr|L7M132|L7M132_9ACAR	N/A	N/A	Uncharacterized protein OS=Rhipicephalus pulchellus PE=2 SV=1	TRUE	9.29963	0.00074	225440	140635	227424	148887	5539.21	14791.6	84804.3	1.60301	0.680782
498	318	tr|A0A131YDT0|A0A131YDT0_RHIAP	N/A	N/A	Cofilin OS=Rhipicephalus appendiculatus PE=3 SV=1	TRUE	9.27808	0.00075	515479	284674	520155	276962	40503.4	14695.8	230805	1.81077	0.856601
499	475	tr|A0A131YQU3|A0A131YQU3_RHIAP	N/A	N/A	Sulfur dioxygenase OS=Rhipicephalus appendiculatus PE=4 SV=1	TRUE	9.27093	0.00075	145002	87357.5	143080	85099.8	3490.75	10188.1	57644.7	1.65987	0.731071
500	339	tr|L7M591|L7M591_9ACAR	N/A	N/A	Putative endocytosis/signaling protein ehd1 OS=Rhipicephalus pulchellus PE=2 SV=1	TRUE	-9.20288	0.00077	132702	288169	137104	284329	24632.3	15792.5	-155467	0.460499	-1.11873
501	351	tr|L7M655|L7M655_9ACAR	N/A	N/A	Putative 2-oxoglutarate dehydrogenase e1 subunit OS=Rhipicephalus pulchellus PE=2 SV=1	TRUE	9.18473	0.00078	383486	214244	390132	220875	19783.4	25044.3	169241	1.78995	0.839916
502	50	tr|A0A224YPR9|A0A224YPR9_9ACAR	N/A	N/A	Catalase OS=Rhipicephalus zambeziensis PE=3 SV=1	TRUE	-9.16255	0.00079	357486	699872	351833	672911	20216	61485	-342386	0.510788	-0.969205
503	1400	tr|A0A131YLK6|A0A131YLK6_RHIAP	N/A	N/A	Basic tail secreted protein OS=Rhipicephalus appendiculatus PE=4 SV=1	TRUE	9.11199	0.0008	73475.1	15993.3	70272.7	13733.4	5975.85	9147.45	57481.8	4.59413	2.19979
504	1423	tr|V5H035|V5H035_IXORI	N/A	N/A	Putative cellular response to hypoxia OS=Ixodes ricinus PE=2 SV=1	TRUE	-9.12123	0.0008	67871.2	101773	67908.3	98343.5	1926.67	6142.64	-33901.9	0.666887	-0.584485
505	70	tr|H9GWY1|H9GWY1_CANLF	N/A	N/A	Inter-alpha-trypsin inhibitor heavy chain family member 4 OS=Canis lupus familiaris GN=ITIH4 PE=4 SV=2	TRUE	-9.10738	0.00081	237352	2.00006e+06	242428	2.1799e+06	8855.46	335116	-1.76271e+06	0.118673	-3.07494
506	711	tr|Q2VMW0|Q2VMW0_AMBAM	N/A	N/A	Histamine release factor OS=Amblyomma americanum PE=2 SV=1	TRUE	9.09097	0.00081	130537	85347.9	131451	83314.4	7661.15	3928.22	45188.7	1.52946	0.613026
507	1464	tr|L7LZX6|L7LZX6_9ACAR	N/A	N/A	Eukaryotic translation initiation factor 3 subunit G OS=Rhipicephalus pulchellus PE=2 SV=1	TRUE	9.1065	0.00081	51982.6	9680.47	54627.3	9061.54	4687.48	6539.34	42302.1	5.36984	2.42488
508	473	tr|L7M7R7|L7M7R7_9ACAR	N/A	N/A	Putative atp synthase subunit b OS=Rhipicephalus pulchellus PE=2 SV=1	TRUE	9.03927	0.00083	1.27614e+06	860799	1.27778e+06	832833	50275.8	61695	415345	1.48251	0.568043
509	1222	tr|A0A224YJB7|A0A224YJB7_9ACAR	N/A	N/A	Alpha-2-macroglobiln splicing variant 1 OS=Rhipicephalus zambeziensis PE=4 SV=1	TRUE	9.03991	0.00083	186543	99534.9	190210	98655.5	15080.8	7105.33	87008.1	1.87415	0.906234
510	395	tr|G3MNV3|G3MNV3_9ACAR	N/A	N/A	Uncharacterized protein OS=Amblyomma maculatum PE=2 SV=1	TRUE	9.01313	0.00084	1.29482e+06	838622	1.32383e+06	842244	81634	31959.3	456196	1.54398	0.626657
511	1300	tr|V5HHG8|V5HHG8_IXORI	N/A	N/A	40S ribosomal protein S30 OS=Ixodes ricinus PE=2 SV=1	TRUE	-8.98534	0.00085	174013	237545	173813	235550	9718.19	7452.35	-63531.9	0.732548	-0.449005
512	1044	tr|G3MMA2|G3MMA2_9ACAR	N/A	N/A	Uncharacterized protein OS=Amblyomma maculatum PE=2 SV=1	TRUE	-8.96474	0.00086	47007.3	70158.9	47095.4	71464.4	1614.46	4171.53	-23151.6	0.670012	-0.577741
513	861	tr|A0A023GFY8|A0A023GFY8_9ACAR	N/A	N/A	Putative actin-binding cytoskeleton protein filamin (Fragment) OS=Amblyomma triste PE=2 SV=1	TRUE	8.93929	0.00087	50293.4	24405.1	52115.8	24657	4895.18	1094.5	25888.3	2.06078	1.04319
514	1146	tr|L7MA07|L7MA07_9ACAR	N/A	N/A	Signal recognition particle subunit SRP72 OS=Rhipicephalus pulchellus PE=2 SV=1	TRUE	8.93382	0.00087	30853.9	20986.4	31329.3	21165.8	1345.98	1359.46	9867.43	1.47018	0.555994
515	17	tr|L7LWI3|L7LWI3_9ACAR	N/A	N/A	Putative lipoprotein amino terminal region OS=Rhipicephalus pulchellus PE=2 SV=1	TRUE	8.87506	0.00089	2.62018e+06	1.92284e+06	2.61349e+06	1.93099e+06	29293.7	132902	697339	1.36266	0.446426
516	1014	tr|L7M4P3|L7M4P3_9ACAR	N/A	N/A	Putative dorsal switch protein 1 OS=Rhipicephalus pulchellus PE=2 SV=1	TRUE	8.87455	0.00089	60720.4	22997.9	63477	23264.4	4833.54	5553.44	37722.5	2.64026	1.40068
517	1036	tr|V9VL04|V9VL04_RHIMP	N/A	N/A	Serine protease inhibitor 6 RmS6 OS=Rhipicephalus microplus GN=RmS-6 PE=2 SV=1	TRUE	8.88824	0.00089	1.08709e+06	671645	1.11135e+06	660750	70866.2	39144.4	415449	1.61856	0.694707
518	786	tr|A0A224Y1W2|A0A224Y1W2_9ACAR	N/A	N/A	Basic tail secreted protein OS=Rhipicephalus zambeziensis PE=4 SV=1	TRUE	8.81294	0.00091	17436.4	6894.13	17676.5	7328.84	1156.92	1718.83	10542.2	2.52916	1.33866
519	851	tr|L7MB32|L7MB32_9ACAR	N/A	N/A	Putative pyruvate dehydrogenase e1 beta subunit OS=Rhipicephalus pulchellus PE=2 SV=1	TRUE	8.83623	0.00091	146744	86038.7	144316	90851.9	6811.41	9756.93	60705.4	1.70556	0.770244
520	302	tr|A0A224Z8H8|A0A224Z8H8_9ACAR	N/A	N/A	Selenium binding protein OS=Rhipicephalus zambeziensis PE=4 SV=1	TRUE	8.7934	0.00092	830824	349299	810494	327856	47014.7	82374.3	481525	2.37854	1.25008
521	805	tr|L7MC44|L7MC44_9ACAR	N/A	N/A	Putative metastriate insulin growth factor binding protein OS=Rhipicephalus pulchellus PE=2 SV=1	TRUE	8.77028	0.00093	144845	65718.1	146714	62785.8	14500.1	5826.29	79126.9	2.20404	1.14015
522	1023	tr|L7MBT1|L7MBT1_9ACAR	N/A	N/A	Putative metastriate one of each protein family OS=Rhipicephalus pulchellus PE=2 SV=1	TRUE	8.72051	0.00095	74360.2	17722.5	78880.2	18963.1	10971.2	2485.78	56637.7	4.1958	2.06895
523	566	tr|L7LXM2|L7LXM2_9ACAR	N/A	N/A	Uncharacterized protein OS=Rhipicephalus pulchellus PE=2 SV=1	TRUE	8.6768	0.00097	211735	66621.2	210009	66328.3	28912.4	1784.73	145114	3.17819	1.66821
524	513	tr|A0A224Z7Y4|A0A224Z7Y4_9ACAR	N/A	N/A	Ribosomal protein l37a OS=Rhipicephalus zambeziensis PE=3 SV=1	TRUE	8.64488	0.00098	443883	257464	447012	260233	36835.4	6179.63	186419	1.72406	0.78581
525	1121	tr|A0A131Z0M8|A0A131Z0M8_RHIAP	N/A	N/A	6-phosphogluconate dehydrogenase, decarboxylating OS=Rhipicephalus appendiculatus PE=3 SV=1	TRUE	8.65175	0.00098	76150.2	48166.8	77117.5	49154.2	4559.11	3255.58	27983.4	1.58097	0.660807
526	244	tr|E2QVU9|E2QVU9_CANLF	N/A	N/A	Biliverdin reductase B OS=Canis lupus familiaris GN=BLVRB PE=4 SV=1	TRUE	-8.62783	0.00099	194048	931925	200685	1.0108e+06	18597.3	146958	-737877	0.208223	-2.2638
527	719	tr|A0A224Z550|A0A224Z550_9ACAR	N/A	N/A	Nebulin repeat protein OS=Rhipicephalus zambeziensis PE=4 SV=1	TRUE	8.6285	0.00099	134792	56497.6	130206	58651.3	10037.3	12093.9	78294.8	2.38581	1.25448
528	175	tr|F1PH87|F1PH87_CANLF	N/A	N/A	Serpin family A member 3 OS=Canis lupus familiaris GN=SERPINA3 PE=3 SV=2	TRUE	-8.61039	0.001	160731	462986	172908	452183	57253.6	20464.8	-302255	0.347161	-1.52632
529	274	tr|L7LZX8|L7LZX8_9ACAR	N/A	N/A	Putative alanine aminotransferase OS=Rhipicephalus pulchellus PE=2 SV=1	TRUE	8.58495	0.00101	325879	134428	326075	145778	27771.1	26846.8	191452	2.4242	1.27751
530	118	tr|A0A224YQG5|A0A224YQG5_9ACAR	N/A	N/A	Glutamine synthetase OS=Rhipicephalus zambeziensis PE=3 SV=1	TRUE	8.57641	0.00102	2.54688e+06	1.19788e+06	2.49951e+06	1.05157e+06	90150.8	257091	1.34901e+06	2.12616	1.08825
531	265	tr|A0A131ZAM9|A0A131ZAM9_RHIAP	N/A	N/A	Twitchin like (Fragment) OS=Rhipicephalus appendiculatus PE=4 SV=1	TRUE	8.5631	0.00102	205810	65940.7	212974	57376.8	23142.1	16273.9	139870	3.12114	1.64207
532	913	tr|L7M5B2|L7M5B2_9ACAR	N/A	N/A	Putative nucleoside diphosphate-sugar hydrolase of the mutt nudix family OS=Rhipicephalus pulchellus PE=2 SV=1	TRUE	-8.54722	0.00103	160706	593661	164444	595118	39846	78166	-432955	0.270704	-1.88521
533	363	tr|A0A224YV39|A0A224YV39_9ACAR	N/A	N/A	Nucleoside diphosphate kinase OS=Rhipicephalus zambeziensis PE=3 SV=1	TRUE	8.52598	0.00104	1.05625e+06	826453	1.0745e+06	816800	42005.3	20368.5	229797	1.27805	0.353946
534	999	tr|J9P455|J9P455_CANLF	N/A	N/A	Uncharacterized protein OS=Canis lupus familiaris PE=4 SV=1	TRUE	-8.52607	0.00104	106814	435242	105296	401436	15398.3	64918.2	-328428	0.245413	-2.02671
535	1139	tr|F1PHS2|F1PHS2_CANLF	N/A	N/A	Serpin family A member 6 OS=Canis lupus familiaris GN=SERPINA6 PE=3 SV=2	TRUE	-8.52508	0.00104	23444.7	115573	20002	116538	16644.9	8561.72	-92128.2	0.202857	-2.30147
536	10	tr|A0A131Z678|A0A131Z678_RHIAP	N/A	N/A	TIL domain containing protein (Fragment) OS=Rhipicephalus appendiculatus PE=4 SV=1	TRUE	8.49313	0.00105	2.15934e+06	1.71128e+06	2.12563e+06	1.70764e+06	85884.7	31198.3	448062	1.26183	0.335515
537	482	tr|A0A131XPK1|A0A131XPK1_9ACAR	N/A	N/A	Putative actin-binding cytoskeleton protein filamin (Fragment) OS=Hyalomma excavatum PE=2 SV=1	TRUE	8.47487	0.00106	580191	225700	592382	254700	29601.6	66125.8	354491	2.57063	1.36212
538	142	tr|A0A131XCQ6|A0A131XCQ6_9ACAR	N/A	N/A	Putative methylenetetrahydrofolate dehydrogenase/methylenetetrahydrofolate cyclohydrolase (Fragment) OS=Hyalomma excavatum PE=2 SV=1	TRUE	8.46408	0.00107	976456	537649	998849	532614	88584.6	14696.7	438807	1.81616	0.860891
539	508	tr|L7MFA9|L7MFA9_9ACAR	N/A	N/A	Putative 40s ribosomal protein s2 (Fragment) OS=Rhipicephalus pulchellus PE=2 SV=1	TRUE	8.43416	0.00108	1.25317e+06	579065	1.29148e+06	575299	79389.6	113410	674109	2.16413	1.11379
540	688	tr|A0A224YC57|A0A224YC57_9ACAR	N/A	N/A	Cathepsin C OS=Rhipicephalus zambeziensis PE=3 SV=1	TRUE	-8.43524	0.00108	44182.2	100979	43662.7	105883	1877.52	11510.2	-56796.4	0.43754	-1.19251
541	866	tr|A0A023FIT8|A0A023FIT8_9ACAR	N/A	N/A	Putative myosin regulatory light chain ixodes scapularis myosin regulatory light chain (Fragment) OS=Amblyomma cajennense PE=2 SV=1	TRUE	-8.43575	0.00108	288927	463711	286190	445159	5572.82	35451.7	-174784	0.623076	-0.68252
542	1274	tr|A0A131XD26|A0A131XD26_9ACAR	N/A	N/A	Putative acyl-coa synthetase OS=Hyalomma excavatum PE=2 SV=1	TRUE	8.44812	0.00108	41572.3	22913.8	41551.7	24043.5	2478.29	2914.08	18658.6	1.81429	0.859409
543	1316	tr|L7MLN2|L7MLN2_9ACAR	N/A	N/A	Putative ribosomal protein l1 (Fragment) OS=Rhipicephalus pulchellus PE=2 SV=1	TRUE	8.43661	0.00108	23666.5	3040.85	22194.5	1448.52	2696.09	3265.27	20625.7	7.78286	2.9603
544	423	tr|A0A224Z6J6|A0A224Z6J6_9ACAR	N/A	N/A	Prohibitin OS=Rhipicephalus zambeziensis PE=4 SV=1	TRUE	8.41299	0.00109	394327	233385	408531	235960	30178.9	13679	160941	1.68959	0.756677
545	435	tr|A0A224YW23|A0A224YW23_9ACAR	N/A	N/A	Poly [ADP-ribose] polymerase OS=Rhipicephalus zambeziensis PE=4 SV=1	TRUE	-8.40087	0.0011	98040	129831	98238.5	128454	3458.6	5567.79	-31791.2	0.755134	-0.405195
546	1266	tr|A0A131YI52|A0A131YI52_RHIAP	N/A	N/A	L-iditol 2-dehydrogenase OS=Rhipicephalus appendiculatus PE=3 SV=1	TRUE	-8.40258	0.0011	89407.6	140687	89495.1	140246	5526.49	9010.61	-51279.4	0.635507	-0.65402
547	132	tr|A0A224YZG7|A0A224YZG7_9ACAR	N/A	N/A	Glutamate formiminotransferase / formiminotetrahydrofolate cyclodeaminase OS=Rhipicephalus zambeziensis PE=4 SV=1	TRUE	-8.38058	0.00111	92183.9	161695	91897	166050	855.306	14340.6	-69510.8	0.570111	-0.810686
548	816	tr|L7MFR3|L7MFR3_9ACAR	N/A	N/A	Putative carbonic anhydrase (Fragment) OS=Rhipicephalus pulchellus PE=2 SV=1	TRUE	8.38181	0.00111	96675.3	32729.6	98082.8	33211.4	11963.3	5611.49	63945.7	2.95376	1.56255
549	1145	tr|G3MQS2|G3MQS2_9ACAR	N/A	N/A	Uncharacterized protein OS=Amblyomma maculatum PE=2 SV=1	TRUE	-8.35449	0.00112	70112.4	298102	70982.2	315004	4548.7	47047.3	-227989	0.235196	-2.08806
550	1432	tr|A0A0C9RUA9|A0A0C9RUA9_AMBAM	N/A	N/A	Putative 28s ribosomal protein (Fragment) OS=Amblyomma americanum PE=2 SV=1	TRUE	8.36123	0.00112	37866.8	4520.63	37981.5	4499.57	6349.6	2720.19	33346.1	8.37643	3.06634
551	12	tr|A0A131ZDX3|A0A131ZDX3_RHIAP	N/A	N/A	TIL domain containing protein (Fragment) OS=Rhipicephalus appendiculatus PE=4 SV=1	TRUE	8.33168	0.00113	2.33581e+06	1.90861e+06	2.30567e+06	1.91258e+06	87446.5	15493.6	427195	1.22383	0.291398
552	287	tr|L7M6Z0|L7M6Z0_9ACAR	N/A	N/A	Putative rap1a member of ras oncoprotein family OS=Rhipicephalus pulchellus PE=2 SV=1	TRUE	8.31748	0.00114	1.16925e+06	650513	1.20055e+06	661018	58154.1	91032.4	518734	1.79742	0.845929
553	768	tr|L7MGH0|L7MGH0_9ACAR	N/A	N/A	Putative tick serine protease (Fragment) OS=Rhipicephalus pulchellus PE=2 SV=1	TRUE	-8.32767	0.00114	50341.7	68565.1	51406.5	69449.5	2215.32	3075.43	-18223.4	0.734218	-0.44572
554	1098	tr|G3MQ66|G3MQ66_9ACAR	N/A	N/A	Uncharacterized protein OS=Amblyomma maculatum PE=2 SV=1	TRUE	8.32867	0.00114	39443.4	9926.47	42689.4	10579.2	5679.08	2329.82	29516.9	3.97355	1.99043
555	1155	tr|A0A1E1XM95|A0A1E1XM95_9ACAR	N/A	N/A	Putative cytoskeletal regulator flightless-i (Fragment) OS=Amblyomma sculptum PE=2 SV=1	TRUE	8.32421	0.00114	382589	246664	376774	247081	20162.2	19833.7	135924	1.55105	0.633245
556	1117	tr|A0A224YAX8|A0A224YAX8_9ACAR	N/A	N/A	Antigen 5 family member OS=Rhipicephalus zambeziensis PE=4 SV=1	TRUE	8.2975	0.00115	30399.3	7536.58	31027.3	9622.79	1949.44	4356.13	22862.7	4.03356	2.01205
557	164	tr|L7MI50|L7MI50_9ACAR	N/A	N/A	Putative glycine rich protein (Fragment) OS=Rhipicephalus pulchellus PE=2 SV=1	TRUE	8.2188	0.00119	417258	180022	417715	191147	9309.75	49121.3	237236	2.31782	1.21277
558	491	tr|A0A131YV37|A0A131YV37_RHIAP	N/A	N/A	Putative ATP-dependent RNA helicase DDX4 OS=Rhipicephalus appendiculatus PE=4 SV=1	TRUE	8.2285	0.00119	254112	105238	246856	110378	19023.2	24902.6	148874	2.41465	1.27181
559	236	tr|A0A224YGJ1|A0A224YGJ1_9ACAR	N/A	N/A	Acetyl-CoA acyltransferase OS=Rhipicephalus zambeziensis PE=3 SV=1	TRUE	8.16012	0.00123	509778	352081	501142	354038	33292.4	3467.96	157697	1.4479	0.533963
560	388	tr|A0A224YPB5|A0A224YPB5_9ACAR	N/A	N/A	Heat shock protein OS=Rhipicephalus zambeziensis PE=3 SV=1	TRUE	8.13606	0.00124	1.55643e+06	938747	1.54283e+06	962075	72490.6	109710	617685	1.65799	0.729434
561	264	tr|L7M9D1|L7M9D1_9ACAR	N/A	N/A	Putative erythrocyte membrane protein band 4.1-like 3 OS=Rhipicephalus pulchellus PE=2 SV=1	TRUE	8.12509	0.00125	405604	236965	395100	230036	28827	21479.6	168640	1.71167	0.775402
562	530	tr|F1PCE5|F1PCE5_CANLF	N/A	N/A	Serpin family A member 1 OS=Canis lupus familiaris GN=SERPINA1 PE=3 SV=2	TRUE	-8.12126	0.00125	79814.2	1.98082e+06	81751.4	1.96117e+06	10197.6	405306	-1.90101e+06	0.0402935	-4.63331
563	859	tr|L7M710|L7M710_9ACAR	N/A	N/A	Transgelin OS=Rhipicephalus pulchellus PE=2 SV=1	TRUE	8.10283	0.00126	44302.7	22324.6	42057.8	22559.5	4667.09	538.144	21978.1	1.98448	0.988759
564	1234	tr|A0A1E1X3P1|A0A1E1X3P1_9ACAR	N/A	N/A	Putative vacuolar h+-atpase v1 sector subunit a OS=Amblyomma aureolatum PE=2 SV=1	TRUE	-8.10745	0.00126	5756.12	34607.3	3272.45	34879.5	4678.47	4012.83	-28851.2	0.166327	-2.58791
565	453	tr|A0A224YW44|A0A224YW44_9ACAR	N/A	N/A	Estradiol 17-beta-dehydrogenase 8-like OS=Rhipicephalus zambeziensis PE=4 SV=1	TRUE	8.08556	0.00127	698532	380815	671186	394271	53992.5	41436.2	317717	1.83431	0.875235
566	1171	tr|A0A131Z306|A0A131Z306_RHIAP	N/A	N/A	Antigen 5 family member OS=Rhipicephalus appendiculatus PE=3 SV=1	TRUE	-8.09066	0.00127	65131.9	100418	62886.7	100222	7452.68	1234.12	-35286.6	0.648604	-0.624589
567	60	tr|A0A131YMM1|A0A131YMM1_RHIAP	N/A	N/A	Aubergine OS=Rhipicephalus appendiculatus PE=3 SV=1	TRUE	8.06937	0.00128	553354	93819.3	539447	47258.6	30895.4	93673.3	459534	5.89808	2.56025
568	328	tr|A0A224YYL3|A0A224YYL3_9ACAR	N/A	N/A	ATP synthase subunit alpha OS=Rhipicephalus zambeziensis PE=3 SV=1	TRUE	8.03581	0.0013	731649	473978	753755	469783	54489.6	10744.8	257671	1.54364	0.626332
569	882	tr|L7LZM3|L7LZM3_9ACAR	N/A	N/A	Putative cytochrome c OS=Rhipicephalus pulchellus PE=2 SV=1	TRUE	8.01585	0.00131	28415.7	12273.1	27229.4	12086.2	3174.22	1445.98	16142.6	2.31528	1.21119
570	1311	tr|V5IIZ2|V5IIZ2_IXORI	N/A	N/A	Putative n-acetyl-glucosamine-6-phosphate deacetylase (Fragment) OS=Ixodes ricinus PE=2 SV=1	TRUE	8.01233	0.00132	38636.5	21588.4	38127	21225.4	2343.37	2844.36	17048.1	1.78969	0.839709
571	239	tr|G3MNQ4|G3MNQ4_9ACAR	N/A	N/A	Uncharacterized protein OS=Amblyomma maculatum PE=2 SV=1	TRUE	7.99654	0.00133	1.21798e+06	774026	1.24397e+06	763224	88971.5	36481.3	443954	1.57356	0.654036
572	368	tr|A0A224YU86|A0A224YU86_9ACAR	N/A	N/A	Myosin heavy chain 6/7 OS=Rhipicephalus zambeziensis PE=3 SV=1	TRUE	7.98969	0.00133	176819	105067	175600	101191	2691.16	15320.3	71752.3	1.68292	0.750967
573	1420	tr|A0A1E1XP84|A0A1E1XP84_9ACAR	N/A	N/A	Putative secreted protein pk-4 (Fragment) OS=Amblyomma sculptum PE=2 SV=1	TRUE	7.96626	0.00135	7.55584e+06	708256	7.932e+06	683734	1.48749e+06	62932.6	6.84758e+06	10.6682	3.41525
574	49	tr|E2R8Z5|E2R8Z5_CANLF	N/A	N/A	Keratin 5 OS=Canis lupus familiaris GN=KRT5 PE=3 SV=2	TRUE	-7.93922	0.00136	453734	641866	462232	645730	15638.6	37947.7	-188133	0.706898	-0.500427
575	91	tr|A0A224YYF6|A0A224YYF6_9ACAR	N/A	N/A	Guanine nucleotide-binding protein OS=Rhipicephalus zambeziensis PE=4 SV=1	TRUE	7.92734	0.00137	2.14452e+06	1.29914e+06	2.1832e+06	1.23111e+06	96205.5	157675	845380	1.65072	0.723096
576	418	tr|E2R9B6|E2R9B6_CANLF	N/A	N/A	Fetuin B OS=Canis lupus familiaris GN=FETUB PE=4 SV=1	TRUE	-7.90184	0.00139	61817.7	468753	62291.8	492590	5739.32	89013.6	-406935	0.131877	-2.92273
577	594	tr|A0A224YPJ9|A0A224YPJ9_9ACAR	N/A	N/A	Histidyl-tRNA synthetase OS=Rhipicephalus zambeziensis PE=3 SV=1	TRUE	7.89506	0.00139	151626	102943	147931	102852	7411.45	7690.11	48682.8	1.47291	0.558669
578	348	tr|L7M7P8|L7M7P8_9ACAR	N/A	N/A	Proteasome subunit alpha type OS=Rhipicephalus pulchellus PE=2 SV=1	TRUE	7.87068	0.00141	683468	504846	694981	507972	27482.4	28104.1	178621	1.35381	0.437029
579	985	tr|L7LXF5|L7LXF5_9ACAR	N/A	N/A	Small nuclear ribonucleoprotein-associated protein OS=Rhipicephalus pulchellus PE=2 SV=1	TRUE	-7.87301	0.00141	50233.5	109914	49335.9	113018	5681.31	11836.7	-59680.2	0.457027	-1.12965
580	1347	tr|G3MH64|G3MH64_9ACAR	N/A	N/A	Uncharacterized protein (Fragment) OS=Amblyomma maculatum PE=2 SV=1	TRUE	-7.85597	0.00142	26665	59381.7	27025.9	58636.5	867.287	7160.91	-32716.7	0.449044	-1.15507
581	611	tr|A0A224YL20|A0A224YL20_9ACAR	N/A	N/A	Determination of adult lifespan OS=Rhipicephalus zambeziensis PE=4 SV=1	TRUE	7.81198	0.00145	329154	255365	335352	254943	13182.8	9688.82	73789.1	1.28896	0.366203
582	895	tr|A0A1E1X0M8|A0A1E1X0M8_9ACAR	N/A	N/A	Putative farnesoic acid o-methyltransferase (Fragment) OS=Amblyomma aureolatum PE=2 SV=1	TRUE	-7.8143	0.00145	150643	211509	157966	212994	13134.5	3080.9	-60865.7	0.712231	-0.489582
583	1470	tr|G3MQW1|G3MQW1_9ACAR	N/A	N/A	Uncharacterized protein OS=Amblyomma maculatum PE=2 SV=1	TRUE	-7.79618	0.00146	4007.29	16553.1	2647.96	16745.3	2710.24	650.704	-12545.8	0.242087	-2.0464
584	1186	tr|L7M423|L7M423_9ACAR	N/A	N/A	Putative ribosomal protein OS=Rhipicephalus pulchellus PE=2 SV=1	TRUE	-7.77599	0.00147	20576.8	111109	15621.8	104551	16413.6	11714.9	-90532.1	0.185195	-2.43288
585	332	tr|G3MRE3|G3MRE3_9ACAR	N/A	N/A	NADH dehydrogenase [ubiquinone] flavoprotein 1, mitochondrial OS=Amblyomma maculatum PE=2 SV=1	TRUE	7.74763	0.0015	224511	142249	220609	141891	15233.1	10303.1	82261.4	1.57829	0.658363
586	447	tr|C9W1T0|C9W1T0_RHISA	N/A	N/A	Secreted protein (Fragment) OS=Rhipicephalus sanguineus PE=2 SV=1	TRUE	7.72125	0.00151	533999	317391	548191	318805	48119.4	6746.71	216608	1.68246	0.750576
587	1346	tr|G3MPJ6|G3MPJ6_9ACAR	N/A	N/A	Uncharacterized protein OS=Amblyomma maculatum PE=2 SV=1	TRUE	-7.69534	0.00153	32499	51311.2	33088.5	51328.1	1311.26	4026.06	-18812.2	0.63337	-0.658878
588	490	tr|L7M4W0|L7M4W0_9ACAR	N/A	N/A	Uncharacterized protein OS=Rhipicephalus pulchellus PE=2 SV=1	TRUE	-7.66127	0.00156	99923	124075	102248	123008	4811.89	2580.83	-24152.2	0.805342	-0.312326
589	525	tr|A0A224YG77|A0A224YG77_9ACAR	N/A	N/A	26S proteasome regulatory subunit N10 OS=Rhipicephalus zambeziensis PE=4 SV=1	TRUE	7.6601	0.00156	212020	71567	227712	71907.4	31712.1	1713.79	140453	2.96254	1.56684
590	837	tr|L7MMU0|L7MMU0_9ACAR	N/A	N/A	Galectin (Fragment) OS=Rhipicephalus pulchellus PE=2 SV=1	TRUE	7.64811	0.00157	113801	63943.8	118152	65122.4	10302.4	4620.46	49857.1	1.7797	0.831635
591	1442	tr|L7MCT7|L7MCT7_9ACAR	N/A	N/A	Putative programmed cell death 6-interacting protein (Fragment) OS=Rhipicephalus pulchellus PE=2 SV=1	TRUE	7.63193	0.00158	47180.2	33745.6	47878.4	33701.5	2418.9	1856.08	13434.6	1.39811	0.483482
592	256	tr|A0A023FQI7|A0A023FQI7_9ACAR	N/A	N/A	Putative cell-matrix adhesion (Fragment) OS=Amblyomma cajennense PE=2 SV=1	TRUE	7.62735	0.00159	1.02982e+06	766046	1.02507e+06	768817	59627.3	5707.64	263778	1.34434	0.426895
593	690	tr|A0A224ZAJ8|A0A224ZAJ8_9ACAR	N/A	N/A	Transaldolase OS=Rhipicephalus zambeziensis PE=3 SV=1	TRUE	7.6182	0.00159	130429	90883.2	131251	87833.2	2501.6	8635.94	39545.6	1.43513	0.521177
594	162	tr|A0A224YKT1|A0A224YKT1_9ACAR	N/A	N/A	Cytosol aminopeptidase OS=Rhipicephalus zambeziensis PE=3 SV=1	TRUE	7.61073	0.0016	696816	435990	696003	436371	52038.1	28556.9	260826	1.59824	0.676482
595	127	tr|A0A224Z0I5|A0A224Z0I5_9ACAR	N/A	N/A	T-complex protein 1 subunit theta OS=Rhipicephalus zambeziensis PE=3 SV=1	TRUE	7.60055	0.00161	819886	584257	820454	556555	4569.48	53501.6	235629	1.4033	0.488821
596	721	tr|F1PZC6|F1PZC6_CANLF	N/A	N/A	Histidine rich glycoprotein OS=Canis lupus familiaris GN=HRG PE=4 SV=2	TRUE	-7.60164	0.00161	72836.8	364813	83491.4	391185	18934.2	63776.1	-291976	0.199655	-2.32442
597	961	tr|A0A131YLL6|A0A131YLL6_RHIAP	N/A	N/A	Toll-like receptor 5 OS=Rhipicephalus appendiculatus PE=4 SV=1	TRUE	-7.59522	0.00161	9902.89	185082	10458.5	175231	1772.56	39909.4	-175179	0.0535053	-4.22417
598	366	tr|L7LRY7|L7LRY7_9ACAR	N/A	N/A	Putative tick salivary serpin OS=Rhipicephalus pulchellus PE=2 SV=1	TRUE	7.59145	0.00162	86799.4	64547.4	86374.5	64221.3	3513.76	3664.58	22252	1.34474	0.427326
599	1197	tr|L7LXJ1|L7LXJ1_9ACAR	N/A	N/A	Ribosomal protein S6 kinase OS=Rhipicephalus pulchellus PE=2 SV=1	TRUE	7.58702	0.00162	10984.8	3485.87	11760.8	3467.77	1694.56	243.312	7498.92	3.15123	1.65592
600	1279	tr|J9NZT2|J9NZT2_CANLF	N/A	N/A	Uncharacterized protein OS=Canis lupus familiaris PE=4 SV=1	TRUE	-7.58823	0.00162	22831.8	53667.2	22148.5	52635	2971.32	6380.38	-30835.4	0.425434	-1.23299
601	196	tr|A0A224Z4D0|A0A224Z4D0_9ACAR	N/A	N/A	Zinc finger RNA-binding protein OS=Rhipicephalus zambeziensis PE=4 SV=1	TRUE	7.55816	0.00164	284096	220836	288952	223069	12845.3	6719.56	63259.4	1.28645	0.3634
602	396	tr|G0WRZ9|G0WRZ9_RHIMP	N/A	N/A	Papilin (Fragment) OS=Rhipicephalus microplus GN=Ppn PE=4 SV=1	TRUE	7.54953	0.00165	207219	121808	209617	127926	9809.45	16963.5	85411.4	1.7012	0.766551
603	94	tr|A0A224Z095|A0A224Z095_9ACAR	N/A	N/A	Heat shock 70kDa protein 5 OS=Rhipicephalus zambeziensis PE=3 SV=1	TRUE	7.5074	0.00168	910467	622763	925483	618082	55123.8	36976.4	287704	1.46198	0.547923
604	1174	tr|L7M8S3|L7M8S3_9ACAR	N/A	N/A	Putative 26s proteasome regulatory complex subunit rpn8/psmd7 OS=Rhipicephalus pulchellus PE=2 SV=1	TRUE	-7.46046	0.00172	20820.5	64216	20373.2	59868.8	1395.62	9977.74	-43395.5	0.324226	-1.62493
605	431	tr|L7M720|L7M720_9ACAR	N/A	N/A	Putative heat shock protein OS=Rhipicephalus pulchellus PE=2 SV=1	TRUE	-7.45197	0.00173	364352	509125	366075	508418	5903.95	33127.3	-144772	0.715644	-0.482685
606	810	tr|A0A131YH29|A0A131YH29_RHIAP	N/A	N/A	Dihydropyrimidine dehydrogenase [NADP(+)] OS=Rhipicephalus appendiculatus PE=3 SV=1	TRUE	-7.4464	0.00174	5404.48	28597.4	3305.49	29868	4301.73	3255.49	-23192.9	0.188985	-2.40366
607	1403	tr|A0A224Z9F0|A0A224Z9F0_9ACAR	N/A	N/A	Superoxide dismutase [Cu-Zn] OS=Rhipicephalus zambeziensis PE=3 SV=1	TRUE	7.42916	0.00175	330184	174102	315857	170183	33637	13882.7	156082	1.89649	0.923335
608	1148	tr|A0A131XL13|A0A131XL13_9ACAR	N/A	N/A	Putative sulfotransferase (Fragment) OS=Hyalomma excavatum PE=2 SV=1	TRUE	7.42258	0.00176	25313.8	8398.84	26451.2	9688.99	2044.15	3376.52	16914.9	3.01396	1.59166
609	1406	tr|A0A023FKF7|A0A023FKF7_9ACAR	N/A	N/A	Aconitate hydratase, mitochondrial OS=Amblyomma cajennense PE=2 SV=1	TRUE	7.40302	0.00178	386171	138236	377651	153635	29303.7	50062.4	247935	2.79356	1.48211
610	703	tr|L7MAU7|L7MAU7_9ACAR	N/A	N/A	Uncharacterized protein (Fragment) OS=Rhipicephalus pulchellus PE=2 SV=1	TRUE	7.36689	0.00181	131062	77981.4	133305	81815.5	5812.38	11043.9	53081	1.68069	0.749052
611	424	tr|G3MRP1|G3MRP1_9ACAR	N/A	N/A	Succinate--CoA ligase [ADP/GDP-forming] subunit alpha, mitochondrial OS=Amblyomma maculatum PE=2 SV=1	TRUE	7.3343	0.00184	2385.59	1144.21	2381.28	1034.5	212.977	201.455	1241.38	2.08492	1.05999
612	1275	tr|L7MJH7|L7MJH7_9ACAR	N/A	N/A	Putative pyrophosphate-dependent phosphofructo-1-kinase (Fragment) OS=Rhipicephalus pulchellus PE=2 SV=1	TRUE	7.33105	0.00184	43802.2	9231	44556.3	6162.41	5709.57	5840.79	34571.2	4.74512	2.24644
613	1440	tr|A0A224YMJ3|A0A224YMJ3_9ACAR	N/A	N/A	Cystathionine beta-synthase OS=Rhipicephalus zambeziensis PE=3 SV=1	TRUE	-7.31751	0.00186	84067.4	157518	87706.5	158890	7610.44	15631.6	-73450.9	0.533699	-0.905902
614	606	tr|A0A131YLF4|A0A131YLF4_RHIAP	N/A	N/A	Midgut cysteine proteinase 2 OS=Rhipicephalus appendiculatus PE=3 SV=1	TRUE	-7.29386	0.00188	100066	207658	98179.6	220829	3821.59	25262.2	-107592	0.481878	-1.05326
615	1069	tr|C9W1F5|C9W1F5_RHISA	N/A	N/A	Cytochrome c oxidase subunit VIa/COX13 OS=Rhipicephalus sanguineus PE=2 SV=1	TRUE	7.27713	0.00189	381401	266277	379418	263122	10270.7	25403.2	115124	1.43234	0.518379
616	1469	tr|V5IJB0|V5IJB0_IXORI	N/A	N/A	Putative ras-related c3 botulinum toxin substrate 1 OS=Ixodes ricinus PE=2 SV=1	TRUE	7.25347	0.00192	167679	113782	167640	111757	8271.41	9859.98	53896.7	1.47368	0.559426
617	400	tr|L7MGQ3|L7MGQ3_9ACAR	N/A	N/A	Putative maltase glucoamylase (Fragment) OS=Rhipicephalus pulchellus PE=2 SV=1	TRUE	-7.21611	0.00196	149315	237521	152428	235772	20576.2	4985.8	-88205.8	0.62864	-0.669693
618	577	tr|K7X6U2|K7X6U2_9ACAR	N/A	N/A	Serpin 2 OS=Rhipicephalus haemaphysaloides PE=2 SV=1	TRUE	7.19546	0.00198	172707	118876	173899	117797	11029.4	6801.44	53831.1	1.45284	0.538872
619	1039	tr|A0A224Y3V0|A0A224Y3V0_9ACAR	N/A	N/A	Glycine rich superfamily member OS=Rhipicephalus zambeziensis PE=4 SV=1	TRUE	7.18182	0.00199	36185.3	5957.3	34360.6	6454.16	7128.82	1525.06	30228	6.07411	2.60267
620	303	tr|E2RG01|E2RG01_CANLF	N/A	N/A	Complement C7 OS=Canis lupus familiaris GN=C7 PE=4 SV=2	TRUE	-7.17781	0.002	61353.8	199765	53458.6	202665	31761.6	10330.6	-138411	0.30713	-1.70308
621	828	tr|A0A131XFL1|A0A131XFL1_9ACAR	N/A	N/A	Putative enoyl-coa hydratase/isomerase OS=Hyalomma excavatum PE=2 SV=1	TRUE	-7.1505	0.00202	156628	207361	161610	204913	10094.1	7009.07	-50732.8	0.755341	-0.404801
622	742	tr|L7LYW8|L7LYW8_9ACAR	N/A	N/A	Serine/threonine-protein phosphatase OS=Rhipicephalus pulchellus PE=2 SV=1	TRUE	7.12539	0.00205	188727	132007	186547	133545	4558.45	13012.2	56719.7	1.42967	0.515683
623	1265	tr|A0A131Z6C6|A0A131Z6C6_RHIAP	N/A	N/A	Cystatin-A/B OS=Rhipicephalus appendiculatus PE=4 SV=1	TRUE	7.11518	0.00206	82341	15750.1	87148.7	21268.9	12734.9	10029.7	66590.8	5.22796	2.38625
624	1415	tr|F1PYQ1|F1PYQ1_CANLF	N/A	N/A	Ras-related C3 botulinum toxin substrate 1 OS=Canis lupus familiaris GN=RAC1 PE=3 SV=2	TRUE	-7.11825	0.00206	29211	42541.6	30567.2	42443	3124.62	870.692	-13330.5	0.686647	-0.54236
625	273	tr|A0A034WWK3|A0A034WWK3_RHIMP	N/A	N/A	Peptidyl-prolyl cis-trans isomerase OS=Rhipicephalus microplus PE=3 SV=1	TRUE	-7.10886	0.00207	412523	946306	443951	1.00132e+06	84382	98963.7	-533783	0.43593	-1.19783
626	314	tr|L7M7M2|L7M7M2_9ACAR	N/A	N/A	Uncharacterized protein OS=Rhipicephalus pulchellus PE=2 SV=1	TRUE	7.06028	0.00212	677300	478310	693885	471499	41781.4	25247.1	198991	1.41603	0.501851
627	393	tr|A0A1E1XJ04|A0A1E1XJ04_9ACAR	N/A	N/A	Putative transcription factor OS=Amblyomma aureolatum PE=2 SV=1	TRUE	7.03333	0.00215	406719	331794	409004	331357	18013	3998.11	74925.3	1.22582	0.293746
628	1126	tr|A0A131YZ91|A0A131YZ91_RHIAP	N/A	N/A	Molybdopterin cofactor sulfurase OS=Rhipicephalus appendiculatus PE=4 SV=1	TRUE	7.03548	0.00215	95990.5	68943.2	96481.4	70517.3	1225.63	6544.97	27047.4	1.39231	0.477485
629	402	tr|A0A1E1WZ12|A0A1E1WZ12_9ACAR	N/A	N/A	40S ribosomal protein S12 OS=Amblyomma aureolatum PE=2 SV=1	TRUE	7.02569	0.00216	643166	428497	647276	435131	44816.3	28147.5	214668	1.50098	0.585904
630	187	tr|A0A224YHA0|A0A224YHA0_9ACAR	N/A	N/A	Alpha-2-macroglobulin splice variant 1 OS=Rhipicephalus zambeziensis PE=4 SV=1	TRUE	-7.01477	0.00217	30032	93540.8	25076.8	97452.5	12292.6	9736.27	-63508.8	0.321058	-1.63909
631	1097	tr|L7M094|L7M094_9ACAR	N/A	N/A	Uncharacterized protein OS=Rhipicephalus pulchellus PE=2 SV=1	TRUE	7.00438	0.00219	14566.9	4972.97	14092.3	5072.42	2202.54	881.489	9593.88	2.9292	1.55051
632	1270	tr|B7S729|B7S729_RHISA	N/A	N/A	FREP A1 (Fragment) OS=Rhipicephalus sanguineus PE=2 SV=1	TRUE	-6.96623	0.00223	21650.4	69293.2	26745.2	65370.2	9583.92	6961.95	-47642.8	0.312446	-1.67832
633	158	tr|F1Q0R0|F1Q0R0_CANLF	N/A	N/A	Keratin 14 OS=Canis lupus familiaris GN=KRT14 PE=3 SV=2	TRUE	-6.96008	0.00224	314532	450408	320120	443201	10832.9	32031.2	-135876	0.698326	-0.518027
634	856	tr|A0A1E1X380|A0A1E1X380_9ACAR	N/A	N/A	Putative netrin axonal chemotropic factor (Fragment) OS=Amblyomma aureolatum PE=2 SV=1	TRUE	6.94811	0.00225	429811	153188	431210	182792	38408.6	57270.8	276624	2.80578	1.4884
635	1075	tr|L7MHC5|L7MHC5_9ACAR	N/A	N/A	Putative glutamine synthetase (Fragment) OS=Rhipicephalus pulchellus PE=2 SV=1	TRUE	-6.92505	0.00228	67736.8	132283	75914.9	132625	15135.5	5616.16	-64545.9	0.512061	-0.965612
636	1127	tr|A0A0C9RXM0|A0A0C9RXM0_AMBAM	N/A	N/A	Putative degradation arginine-rich protein for mis-folding OS=Amblyomma americanum PE=2 SV=1	TRUE	-6.92812	0.00228	37836.5	62251.1	39260	61215.2	3193.43	5201.68	-24414.6	0.607804	-0.718321
637	1245	tr|A0A1E1XN61|A0A1E1XN61_9ACAR	N/A	N/A	Putative extracellular matrix glycoprotein laminin subunit beta (Fragment) OS=Amblyomma sculptum PE=2 SV=1	TRUE	6.90952	0.0023	46627.9	8170.08	46917.1	4215.73	5969.69	7569.75	38457.8	5.70715	2.51277
638	791	tr|Q8I6X5|Q8I6X5_RHIMP	N/A	N/A	Antigen B membrane protein OS=Rhipicephalus microplus GN=AgB PE=2 SV=1	TRUE	-6.90368	0.00231	67182.7	97872.4	67184.1	102040	2650.98	7228.92	-30689.7	0.686432	-0.542812
639	1354	tr|B7PRE4|B7PRE4_IXOSC	N/A	N/A	Cuticular protein, putative OS=Ixodes scapularis GN=8030250 PE=4 SV=1	TRUE	-6.88679	0.00233	21930.9	66213.2	26096.7	65693.8	11018.1	1624.22	-44282.2	0.331217	-1.59415
640	1192	tr|A0A224Z4W6|A0A224Z4W6_9ACAR	N/A	N/A	Solute carrier family 25 (Mitochondrial phosphate transporter) member 3 OS=Rhipicephalus zambeziensis PE=3 SV=1	TRUE	6.8827	0.00234	172365	125297	170978	123884	10894.4	4649.19	47068.6	1.37566	0.460121
641	99	tr|L7M8Y4|L7M8Y4_9ACAR	N/A	N/A	Malate dehydrogenase OS=Rhipicephalus pulchellus PE=2 SV=1	TRUE	6.8633	0.00236	1.49541e+06	873451	1.50587e+06	837400	109066	112877	621961	1.71207	0.775744
642	286	tr|A0A224Z3W5|A0A224Z3W5_9ACAR	N/A	N/A	Eukaryotic translation initiation factor 3 subunit I OS=Rhipicephalus zambeziensis PE=3 SV=1	TRUE	6.82337	0.00241	403872	314317	391206	311109	21975.6	5817.76	89554.9	1.28492	0.361677
643	364	tr|V5I1L1|V5I1L1_IXORI	N/A	N/A	Putative ribosomal protein l30 (Fragment) OS=Ixodes ricinus PE=2 SV=1	TRUE	6.82769	0.00241	772216	626819	777359	636112	25535.9	26615.3	145397	1.23196	0.300955
644	653	tr|A0A131X8H2|A0A131X8H2_9ACAR	N/A	N/A	Peptidylprolyl isomerase OS=Hyalomma excavatum PE=2 SV=1	TRUE	-6.82758	0.00241	183194	219523	184070	218315	5521.9	7378.74	-36329.1	0.834509	-0.261001
645	345	tr|A0A131Z253|A0A131Z253_RHIAP	N/A	N/A	Amblyomma 40-33 family member OS=Rhipicephalus appendiculatus PE=4 SV=1	TRUE	-6.81925	0.00242	303450	762412	303977	821641	6725.72	116380	-458962	0.398013	-1.32911
646	24	tr|A0A131YJS1|A0A131YJS1_RHIAP	N/A	N/A	TIL domain containing protein OS=Rhipicephalus appendiculatus PE=4 SV=1	TRUE	6.80559	0.00244	539309	409719	555069	417061	29643.8	14457.4	129591	1.31629	0.396479
647	1053	tr|A0A131YV69|A0A131YV69_RHIAP	N/A	N/A	Serine carboxypeptidase OS=Rhipicephalus appendiculatus PE=3 SV=1	TRUE	-6.78418	0.00246	4048.96	30006.7	4491.78	26739.7	1272.82	6503.83	-25957.8	0.134935	-2.88966
648	1055	tr|A0A1E1XEQ6|A0A1E1XEQ6_9ACAR	N/A	N/A	Putative diacetyl reductase/l-xylulose reductase OS=Amblyomma aureolatum PE=2 SV=1	TRUE	6.7786	0.00247	219742	171001	218920	170104	8110.81	9451.01	48741	1.28503	0.361806
649	157	tr|A0A224YQ49|A0A224YQ49_9ACAR	N/A	N/A	26S proteasome regulatory subunit T3 OS=Rhipicephalus zambeziensis PE=3 SV=1	TRUE	6.76662	0.00249	830319	717837	836448	720703	26652.7	10891	112482	1.1567	0.21001
650	1282	tr|G3MLU9|G3MLU9_9ACAR	N/A	N/A	Uncharacterized protein OS=Amblyomma maculatum PE=2 SV=1	TRUE	-6.76228	0.00249	75118.9	93571.4	74224.6	93656.9	4156.81	2249.21	-18452.5	0.802798	-0.316892
651	492	tr|A0A224Z379|A0A224Z379_9ACAR	N/A	N/A	Regulator of chromosome condensation OS=Rhipicephalus zambeziensis PE=4 SV=1	TRUE	6.7336	0.00253	177058	123859	178035	119713	9019.8	10290.4	53198.2	1.4295	0.515515
652	134	tr|L7M2C1|L7M2C1_9ACAR	N/A	N/A	Putative prohibitin OS=Rhipicephalus pulchellus PE=2 SV=1	TRUE	6.72037	0.00255	1.72382e+06	1.23669e+06	1.75488e+06	1.19851e+06	96966.3	79750.1	487131	1.3939	0.479126
653	982	tr|L7LXE4|L7LXE4_9ACAR	N/A	N/A	Uncharacterized protein OS=Rhipicephalus pulchellus PE=2 SV=1	TRUE	6.72473	0.00255	152466	42340.5	152940	32179.3	5510.47	27824	110126	3.60095	1.84838
654	1358	tr|A0A224Z418|A0A224Z418_9ACAR	N/A	N/A	Phenylpyruvate tautomerase OS=Rhipicephalus zambeziensis PE=4 SV=1	TRUE	-6.72023	0.00255	39128.3	69001.8	38995.9	65582.3	2195.88	7379.73	-29873.5	0.567062	-0.818422
655	58	tr|G3MGQ1|G3MGQ1_9ACAR	N/A	N/A	Tubulin alpha chain (Fragment) OS=Amblyomma maculatum PE=2 SV=1	TRUE	-6.69761	0.00259	2.79103e+06	3.52595e+06	2.81687e+06	3.58264e+06	156995	107118	-734926	0.791567	-0.337217
656	1304	tr|E2RSW1|E2RSW1_CANLF	N/A	N/A	Betaine--homocysteine S-methyltransferase OS=Canis lupus familiaris GN=BHMT PE=4 SV=1	TRUE	6.69361	0.00259	649881	312604	674666	322698	80077.6	34704.6	337277	2.07893	1.05584
657	47	tr|L7M4Z0|L7M4Z0_9ACAR	N/A	N/A	Putative phosphoenolpyruvate carboxykinase OS=Rhipicephalus pulchellus PE=2 SV=1	TRUE	6.68037	0.00261	1.23313e+06	588235	1.16396e+06	569444	161540	43159.1	644899	2.09633	1.06787
658	865	tr|Q6JVM9|Q6JVM9_RHIAP	N/A	N/A	Glutathione S-transferase OS=Rhipicephalus appendiculatus GN=GST PE=2 SV=1	TRUE	-6.67849	0.00261	4876.68	23412.4	5763.37	24042	2562.26	4067.42	-18535.7	0.208295	-2.2633
659	587	tr|A0A224ZAI3|A0A224ZAI3_9ACAR	N/A	N/A	Transforming growth factor-beta-induced protein OS=Rhipicephalus zambeziensis PE=4 SV=1	TRUE	-6.66929	0.00263	23265	62462.9	20992.3	67075.6	5193.12	8755.71	-39198	0.37246	-1.42484
660	466	tr|A0A131XL14|A0A131XL14_9ACAR	N/A	N/A	Putative 5' nucleotidase family OS=Hyalomma excavatum PE=2 SV=1	TRUE	-6.65174	0.00265	51889.7	118023	51131	126343	1823.46	17123.8	-66133.8	0.439656	-1.18555
661	794	tr|E2QXS7|E2QXS7_CANLF	N/A	N/A	Adenosylhomocysteinase OS=Canis lupus familiaris GN=AHCY PE=3 SV=2	TRUE	-6.61833	0.0027	23109.2	97335.3	23346.1	99268.6	14974	12374.3	-74226.1	0.237418	-2.0745
662	199	tr|A0A1E1X4T0|A0A1E1X4T0_9ACAR	N/A	N/A	Putative ribose-phosphate pyrophosphokinase (Fragment) OS=Amblyomma aureolatum PE=2 SV=1	TRUE	6.58264	0.00276	646189	461520	642490	463211	42728.8	23136.8	184669	1.40013	0.485562
663	1301	tr|L7LR19|L7LR19_9ACAR	N/A	N/A	Putative microplusin-like antibacteral peptide OS=Rhipicephalus pulchellus PE=2 SV=1	TRUE	-6.57725	0.00277	5801.61	55234.3	5375.65	48283.5	3325.53	12585.6	-49432.7	0.105036	-3.25104
664	933	tr|E2QYX1|E2QYX1_CANLF	N/A	N/A	Phosphoglycerate mutase OS=Canis lupus familiaris GN=BPGM PE=3 SV=1	TRUE	-6.57011	0.00278	43771.4	255686	18053.7	253731	55520.9	6201.47	-211915	0.171192	-2.54631
665	1475	tr|A0A131XL54|A0A131XL54_9ACAR	N/A	N/A	T-complex protein 1 subunit delta OS=Hyalomma excavatum PE=2 SV=1	TRUE	6.55094	0.00281	55755.9	41817.7	55898.1	41898.9	3449.21	1297.63	13938.2	1.33331	0.415012
666	386	tr|A0A1E1XHC0|A0A1E1XHC0_9ACAR	N/A	N/A	Putative rnase l inhibitor abc superfamily protein (Fragment) OS=Amblyomma aureolatum PE=2 SV=1	TRUE	-6.54185	0.00282	141211	220776	141589	232682	2964.18	20856.6	-79565.7	0.639609	-0.644737
667	1287	tr|B7QIS3|B7QIS3_IXOSC	N/A	N/A	3-hydroxyacyl-CoA dehydrogenase, putative OS=Ixodes scapularis GN=8041861 PE=4 SV=1	TRUE	6.53445	0.00283	83892.6	25504.4	77944.4	25955.6	15128.5	3264.15	58388.2	3.28933	1.7178
668	848	tr|L7M1X7|L7M1X7_9ACAR	N/A	N/A	Putative ubiquitin-protein ligase OS=Rhipicephalus pulchellus PE=2 SV=1	TRUE	6.53095	0.00284	87658.1	21333.4	87695.5	30587.3	4639.24	16966.9	66324.7	4.10896	2.03877
669	516	tr|A0A224Z257|A0A224Z257_9ACAR	N/A	N/A	Succinate dehydrogenase [ubiquinone] iron-sulfur subunit, mitochondrial OS=Rhipicephalus zambeziensis PE=3 SV=1	TRUE	-6.50814	0.00288	70569.7	124593	69699.4	132124	4938.61	13502.7	-54023.3	0.566402	-0.820102
670	909	tr|L7M7X5|L7M7X5_9ACAR	N/A	N/A	Catalase OS=Rhipicephalus pulchellus PE=2 SV=1	TRUE	6.49739	0.00289	888733	530859	861291	571300	52293.6	79791.4	357874	1.67414	0.743421
671	608	tr|A0A224Z0X9|A0A224Z0X9_9ACAR	N/A	N/A	Lectin mannose-binding 1 OS=Rhipicephalus zambeziensis PE=4 SV=1	TRUE	-6.49598	0.0029	114301	184910	115990	182112	8622.81	16736	-70608.9	0.618144	-0.693986
672	925	tr|E2QV08|E2QV08_CANLF	N/A	N/A	Malate dehydrogenase OS=Canis lupus familiaris GN=MDH1 PE=3 SV=2	TRUE	-6.43453	0.003	25532.5	90448.4	23613.5	93291.1	14019.6	10430.5	-64915.9	0.282288	-1.82476
673	645	tr|A0A1E1XED9|A0A1E1XED9_9ACAR	N/A	N/A	Putative methyltransferase OS=Amblyomma aureolatum PE=2 SV=1	TRUE	6.42814	0.00301	1.90297e+06	960253	1.9635e+06	1.08731e+06	108485	229683	942720	1.98174	0.986769
674	416	tr|A0A131Z103|A0A131Z103_RHIAP	N/A	N/A	Uncharacterized protein OS=Rhipicephalus appendiculatus PE=4 SV=1	TRUE	6.41751	0.00303	147194	93950.2	146134	88584.9	10777.2	9505.46	53243.7	1.56672	0.64775
675	446	tr|F1PK62|F1PK62_CANLF	N/A	N/A	Peptidyl-prolyl cis-trans isomerase OS=Canis lupus familiaris PE=3 SV=1	TRUE	-6.38945	0.00308	5903.35	19640.4	5276.63	19251.4	3161.92	1967.02	-13737	0.300572	-1.73422
676	29	tr|A0A131YZN6|A0A131YZN6_RHIAP	N/A	N/A	SND1 nuclease domain-containing protein 1 OS=Rhipicephalus appendiculatus PE=4 SV=1	TRUE	6.36655	0.00312	685492	528942	677095	537144	30064.6	30166.9	156550	1.29597	0.37403
677	411	tr|A0A131XG35|A0A131XG35_9ACAR	N/A	N/A	Uncharacterized protein OS=Hyalomma excavatum PE=2 SV=1	TRUE	6.35558	0.00314	282315	138273	281935	123862	23263.5	31619.2	144043	2.04173	1.02979
678	666	tr|L7MF64|L7MF64_9ACAR	N/A	N/A	Putative wd40 domain protein (Fragment) OS=Rhipicephalus pulchellus PE=2 SV=1	TRUE	6.35098	0.00315	98898.9	47727.2	94926.4	53595.1	9529.07	10195.9	51171.7	2.07217	1.05114
679	1250	tr|A0A131Z3F1|A0A131Z3F1_RHIAP	N/A	N/A	Smoothelin OS=Rhipicephalus appendiculatus PE=4 SV=1	TRUE	-6.339	0.00317	19407.9	32967.1	18292.7	33188.6	3488.37	1247.93	-13559.1	0.588706	-0.76438
680	830	tr|F1PJ74|F1PJ74_CANLF	N/A	N/A	Apolipoprotein E OS=Canis lupus familiaris GN=APOE PE=3 SV=1	TRUE	-6.33374	0.00318	20611.7	61104.2	24182.7	62318.5	10412.1	3769.04	-40492.5	0.337321	-1.56781
681	4	sp|P49822|ALBU_CANLF	N/A	N/A	Serum albumin OS=Canis lupus familiaris GN=ALB PE=1 SV=3	TRUE	-6.32397	0.0032	37657.6	417810	40540.7	467524	7219.11	103868	-380153	0.0901309	-3.47184
682	119	tr|A0A224YY13|A0A224YY13_9ACAR	N/A	N/A	Heteroproteinous nuclear ribonucleoprotein l OS=Rhipicephalus zambeziensis PE=4 SV=1	TRUE	6.29845	0.00325	524034	448346	525953	448318	3862.73	20452.3	75687.8	1.16882	0.225047
683	480	tr|G3MFY8|G3MFY8_9ACAR	N/A	N/A	60S ribosomal protein L13 (Fragment) OS=Amblyomma maculatum PE=2 SV=1	TRUE	-6.29969	0.00325	179499	570672	174191	526533	54382.8	92787.6	-391174	0.314539	-1.66869
684	1366	tr|A0A224YNL1|A0A224YNL1_9ACAR	N/A	N/A	Glutathione peroxidase OS=Rhipicephalus zambeziensis PE=4 SV=1	TRUE	-6.29724	0.00325	72743.3	91366	74404.3	91451.2	4075.56	3102.6	-18622.6	0.796175	-0.328842
685	1389	tr|A0A131XJC8|A0A131XJC8_9ACAR	N/A	N/A	Putative c-3 sterol dehydrogenase/3-beta-hydroxysteroid dehydrogenase OS=Hyalomma excavatum PE=2 SV=1	TRUE	6.28142	0.00328	2242.55	877.721	2293.34	876.622	318.691	200.172	1364.83	2.55497	1.35331
686	864	tr|G3MLX5|G3MLX5_9ACAR	N/A	N/A	Uncharacterized protein OS=Amblyomma maculatum PE=2 SV=1	TRUE	6.2528	0.00334	111106	10617.7	104006	5600.63	26102.7	9667.82	100488	10.4642	3.38739
687	624	tr|C9W1T1|C9W1T1_RHISA	N/A	N/A	Cement-like protein (Fragment) OS=Rhipicephalus sanguineus PE=2 SV=1	TRUE	6.24714	0.00335	1.52605e+06	808248	1.57278e+06	804865	197369	25540.4	717803	1.8881	0.916933
688	633	tr|V5I2J4|V5I2J4_IXORI	N/A	N/A	Putative transcription factor ctbp (Fragment) OS=Ixodes ricinus PE=2 SV=1	TRUE	6.24466	0.00335	140093	116713	138753	119282	3307.09	5578.1	23379.8	1.20032	0.263417
689	1134	tr|E2RPB8|E2RPB8_CANLF	N/A	N/A	C-type lectin domain family 3 member B OS=Canis lupus familiaris GN=CLEC3B PE=4 SV=2	TRUE	-6.24788	0.00335	2752.61	29898.2	2126.12	27164.2	2121.55	7220.13	-27145.6	0.0920659	-3.44119
690	765	tr|V5HPW3|V5HPW3_IXORI	N/A	N/A	Putative camp-dependent protein kinase type i regulatory subunit isoform 1 (Fragment) OS=Ixodes ricinus PE=2 SV=1	TRUE	6.23021	0.00338	67698	39029.9	68967.4	38661.8	4734.2	6411.53	28668.1	1.73452	0.794533
691	1269	tr|A0A224ZAU6|A0A224ZAU6_9ACAR	N/A	N/A	Triosephosphate isomerase OS=Rhipicephalus zambeziensis PE=3 SV=1	TRUE	-6.20953	0.00342	21589.6	43457.2	23944.8	44262.4	5765.3	1991.68	-21867.6	0.496801	-1.00926
692	153	tr|L7M8R8|L7M8R8_9ACAR	N/A	N/A	Adenosylhomocysteinase OS=Rhipicephalus pulchellus PE=2 SV=1	TRUE	6.18588	0.00347	671490	497994	693833	496523	48148.2	6454.41	173496	1.34839	0.431237
693	367	tr|A0A224YSP4|A0A224YSP4_9ACAR	N/A	N/A	S-(hydroxymethyl)glutathione dehydrogenase OS=Rhipicephalus zambeziensis PE=3 SV=1	TRUE	6.16209	0.00352	224849	138072	224392	140983	1831.24	24322.5	86776.9	1.62849	0.703533
694	946	tr|L7M0J3|L7M0J3_9ACAR	N/A	N/A	Elongation factor Ts, mitochondrial OS=Rhipicephalus pulchellus PE=2 SV=1	TRUE	6.15414	0.00354	30038.2	14022.9	31200.6	15308	3773.48	2465.29	16015.3	2.14208	1.09901
695	310	tr|A0A224YCV5|A0A224YCV5_9ACAR	N/A	N/A	Fatty acid-binding protein 7 OS=Rhipicephalus zambeziensis PE=3 SV=1	TRUE	-6.1314	0.00359	578357	829074	607996	833604	68608.5	17579	-250717	0.697594	-0.519541
696	34	tr|L7M073|L7M073_9ACAR	N/A	N/A	Putative heteroproteinous nuclear ribonucleoprotein r rrm superfamily OS=Rhipicephalus pulchellus PE=2 SV=1	TRUE	6.11132	0.00363	1.20874e+06	849126	1.26313e+06	848017	101242	11737.6	359614	1.42351	0.509453
697	834	tr|B7SP35|B7SP35_DERVA	N/A	N/A	Putative serine protease protein (Fragment) OS=Dermacentor variabilis PE=2 SV=1	TRUE	6.08723	0.00368	60181.3	29010.3	61434	29152.1	8607.04	2141	31170.9	2.07448	1.05275
698	95	tr|A0A224ZC41|A0A224ZC41_9ACAR	N/A	N/A	Z band alternatively spliced pdz motif protein 66 OS=Rhipicephalus zambeziensis PE=4 SV=1	TRUE	6.08327	0.00369	1.29093e+06	941871	1.28257e+06	968818	27389.5	95536.7	349059	1.3706	0.454809
699	841	tr|A0A1E1X700|A0A1E1X700_9ACAR	N/A	N/A	Putative medium-chain acyl-coa dehydrogenase OS=Amblyomma aureolatum PE=2 SV=1	TRUE	-6.08538	0.00369	7789.86	41112.9	6845.66	46479.8	1647.3	9340.4	-33323	0.189475	-2.39992
700	1425	tr|A0A224Z9S3|A0A224Z9S3_9ACAR	N/A	N/A	Thioredoxin/protein disulfide isomerase (Fragment) OS=Rhipicephalus zambeziensis PE=4 SV=1	TRUE	6.07224	0.00372	57899.3	47337.9	58321.9	46871.3	2687.77	1360.64	10561.4	1.22311	0.29055
701	22	tr|L7M6W4|L7M6W4_9ACAR	N/A	N/A	Putative 60 kDa heat shock protein OS=Rhipicephalus pulchellus PE=2 SV=1	TRUE	6.06461	0.00373	353260	228402	342215	226679	33214.1	12977.6	124858	1.54666	0.629156
702	454	tr|L7M4U7|L7M4U7_9ACAR	N/A	N/A	Eukaryotic translation initiation factor 3 subunit F OS=Rhipicephalus pulchellus PE=2 SV=1	TRUE	6.05005	0.00377	352075	221979	342197	222375	24401.8	28137.8	130096	1.58607	0.665461
703	569	tr|L7M4W4|L7M4W4_9ACAR	N/A	N/A	Putative receptor-mediated endocytosis OS=Rhipicephalus pulchellus PE=2 SV=1	TRUE	6.04147	0.00379	325053	190907	330448	177715	21724.2	31735.3	134145	1.70267	0.767802
704	984	tr|L7M5C1|L7M5C1_9ACAR	N/A	N/A	Putative eukaryotic translation initiation factor 2 subunit 2 beta OS=Rhipicephalus pulchellus PE=2 SV=1	TRUE	6.02317	0.00383	88446.7	59640.8	86659.7	58851.4	7593.04	3311.03	28805.9	1.48299	0.568508
705	1293	tr|A0A023GN50|A0A023GN50_9ACAR	N/A	N/A	Putative secreted protein OS=Amblyomma triste PE=2 SV=1	TRUE	-6.0175	0.00384	6744.54	19031.9	5192.87	19611	3216.94	1469.64	-12287.4	0.354381	-1.49663
706	75	tr|L7MHZ3|L7MHZ3_9ACAR	N/A	N/A	Putative influenza virus ns1a-binding protein (Fragment) OS=Rhipicephalus pulchellus PE=2 SV=1	TRUE	6.00797	0.00386	765240	593646	769716	593657	34363.9	35585.4	171594	1.28905	0.366309
707	1447	tr|A0A023FWX3|A0A023FWX3_9ACAR	N/A	N/A	Succinate dehydrogenase [ubiquinone] flavoprotein subunit, mitochondrial OS=Amblyomma parvum PE=2 SV=1	TRUE	5.9717	0.00395	99303.4	54590.3	100785	53534.3	8645.7	9666.44	44713.1	1.81907	0.863199
708	356	tr|A0A131YM45|A0A131YM45_RHIAP	N/A	N/A	Succinate--CoA ligase [ADP-forming] subunit beta, mitochondrial OS=Rhipicephalus appendiculatus PE=3 SV=1	TRUE	5.96171	0.00397	393846	171950	383826	200798	24224.6	59742.8	221896	2.29047	1.19564
709	381	tr|Q4PM14|Q4PM14_IXOSC	N/A	N/A	Ribosomal protein L31 (Fragment) OS=Ixodes scapularis GN=8026406 PE=2 SV=1	TRUE	5.94364	0.00402	890494	423433	941740	421904	130461	38794.7	467061	2.10303	1.07247
710	792	tr|L7M4V0|L7M4V0_9ACAR	N/A	N/A	Uncharacterized protein OS=Rhipicephalus pulchellus PE=2 SV=1	TRUE	-5.9324	0.00405	192022	237303	193555	236674	9906.13	8754.96	-45281.1	0.809184	-0.30546
711	311	tr|A0A224Z2C8|A0A224Z2C8_9ACAR	N/A	N/A	Mannose-1-phosphate guanylyltransferase OS=Rhipicephalus zambeziensis PE=4 SV=1	TRUE	5.92143	0.00407	284425	220005	277648	220017	17563.9	6824.48	64420	1.29281	0.370511
712	626	tr|A0A224Z0W8|A0A224Z0W8_9ACAR	N/A	N/A	Large subunit ribosomal protein L8e OS=Rhipicephalus zambeziensis PE=3 SV=1	TRUE	5.91907	0.00408	404890	298678	404572	304704	20785.3	23107.1	106212	1.35561	0.438939
713	549	tr|L7M579|L7M579_9ACAR	N/A	N/A	Dolichyl-diphosphooligosaccharide--protein glycosyltransferase 48 kDa subunit OS=Rhipicephalus pulchellus PE=2 SV=1	TRUE	5.90118	0.00413	192428	89321.8	190412	98260.5	24744.2	17422.7	103106	2.15432	1.10723
714	272	tr|A0A224YPE0|A0A224YPE0_9ACAR	N/A	N/A	Heat shock protein 90kDa beta OS=Rhipicephalus zambeziensis PE=3 SV=1	TRUE	-5.88983	0.00415	383282	585431	387501	611218	30972.9	50740.8	-202149	0.6547	-0.611094
715	634	tr|L7M5T3|L7M5T3_9ACAR	N/A	N/A	Proteasome subunit alpha type OS=Rhipicephalus pulchellus PE=2 SV=1	TRUE	-5.88378	0.00417	239583	289133	236643	289844	8112.7	12122.3	-49550.3	0.828625	-0.271209
716	595	tr|L7M546|L7M546_9ACAR	N/A	N/A	Putative downstream of receptor kinase OS=Rhipicephalus pulchellus PE=2 SV=1	TRUE	-5.84909	0.00426	102953	140848	102458	144677	2688.04	10894.7	-37894.5	0.730954	-0.452148
717	338	tr|L7M796|L7M796_9ACAR	N/A	N/A	Putative aldehyde dehydrogenase OS=Rhipicephalus pulchellus PE=2 SV=1	TRUE	-5.83084	0.00431	292450	372862	300287	374285	15311.6	18333.2	-80411.5	0.78434	-0.350449
718	250	tr|A0A224YV15|A0A224YV15_9ACAR	N/A	N/A	Calponin OS=Rhipicephalus zambeziensis PE=4 SV=1	TRUE	-5.81804	0.00435	620164	1.04235e+06	662296	1.02134e+06	115547	49456.4	-422186	0.594967	-0.749119
719	939	tr|L7MGW6|L7MGW6_9ACAR	N/A	N/A	Putative piwi-like log 1 (Fragment) OS=Rhipicephalus pulchellus PE=2 SV=1	TRUE	5.79804	0.0044	39651.9	12320.1	42106	12158.9	7947.41	1871.71	27331.8	3.21848	1.68638
720	507	tr|L7M0F9|L7M0F9_9ACAR	N/A	N/A	Eukaryotic translation initiation factor 3 subunit B OS=Rhipicephalus pulchellus PE=2 SV=1	TRUE	5.7891	0.00442	76714.8	48015.2	76723.1	44972.1	3371.44	7897.13	28699.6	1.59772	0.676014
721	596	tr|L7M6U9|L7M6U9_9ACAR	N/A	N/A	Uncharacterized protein OS=Rhipicephalus pulchellus PE=2 SV=1	TRUE	5.76564	0.00449	89475.4	57592.5	93472.6	58197.1	9460.93	1492.43	31882.9	1.5536	0.635611
722	1321	tr|L7MBH0|L7MBH0_9ACAR	N/A	N/A	Putative secreted peptide OS=Rhipicephalus pulchellus PE=2 SV=1	TRUE	-5.75129	0.00453	4186.13	37546.6	2889.69	34536.2	3031.36	9578.58	-33360.5	0.111492	-3.16499
723	369	tr|A0A224Z8R4|A0A224Z8R4_9ACAR	N/A	N/A	Small subunit ribosomal protein S11e OS=Rhipicephalus zambeziensis PE=3 SV=1	TRUE	5.74309	0.00456	1.31276e+06	304644	1.36806e+06	140555	106685	284706	1.00812e+06	4.30918	2.10741
724	676	tr|A0A1E1XNQ6|A0A1E1XNQ6_9ACAR	N/A	N/A	Putative delta l-pyrroline-5-carboxylate synthetase (Fragment) OS=Amblyomma sculptum PE=2 SV=1	TRUE	5.74109	0.00456	102510	50941.4	98817.9	51896.1	14913.2	4432.54	51568.7	2.01231	1.00885
725	883	tr|L7LSU6|L7LSU6_9ACAR	N/A	N/A	Uncharacterized protein OS=Rhipicephalus pulchellus PE=2 SV=1	TRUE	5.73263	0.00459	18934	11624.8	18083.9	12336	1733.75	1367.86	7309.15	1.62875	0.703769
726	344	tr|A0A224YZD3|A0A224YZD3_9ACAR	N/A	N/A	Small subunit ribosomal protein S19e OS=Rhipicephalus zambeziensis PE=4 SV=1	TRUE	-5.70116	0.00468	499986	628597	503732	636859	22530.1	31923	-128611	0.7954	-0.330247
727	450	tr|A0A1E1X3Q8|A0A1E1X3Q8_9ACAR	N/A	N/A	Putative 26s proteasome regulatory complex subunit rpn3/psmd3 (Fragment) OS=Amblyomma aureolatum PE=2 SV=1	TRUE	-5.70111	0.00468	107850	177053	107866	173187	17871.3	11074.6	-69203	0.609141	-0.715152
728	892	tr|A0A224YFQ9|A0A224YFQ9_9ACAR	N/A	N/A	Tissue factor pathway inhibitor OS=Rhipicephalus zambeziensis PE=4 SV=1	TRUE	5.69805	0.00469	56493.7	27183	56529.5	29563.9	7402.23	4958.74	29310.7	2.07827	1.05539
729	407	tr|A0A224Z532|A0A224Z532_9ACAR	N/A	N/A	NADH-ubiquinone dehydrogenase OS=Rhipicephalus zambeziensis PE=4 SV=1	TRUE	5.61191	0.00495	464219	257776	460923	245211	10308.1	62876.9	206443	1.80086	0.848687
730	610	tr|A0A131YUQ4|A0A131YUQ4_RHIAP	N/A	N/A	Uncharacterized protein OS=Rhipicephalus appendiculatus PE=4 SV=1	TRUE	5.60111	0.00499	100165	28467.4	99068.9	35354.1	8632.67	20421.7	71697.9	3.5186	1.815
731	704	tr|L7MCQ8|L7MCQ8_9ACAR	N/A	N/A	Putative metalloprotease m41 ftsh metalloprotease m41 ftsh (Fragment) OS=Rhipicephalus pulchellus PE=2 SV=1	TRUE	5.58319	0.00505	83851.5	61454.8	84218.6	63376	5778.34	3858.28	22396.8	1.36444	0.448312
732	271	tr|A0A131YUN4|A0A131YUN4_RHIAP	N/A	N/A	Glutamate synthase (NADPH/NADH) OS=Rhipicephalus appendiculatus PE=4 SV=1	TRUE	5.57718	0.00507	198745	99440.5	197474	96710.6	25800.9	16894.5	99304.8	1.99864	0.999015
733	1264	tr|A0A034WX82|A0A034WX82_RHIMP	N/A	N/A	Chitinase_1 OS=Rhipicephalus microplus PE=4 SV=1	TRUE	-5.57483	0.00507	68430.6	85009.3	65919.9	84790.9	4563.42	2388.8	-16578.6	0.804978	-0.312978
734	1324	tr|L7M6E9|L7M6E9_9ACAR	N/A	N/A	Putative wbp2-like protein OS=Rhipicephalus pulchellus PE=2 SV=1	TRUE	5.56536	0.00511	18309.5	5478.12	16496.7	6139.31	3669.14	1576.24	12831.4	3.3423	1.74084
735	1099	tr|A0A224YKA4|A0A224YKA4_9ACAR	N/A	N/A	Crystallin alpha B OS=Rhipicephalus zambeziensis PE=3 SV=1	TRUE	5.54817	0.00516	67079.6	31845.4	65494.9	33685.6	6831.92	8620.62	35234.2	2.10641	1.07479
736	1306	tr|B7PRW2|B7PRW2_IXOSC	N/A	N/A	Insect cuticle domaincontaining protein OS=Ixodes scapularis GN=8030449 PE=4 SV=1	TRUE	-5.53018	0.00522	532178	646326	526513	635861	23070.1	27311.7	-114149	0.823389	-0.280355
737	218	tr|A0A224YTJ8|A0A224YTJ8_9ACAR	N/A	N/A	Ankyrin OS=Rhipicephalus zambeziensis PE=4 SV=1	TRUE	5.52042	0.00526	146959	93748.5	146177	94418.7	6387.65	15424.6	53210.3	1.56759	0.648544
738	620	tr|L7LW49|L7LW49_9ACAR	N/A	N/A	Coatomer subunit epsilon OS=Rhipicephalus pulchellus PE=2 SV=1	TRUE	-5.50953	0.00529	84750	117792	83988.4	115766	7183.73	7503.07	-33042.2	0.719487	-0.474959
739	397	tr|L7N095|L7N095_CANLF	N/A	N/A	Keratin 5 OS=Canis lupus familiaris GN=KRT5 PE=3 SV=1	TRUE	-5.50572	0.00531	1.14126e+06	1.47155e+06	1.16116e+06	1.50675e+06	36297.7	97357.5	-330282	0.775554	-0.3667
740	1441	tr|A0A131YWE2|A0A131YWE2_RHIAP	N/A	N/A	Uncharacterized protein OS=Rhipicephalus appendiculatus PE=4 SV=1	TRUE	5.50278	0.00532	18314.8	5203.98	18085.8	4007.83	952.963	4015.21	13110.8	3.51938	1.81532
741	563	tr|A0A131XLL3|A0A131XLL3_9ACAR	N/A	N/A	Putative sorbitol dehydrogenase OS=Hyalomma excavatum PE=2 SV=1	TRUE	-5.48682	0.00537	45773.6	140388	60678.2	136524	27374.7	11945	-94614.4	0.326051	-1.61683
742	847	tr|L7M503|L7M503_9ACAR	N/A	N/A	Putative sulfotransferase OS=Rhipicephalus pulchellus PE=2 SV=1	TRUE	5.4645	0.00545	121887	46211.8	120046	57084.4	13529.6	19806.6	75675.7	2.63758	1.39922
743	646	tr|A0A224YUG3|A0A224YUG3_9ACAR	N/A	N/A	NADH dehydrogenase (Ubiquinone) 1 beta subcomplex subunit 10 OS=Rhipicephalus zambeziensis PE=4 SV=1	TRUE	5.4526	0.0055	148431	115146	152378	118568	8202.15	6672.1	33285.1	1.28907	0.366329
744	502	tr|L7M7U4|L7M7U4_9ACAR	N/A	N/A	Proteasome subunit alpha type OS=Rhipicephalus pulchellus PE=2 SV=1	TRUE	5.44939	0.00551	369857	309871	376390	315218	12791.9	14138	59985.9	1.19358	0.255299
745	1210	tr|A0A1E1X921|A0A1E1X921_9ACAR	N/A	N/A	Galectin OS=Amblyomma aureolatum PE=2 SV=1	TRUE	5.44804	0.00551	226237	184096	222792	182555	10913.9	7770.47	42141	1.22891	0.297377
746	663	tr|A0A131YPZ7|A0A131YPZ7_RHIAP	N/A	N/A	Glutathione S-transferase OS=Rhipicephalus appendiculatus PE=4 SV=1	TRUE	5.44285	0.00553	241467	182216	241016	190278	11370.5	15041	59251.4	1.32517	0.406179
747	970	tr|K7N8D7|K7N8D7_HAELO	N/A	N/A	Cuticular protein (Fragment) OS=Haemaphysalis longicornis PE=2 SV=1	TRUE	5.4171	0.00563	421020	358037	414004	351903	12236.6	15993.7	62982.3	1.17591	0.233777
748	1175	tr|L7MB00|L7MB00_9ACAR	N/A	N/A	Putative cop9 signalosome subunit csn4 OS=Rhipicephalus pulchellus PE=2 SV=1	TRUE	-5.40437	0.00568	14799.8	33252	11560.3	32963.7	5853.06	845.171	-18452.2	0.44508	-1.16786
749	992	tr|A0A224YPI2|A0A224YPI2_9ACAR	N/A	N/A	Phospholipase A2 OS=Rhipicephalus zambeziensis PE=4 SV=1	TRUE	-5.37996	0.00577	53184.8	104735	53937.6	101583	5749.23	15568.9	-51550.6	0.507801	-0.977664
750	1153	tr|A0A224YZV8|A0A224YZV8_9ACAR	N/A	N/A	Retinitis pigmentosa gtpase regulator OS=Rhipicephalus zambeziensis PE=4 SV=1	TRUE	5.36668	0.00582	45877.2	25744.9	48093.9	25440	5126.14	3992.54	20132.2	1.78199	0.833488
751	71	tr|A0A131YP26|A0A131YP26_RHIAP	N/A	N/A	Chorion peroxidase like protein OS=Rhipicephalus appendiculatus PE=4 SV=1	TRUE	5.35019	0.00588	387184	252370	379988	250887	42345.4	10568.5	134814	1.53419	0.617481
752	1022	tr|L7MIL1|L7MIL1_9ACAR	N/A	N/A	Putative sugar kinase (Fragment) OS=Rhipicephalus pulchellus PE=2 SV=1	TRUE	5.34885	0.00589	71744.4	20915	71163.1	13175.5	2435.99	16278.2	50829.4	3.43029	1.77833
753	1199	tr|L7M553|L7M553_9ACAR	N/A	N/A	Putative reproduction OS=Rhipicephalus pulchellus PE=2 SV=1	TRUE	-5.3485	0.00589	1871.53	19754.1	1698.41	16529.6	374.948	5778.91	-17882.6	0.0947416	-3.39986
754	80	tr|L7LSI2|L7LSI2_9ACAR	N/A	N/A	Putative lysine-ketoglutarate reductase/saccharopine dehydrogenase OS=Rhipicephalus pulchellus PE=2 SV=1	TRUE	5.34065	0.00592	245538	173956	247433	176795	11242.6	20311.1	71581.7	1.41149	0.497221
755	1242	tr|A0A131YDW8|A0A131YDW8_RHIAP	N/A	N/A	Galectin OS=Rhipicephalus appendiculatus PE=4 SV=1	TRUE	5.26707	0.00622	391328	179370	406735	191262	28954.5	63402.9	211958	2.18168	1.12544
756	309	tr|A0A224YTI9|A0A224YTI9_9ACAR	N/A	N/A	ATP-citrate synthase OS=Rhipicephalus zambeziensis PE=3 SV=1	TRUE	-5.25443	0.00628	113735	212440	127640	214980	25017.5	20803.3	-98705.5	0.535373	-0.901385
757	224	tr|L7MKN4|L7MKN4_9ACAR	N/A	N/A	Putative hydroxysteroid dehydrogenase-like protein 2 (Fragment) OS=Rhipicephalus pulchellus PE=2 SV=1	TRUE	5.23145	0.00638	417222	289936	409661	285343	27194.1	32194.2	127286	1.43901	0.525081
758	1291	tr|L7M7V1|L7M7V1_9ACAR	N/A	N/A	Putative mitochondrial ribosomal protein l46 OS=Rhipicephalus pulchellus PE=2 SV=1	TRUE	5.22706	0.0064	27832	9365.39	27723.4	12011.5	745.405	6073.56	18466.6	2.97179	1.57133
759	1284	tr|A0A023FST8|A0A023FST8_9ACAR	N/A	N/A	Putative large gyy 1 OS=Amblyomma cajennense PE=2 SV=1	TRUE	5.22387	0.00641	77364.3	15882.7	75209.1	9674.54	6985.93	19150.7	61481.6	4.87098	2.28421
760	312	tr|L7M0L6|L7M0L6_9ACAR	N/A	N/A	Putative rna-binding protein elav/hu rrm superfamily OS=Rhipicephalus pulchellus PE=2 SV=1	TRUE	-5.21887	0.00643	183725	285394	184279	286221	8874.45	32554.3	-101669	0.643758	-0.635409
761	647	tr|C9W1R6|C9W1R6_RHISA	N/A	N/A	Hematopoietic stem/progenitor cells protein-like protein OS=Rhipicephalus sanguineus PE=2 SV=1	TRUE	5.20622	0.00649	383857	293038	381422	292642	10533.5	28318.6	90818.1	1.30992	0.389477
762	1065	tr|A0A224ZAX7|A0A224ZAX7_9ACAR	N/A	N/A	Tryptophanyl-tRNA synthetase OS=Rhipicephalus zambeziensis PE=3 SV=1	TRUE	-5.19301	0.00655	22749.6	36188.1	22321.1	37260	1631.38	4174.78	-13438.5	0.628648	-0.669675
763	542	tr|A0A224Z0U1|A0A224Z0U1_9ACAR	N/A	N/A	Thioredoxin reductase (NADPH) OS=Rhipicephalus zambeziensis PE=3 SV=1	TRUE	5.17095	0.00665	61209.4	23832.5	62009.5	21600.8	1482.25	12431.6	37376.9	2.56832	1.36082
764	370	tr|L7MJR7|L7MJR7_9ACAR	N/A	N/A	Putative phosphoglycerate mutase (Fragment) OS=Rhipicephalus pulchellus PE=2 SV=1	TRUE	-5.15298	0.00673	12802.6	48115.5	15798.5	48159.3	10395.6	5728.65	-35312.9	0.266081	-1.91006
765	735	tr|A0A023G7P8|A0A023G7P8_9ACAR	N/A	N/A	Putative ca2+/calmodulin-dependent protein (Fragment) OS=Amblyomma triste PE=2 SV=1	TRUE	5.15177	0.00674	107406	49497.7	104016	51899.7	18326	6573.32	57908.6	2.16993	1.11765
766	877	tr|V5ICX2|V5ICX2_IXORI	N/A	N/A	Putative nidogen OS=Ixodes ricinus PE=2 SV=1	TRUE	5.15071	0.00674	198848	106741	201455	92574.4	12277.5	28436	92107.1	1.8629	0.897551
767	1397	tr|L7M621|L7M621_9ACAR	N/A	N/A	Putative translocon-associated protein OS=Rhipicephalus pulchellus PE=2 SV=1	TRUE	-5.15166	0.00674	6477.42	25080.1	5253.04	24674.4	5776.76	2397.32	-18602.7	0.25827	-1.95305
768	586	tr|G3MML2|G3MML2_9ACAR	N/A	N/A	Ribosomal protein L15 OS=Amblyomma maculatum PE=2 SV=1	TRUE	5.1465	0.00676	591167	452029	581373	432427	26743.7	38438.6	139138	1.30781	0.38715
769	1125	tr|A0A224YL44|A0A224YL44_9ACAR	N/A	N/A	TIL domain containing protein OS=Rhipicephalus zambeziensis PE=4 SV=1	TRUE	5.14578	0.00676	46737.2	21421.1	47499.5	22706.2	6834.02	5090.06	25316.1	2.18183	1.12554
770	1225	tr|A0A131XMF7|A0A131XMF7_9ACAR	N/A	N/A	Alpha-1,4 glucan phosphorylase (Fragment) OS=Hyalomma excavatum PE=2 SV=1	TRUE	5.14273	0.00678	699537	113422	725147	5300.4	49737.3	191033	586115	6.16755	2.6247
771	41	tr|L7LXL4|L7LXL4_9ACAR	N/A	N/A	Inosine-5'-monophosphate dehydrogenase OS=Rhipicephalus pulchellus PE=2 SV=1	TRUE	-5.14096	0.00679	5.63558e+06	8.6603e+06	5.58713e+06	8.96379e+06	247014	988671	-3.02471e+06	0.650738	-0.619852
772	699	tr|A0A131XFW8|A0A131XFW8_9ACAR	N/A	N/A	Putative isocitrate dehydrogenase alpha subunit (Fragment) OS=Hyalomma excavatum PE=2 SV=1	TRUE	5.12959	0.00684	188198	58768.1	183900	43174.5	8385.75	42890.9	129430	3.20238	1.67914
773	944	tr|L7M8D9|L7M8D9_9ACAR	N/A	N/A	Putative eb1 OS=Rhipicephalus pulchellus PE=2 SV=1	TRUE	-5.1279	0.00685	98496.9	120288	98682.9	120476	7289.54	1019.72	-21791.5	0.818839	-0.288348
774	154	tr|A0A224YRG2|A0A224YRG2_9ACAR	N/A	N/A	Dihydropyrimidinase OS=Rhipicephalus zambeziensis PE=4 SV=1	TRUE	5.12534	0.00686	76483	43748.5	77723.6	43260.6	11011.3	1061.05	32734.5	1.74824	0.805906
775	779	tr|G3MMA7|G3MMA7_9ACAR	N/A	N/A	Uncharacterized protein OS=Amblyomma maculatum PE=2 SV=1	TRUE	-5.1148	0.00691	16292.2	59306.9	14906.1	55680.7	3524.36	14133.5	-43014.7	0.27471	-1.86402
776	979	tr|L7M8F0|L7M8F0_9ACAR	N/A	N/A	MICOS complex subunit MIC60 OS=Rhipicephalus pulchellus PE=2 SV=1	TRUE	5.10384	0.00696	55128.3	16063.9	53767.1	23283.1	4195.52	12575.6	39064.4	3.43181	1.77897
777	57	tr|L7M741|L7M741_9ACAR	N/A	N/A	Putative hydroxyacyl-coenzyme a dehydrogenase/3-ketoacyl-coenzyme a thiolase/enoyl-coenzyme a hydrat OS=Rhipicephalus pulchellus PE=2 SV=1	TRUE	5.09866	0.00699	1.10035e+06	824813	1.08711e+06	850038	72899.9	58708.6	275534	1.33406	0.41582
778	14	tr|L7M2A4|L7M2A4_9ACAR	N/A	N/A	Putative alpha actinin OS=Rhipicephalus pulchellus PE=2 SV=1	TRUE	5.05225	0.00722	3.23767e+06	2.859e+06	3.24302e+06	2.87376e+06	92254	91335.5	378671	1.13245	0.179446
779	350	tr|A0A224YRU4|A0A224YRU4_9ACAR	N/A	N/A	Alanyl-tRNA synthetase OS=Rhipicephalus zambeziensis PE=3 SV=1	TRUE	5.03989	0.00728	80725.8	58266.2	79437.4	60633.4	3011.71	7106.83	22459.6	1.38547	0.47037
780	570	tr|L7LY48|L7LY48_9ACAR	N/A	N/A	Putative transcriptional regulator dj-1 OS=Rhipicephalus pulchellus PE=2 SV=1	TRUE	5.02763	0.00735	260847	159244	277764	157939	34853.5	3229.56	101603	1.63803	0.711965
781	571	tr|A0A224YI66|A0A224YI66_9ACAR	N/A	N/A	Proteasome subunit beta OS=Rhipicephalus zambeziensis PE=3 SV=1	TRUE	5.02352	0.00737	351731	264430	339081	267314	27852.9	11413.2	87301.7	1.33015	0.41159
782	1122	tr|A0A224YAN3|A0A224YAN3_9ACAR	N/A	N/A	Uncharacterized protein OS=Rhipicephalus zambeziensis PE=4 SV=1	TRUE	-5.02	0.00739	85753.8	147706	88389.6	158847	8025.88	19811.3	-61952	0.580572	-0.784454
783	1253	tr|B5TMF7|B5TMF7_DERVA	N/A	N/A	Glyceraldehyde-3-phosphate dehydrogenase OS=Dermacentor variabilis GN=GAPDH PE=2 SV=1	TRUE	-4.98947	0.00755	112808	220925	124776	232900	23274.4	29443.9	-108117	0.510616	-0.96969
784	93	tr|A0A224YQ23|A0A224YQ23_9ACAR	N/A	N/A	26S protease regulatory subunit 6A-B OS=Rhipicephalus zambeziensis PE=3 SV=1	TRUE	-4.9651	0.00768	444353	528825	442391	536596	11054	27315.5	-84471.3	0.840266	-0.251082
785	89	tr|A0A224ZBN2|A0A224ZBN2_9ACAR	N/A	N/A	Vigilin OS=Rhipicephalus zambeziensis PE=4 SV=1	TRUE	4.94933	0.00776	316637	256219	321586	260988	19410.5	8383.7	60418	1.23581	0.305453
786	1088	tr|G3MPM2|G3MPM2_9ACAR	N/A	N/A	1,2-dihydroxy-3-keto-5-methylthiopentene dioxygenase OS=Amblyomma maculatum PE=2 SV=1	TRUE	4.93778	0.00783	71213	47770.4	70277.8	46584.2	3160.8	7591.31	23442.5	1.49073	0.576022
787	1365	tr|A0A224YR96|A0A224YR96_9ACAR	N/A	N/A	Tick serine protease OS=Rhipicephalus zambeziensis PE=3 SV=1	TRUE	-4.93785	0.00783	22880.7	79549.5	29688.2	79179.3	18445.9	7407.61	-56668.8	0.287629	-1.79772
788	1281	tr|A0A131Z382|A0A131Z382_RHIAP	N/A	N/A	Niemann-Pick C2 protein OS=Rhipicephalus appendiculatus PE=4 SV=1	TRUE	-4.9363	0.00784	7491.57	121986	8145.85	136119	1143.53	40157.5	-114494	0.0614134	-4.0253
789	83	tr|L7M9A4|L7M9A4_9ACAR	N/A	N/A	Putative 2-oxoglutarate dehydrogenase e1 subunit OS=Rhipicephalus pulchellus PE=2 SV=1	TRUE	4.92333	0.00791	592378	289103	550558	293182	102540	29480.4	303274	2.04902	1.03493
790	503	tr|L7M046|L7M046_9ACAR	N/A	N/A	Putative cuticular protein OS=Rhipicephalus pulchellus PE=2 SV=1	TRUE	4.91913	0.00793	796302	378927	800637	435086	56401	135706	417375	2.10146	1.0714
791	117	tr|L7LTQ8|L7LTQ8_9ACAR	N/A	N/A	Putative heteroproteinous nuclear ribonucleoprotein at 87f OS=Rhipicephalus pulchellus PE=2 SV=1	TRUE	4.90199	0.00803	4.00755e+06	3.51196e+06	3.95467e+06	3.51563e+06	165312	57749.5	495587	1.14111	0.190443
792	637	tr|E3UCD8|E3UCD8_HYAAA	N/A	N/A	Ribosomal protein L24 OS=Hyalomma anatolicum anatolicum PE=2 SV=1	TRUE	4.89216	0.00809	642624	518896	658352	518672	40754.6	16062.3	123729	1.23845	0.308531
793	131	tr|L7MAA3|L7MAA3_9ACAR	N/A	N/A	Putative chaperonin chaperonin OS=Rhipicephalus pulchellus PE=2 SV=1	TRUE	4.89082	0.0081	730950	558142	714499	541053	30065.7	53304	172807	1.30961	0.389139
794	1167	tr|A0A131YHI8|A0A131YHI8_RHIAP	N/A	N/A	Dihydrodiol dehydrogenase / D-xylose 1-dehydrogenase (NADP) OS=Rhipicephalus appendiculatus PE=4 SV=1	TRUE	4.8801	0.00816	30267	15608.8	29370.4	15885.3	4960.01	1569.82	14658.2	1.9391	0.955387
795	330	tr|F1PNH6|F1PNH6_CANLF	N/A	N/A	Selenium binding protein 1 OS=Canis lupus familiaris GN=SELENBP1 PE=4 SV=2	TRUE	-4.86986	0.00822	46126.5	135921	48508.1	122610	4952.98	31550.4	-89794	0.339364	-1.5591
796	981	tr|L7MMR5|L7MMR5_9ACAR	N/A	N/A	Putative transcriptional coactivator (Fragment) OS=Rhipicephalus pulchellus PE=2 SV=1	TRUE	4.86621	0.00824	37526	9868.63	36777.5	4420.91	2237.56	9586.54	27657.4	3.80256	1.92697
797	875	tr|A0A131ZC38|A0A131ZC38_RHIAP	N/A	N/A	Uncharacterized protein (Fragment) OS=Rhipicephalus appendiculatus PE=4 SV=1	TRUE	-4.83799	0.00841	14889.7	100966	18085.2	112898	9835.34	29204.3	-86075.8	0.147473	-2.76147
798	337	tr|C9W1Q4|C9W1Q4_RHISA	N/A	N/A	Putative thyropin OS=Rhipicephalus sanguineus PE=2 SV=1	TRUE	-4.83707	0.00842	528991	620071	524362	625814	26059.5	19609.9	-91079.4	0.853115	-0.229189
799	78	tr|L7M880|L7M880_9ACAR	N/A	N/A	Rab GDP dissociation inhibitor OS=Rhipicephalus pulchellus PE=2 SV=1	TRUE	-4.82854	0.00847	17384.8	26742.9	16946.7	25702.8	941.101	3222.21	-9358.01	0.650074	-0.621323
800	82	tr|A0A131Z2D8|A0A131Z2D8_RHIAP	N/A	N/A	T-complex protein 1 subunit beta OS=Rhipicephalus appendiculatus PE=3 SV=1	TRUE	4.78464	0.00875	128018	92008.7	124338	90162.4	11694.9	5758.07	36009.8	1.39137	0.476509
801	409	tr|A0A224Z940|A0A224Z940_9ACAR	N/A	N/A	Thioredoxin OS=Rhipicephalus zambeziensis PE=3 SV=1	TRUE	4.74543	0.009	62788.3	43407.3	63750.4	42972.9	5105.7	4896.18	19381	1.44649	0.532559
802	734	tr|A0A1E1X6J1|A0A1E1X6J1_9ACAR	N/A	N/A	Putative titin (Fragment) OS=Amblyomma aureolatum PE=2 SV=1	TRUE	4.74322	0.00902	62897.2	46669.1	64250.7	45543.3	5083.63	3045.14	16228	1.34773	0.430526
803	130	tr|A0A224Z685|A0A224Z685_9ACAR	N/A	N/A	Polyadenylate-binding protein OS=Rhipicephalus zambeziensis PE=3 SV=1	TRUE	4.71357	0.00922	707547	622988	709180	623494	28709.4	11884.9	84559.2	1.13573	0.183622
804	710	tr|L7M493|L7M493_9ACAR	N/A	N/A	Putative complement component 1 q subcomponent binding protein/mrna splicing factor sf2 subunit p32 OS=Rhipicephalus pulchellus PE=2 SV=1	TRUE	4.71255	0.00922	117061	71756.1	117264	66758.6	10456	12959.3	45305.4	1.63138	0.706093
805	822	tr|A0A131Z645|A0A131Z645_RHIAP	N/A	N/A	Cubilin (Fragment) OS=Rhipicephalus appendiculatus PE=4 SV=1	TRUE	-4.70567	0.00927	41690.3	67472.9	46831.4	68417.8	9251.23	2115.4	-25782.6	0.617882	-0.694597
806	1459	tr|L7MBJ0|L7MBJ0_9ACAR	N/A	N/A	Putative glutamate receptor ionotropic n-methyl d-aspartate-associated protein (Fragment) OS=Rhipicephalus pulchellus PE=2 SV=1	TRUE	-4.70237	0.00929	23638.8	38323.4	23968	37643.1	2276.26	4906.54	-14684.5	0.616826	-0.697065
807	235	tr|L7LYL1|L7LYL1_9ACAR	N/A	N/A	Eukaryotic translation initiation factor 3 subunit D OS=Rhipicephalus pulchellus PE=2 SV=1	TRUE	4.69796	0.00932	243995	195484	247457	188474	13000.4	12282.6	48510.7	1.24816	0.319799
808	484	tr|V5HZY4|V5HZY4_IXORI	N/A	N/A	Putative transcriptional activator protein (Fragment) OS=Ixodes ricinus PE=2 SV=1	TRUE	4.69766	0.00932	177078	74180.9	178737	80176.7	9657.17	36688.9	102897	2.38711	1.25526
809	1074	tr|A0A224Z4C6|A0A224Z4C6_9ACAR	N/A	N/A	tRNA-splicing ligase RtcB homolog OS=Rhipicephalus zambeziensis PE=3 SV=1	TRUE	4.69669	0.00933	40425.8	15043.2	40727.2	16094.2	5190.95	7789.4	25382.6	2.68731	1.42616
810	72	tr|A0A224Z1W5|A0A224Z1W5_9ACAR	N/A	N/A	Lethal(2) giant larvae protein OS=Rhipicephalus zambeziensis PE=4 SV=1	TRUE	-4.68126	0.00944	545600	657547	524903	657023	41331.9	2702.98	-111947	0.82975	-0.269251
811	1372	tr|A0A224YHD1|A0A224YHD1_9ACAR	N/A	N/A	Amblyomma 40 33 family member OS=Rhipicephalus zambeziensis PE=4 SV=1	TRUE	-4.67634	0.00947	1069.23	9743.64	1304.2	11473.2	484.124	3176.2	-8674.41	0.109736	-3.18789
812	517	tr|A0A224YKA5|A0A224YKA5_9ACAR	N/A	N/A	Uncharacterized protein OS=Rhipicephalus zambeziensis PE=4 SV=1	TRUE	4.66807	0.00953	586483	392522	574326	400818	66905.1	26515.4	193961	1.49414	0.579316
813	1189	tr|A0A1E1XEH1|A0A1E1XEH1_9ACAR	N/A	N/A	Tubulin beta chain OS=Amblyomma aureolatum PE=2 SV=1	TRUE	-4.65183	0.00965	5860.19	20745.2	5734.16	17912.1	1470.16	5343.7	-14885	0.282484	-1.82376
814	1335	tr|L7LZG6|L7LZG6_9ACAR	N/A	N/A	Putative nuclear transport factor-2 OS=Rhipicephalus pulchellus PE=2 SV=1	TRUE	-4.632	0.00979	15689.1	42408.1	15098.8	40370	2652.3	9632.6	-26719	0.369955	-1.43458
815	289	tr|L7MHT9|L7MHT9_9ACAR	N/A	N/A	Coronin (Fragment) OS=Rhipicephalus pulchellus PE=2 SV=1	TRUE	4.62531	0.00984	396924	217807	400789	196425	10640.8	66224.9	179117	1.82237	0.865812
816	390	tr|L7M2Y2|L7M2Y2_9ACAR	N/A	N/A	Superoxide dismutase [Cu-Zn] OS=Rhipicephalus pulchellus PE=2 SV=1	TRUE	4.61935	0.00989	473980	176505	479220	234772	17648.7	110135	297475	2.68536	1.42512
817	1056	tr|Q4PM18|Q4PM18_IXOSC	N/A	N/A	Ribosomal protein L34 OS=Ixodes scapularis PE=2 SV=1	TRUE	4.60708	0.00998	64028	44502.3	64950.7	43876.8	7152.02	1653.87	19525.7	1.43876	0.524822
818	1043	tr|E2RQF8|E2RQF8_CANLF	N/A	N/A	Uncharacterized protein OS=Canis lupus familiaris PE=4 SV=2	TRUE	-4.6056	0.00999	6077.98	34325.2	6751.34	34135.1	2406.48	10346.9	-28247.3	0.17707	-2.49761
819	853	tr|A0A224YX00|A0A224YX00_9ACAR	N/A	N/A	Ubiquinone biosynthesis O-methyltransferase, mitochondrial OS=Rhipicephalus zambeziensis PE=3 SV=1	TRUE	4.59272	0.01009	50120.9	30421.9	50904.6	30815.9	5645.31	4829.24	19699	1.64753	0.720302
820	1290	tr|G3MMB0|G3MMB0_9ACAR	N/A	N/A	S-(hydroxymethyl)glutathione dehydrogenase OS=Amblyomma maculatum PE=2 SV=1	TRUE	-4.5866	0.01013	47067.8	59483.3	46628.2	61363.2	1885.65	4292.59	-12415.5	0.791277	-0.337745
821	689	tr|A0A224YRP1|A0A224YRP1_9ACAR	N/A	N/A	Adenylate cyclase terminal differentiation specific OS=Rhipicephalus zambeziensis PE=4 SV=1	TRUE	4.53449	0.01054	9977.49	5212.09	9496.13	5391.86	1263.57	1310.23	4765.4	1.9143	0.936814
822	458	tr|L7M6D2|L7M6D2_9ACAR	N/A	N/A	S-formylglutathione hydrolase OS=Rhipicephalus pulchellus PE=2 SV=1	TRUE	4.53375	0.01055	120813	103216	120445	104705	4779.45	4728.01	17597.6	1.17049	0.227116
823	8	tr|A0A131YSR5|A0A131YSR5_RHIAP	N/A	N/A	Vitellogenin B OS=Rhipicephalus appendiculatus PE=4 SV=1	TRUE	-4.52616	0.01061	296564	360241	296535	358821	8988.94	22649	-63676.7	0.823238	-0.280618
824	825	tr|A0A224Z5E7|A0A224Z5E7_9ACAR	N/A	N/A	Pyruvate dehydrogenase E1 component subunit alpha OS=Rhipicephalus zambeziensis PE=4 SV=1	TRUE	4.52544	0.01061	66725	52324.1	64053.9	52380.2	5378.26	1205.65	14400.9	1.27522	0.350751
825	515	tr|A0A224Z4Z9|A0A224Z4Z9_9ACAR	N/A	N/A	Spectrin beta chain OS=Rhipicephalus zambeziensis PE=3 SV=1	TRUE	4.4931	0.01088	103625	58756	104401	67157.8	3567.34	16924.6	44868.8	1.76365	0.818561
826	136	tr|L7M6S1|L7M6S1_9ACAR	N/A	N/A	Putative heat shock-related protein OS=Rhipicephalus pulchellus PE=2 SV=1	TRUE	-4.47966	0.01099	1.43331e+06	3.73772e+06	1.46357e+06	3.88648e+06	827717	329778	-2.30441e+06	0.383473	-1.3828
827	986	tr|E2RS79|E2RS79_CANLF	N/A	N/A	Uncharacterized protein OS=Canis lupus familiaris GN=CFB PE=3 SV=2	TRUE	-4.47763	0.01101	36441.1	144183	33391.1	137810	10472.4	40339.9	-107742	0.252742	-1.98426
828	1217	tr|L7MBA7|L7MBA7_9ACAR	N/A	N/A	Putative mrna splicing protein cdc5 myb superfamily (Fragment) OS=Rhipicephalus pulchellus PE=2 SV=1	TRUE	4.46693	0.0111	9881.97	2974.51	10037.7	3801.72	1805.99	1977.89	6907.46	3.32222	1.73215
829	1455	tr|A1IHG0|A1IHG0_HAELO	N/A	N/A	Longipain OS=Haemaphysalis longicornis GN=HlCath PE=2 SV=1	TRUE	-4.45372	0.01121	6693.16	24889.9	6276.76	22470.4	4009.39	5831.36	-18196.8	0.26891	-1.8948
830	1057	tr|F1PRB0|F1PRB0_CANLF	N/A	N/A	Uncharacterized protein OS=Canis lupus familiaris GN=LOC486530 PE=3 SV=2	TRUE	4.45175	0.01123	20235	10832.7	20692	12055.2	2276.55	2863.5	9402.33	1.86796	0.901461
831	1385	tr|A0A131YRZ2|A0A131YRZ2_RHIAP	N/A	N/A	Ankyrin repeat containing protein OS=Rhipicephalus appendiculatus PE=4 SV=1	TRUE	-4.44975	0.01125	11295.1	23834.6	10987.3	23265.4	646.623	4837.9	-12539.4	0.473898	-1.07735
832	712	tr|A0A224Z454|A0A224Z454_9ACAR	N/A	N/A	Nidogen OS=Rhipicephalus zambeziensis PE=4 SV=1	TRUE	4.4434	0.0113	16162.8	8751.73	14727.6	8810.67	2816.36	643.138	7411.07	1.84681	0.885037
833	1129	tr|A0A1E1WZ73|A0A1E1WZ73_9ACAR	N/A	N/A	Putative atp synthase d chain (Fragment) OS=Amblyomma aureolatum PE=2 SV=1	TRUE	4.42098	0.0115	265045	200194	259086	209703	11021.3	22892.3	64850.7	1.32394	0.404837
834	725	tr|A0A131XNT2|A0A131XNT2_9ACAR	N/A	N/A	Putative ubiquinone oxidoreductase ndufa9/39kda subunit OS=Hyalomma excavatum PE=2 SV=1	TRUE	4.41451	0.01156	156040	102954	155394	98361.1	3972.39	20446.2	53086	1.51563	0.599916
835	120	tr|L7M4A5|L7M4A5_9ACAR	N/A	N/A	Peptidyl-prolyl cis-trans isomerase OS=Rhipicephalus pulchellus PE=2 SV=1	TRUE	4.35706	0.01209	2.69319e+06	1.56028e+06	2.55583e+06	1.70629e+06	265494	363786	1.13291e+06	1.7261	0.787514
836	1003	tr|L7MI53|L7MI53_9ACAR	N/A	N/A	Putative programmed cell death 8 apoptosis-inducing factor (Fragment) OS=Rhipicephalus pulchellus PE=2 SV=1	TRUE	4.35652	0.0121	73600	26029.7	75003.6	34994.4	9526.67	16338.3	47570.3	2.82754	1.49955
837	260	tr|F6Y3P9|F6Y3P9_CANLF	N/A	N/A	Gelsolin OS=Canis lupus familiaris GN=GSN PE=4 SV=1	TRUE	-4.3449	0.01221	49018.8	280813	47420.5	249646	9853.13	91875.6	-231795	0.17456	-2.51821
838	1154	tr|A0A034WXL2|A0A034WXL2_RHIMP	N/A	N/A	Salivary lipid-interacting protein 1 OS=Rhipicephalus microplus PE=4 SV=1	TRUE	4.33894	0.01226	36698.1	29396.6	37800.3	28285.6	2085.22	2036.47	7301.53	1.24838	0.320058
839	40	tr|A0A224YC84|A0A224YC84_9ACAR	N/A	N/A	Adducin OS=Rhipicephalus zambeziensis PE=4 SV=1	TRUE	4.29996	0.01265	17552.3	7235.54	18793.8	7812.37	3229.03	2615.87	10316.7	2.42584	1.27849
840	559	tr|A0A131XJ33|A0A131XJ33_9ACAR	N/A	N/A	Putative ubiquinone oxidoreductase ndufa5/b13 subunit OS=Hyalomma excavatum PE=2 SV=1	TRUE	4.27491	0.0129	343388	205792	334729	193208	28916.7	47663.4	137596	1.66861	0.738651
841	1221	tr|L7M7G4|L7M7G4_9ACAR	N/A	N/A	Putative actin-binding cytoskeleton protein filamin OS=Rhipicephalus pulchellus PE=2 SV=1	TRUE	4.26107	0.01304	340777	272055	338396	284486	12253.1	25103.5	68721.9	1.2526	0.324929
842	413	tr|A0A224ZBQ1|A0A224ZBQ1_9ACAR	N/A	N/A	Urocanate hydratase OS=Rhipicephalus zambeziensis PE=3 SV=1	TRUE	-4.25169	0.01314	160822	271129	142610	264291	43343.2	11860.1	-110306	0.593158	-0.753511
843	813	tr|L7MIG1|L7MIG1_9ACAR	N/A	N/A	Uncharacterized protein (Fragment) OS=Rhipicephalus pulchellus PE=2 SV=1	TRUE	4.24315	0.01323	37073.9	17815.7	34944.6	19184.2	7003	3571.57	19258.2	2.08097	1.05725
844	408	tr|L7M4H1|L7M4H1_9ACAR	N/A	N/A	Proteasome subunit alpha type OS=Rhipicephalus pulchellus PE=2 SV=1	TRUE	-4.24183	0.01324	59918.7	112724	50276.8	113387	19848.2	8424.33	-52805.8	0.53155	-0.911723
845	698	tr|A0A131XPL2|A0A131XPL2_9ACAR	N/A	N/A	Putative hismacro and sec14 domain-containing-containing protein (Fragment) OS=Hyalomma excavatum PE=2 SV=1	TRUE	4.23316	0.01334	54620.6	21077.7	47742.1	20119.1	13485.9	2548.01	33542.9	2.59139	1.37373
846	149	tr|A0A224Z3B3|A0A224Z3B3_9ACAR	N/A	N/A	V-type H+-transporting ATPase subunit B OS=Rhipicephalus zambeziensis PE=3 SV=1	TRUE	4.22025	0.01347	826680	607593	806059	646212	39712.7	80671.2	219087	1.36058	0.444223
847	1325	tr|L7M5U6|L7M5U6_9ACAR	N/A	N/A	U6 snRNA-associated Sm-like protein LSm2 OS=Rhipicephalus pulchellus PE=2 SV=1	TRUE	-4.2177	0.0135	9157.07	21065.5	9267.52	22791.6	3645.41	3259.83	-11908.4	0.434695	-1.20193
848	680	tr|L7M4E8|L7M4E8_9ACAR	N/A	N/A	Putative ras-related protein rab-11a OS=Rhipicephalus pulchellus PE=2 SV=1	TRUE	4.19445	0.01376	332549	225509	332858	213570	12164.3	42494.1	107040	1.47466	0.560381
849	545	tr|A0A224YIW4|A0A224YIW4_9ACAR	N/A	N/A	NIPSNAP1 protein OS=Rhipicephalus zambeziensis PE=4 SV=1	TRUE	4.19359	0.01377	119684	80226.4	126373	79288.9	16010.4	3041.65	39457.3	1.49182	0.577078
850	1085	tr|L7MM52|L7MM52_9ACAR	N/A	N/A	Putative emp24/gp25l/p24 family of membrane trafficking (Fragment) OS=Rhipicephalus pulchellus PE=2 SV=1	TRUE	4.1715	0.01401	27028.6	8470.86	28232.2	7655.12	2212.1	7381.01	18557.7	3.19077	1.67391
851	947	tr|L7M666|L7M666_9ACAR	N/A	N/A	Putative small nuclear ribonucleoprotein sm d3 OS=Rhipicephalus pulchellus PE=2 SV=1	TRUE	-4.16398	0.0141	73119.6	90176.4	75498.9	87654	5162.77	4866.6	-17056.7	0.810851	-0.302491
852	1448	tr|F1PCE8|F1PCE8_CANLF	N/A	N/A	Uncharacterized protein OS=Canis lupus familiaris GN=LOC475521 PE=3 SV=1	TRUE	4.15455	0.01421	942936	260976	1.03239e+06	315510	211823	189643	681960	3.61312	1.85324
853	195	tr|A0A131YXW9|A0A131YXW9_RHIAP	N/A	N/A	Beat protein like 1 OS=Rhipicephalus appendiculatus PE=4 SV=1	TRUE	-4.13923	0.01439	421872	643076	414526	593517	12903.5	91658.4	-221204	0.656022	-0.608184
854	921	tr|L7LXH5|L7LXH5_9ACAR	N/A	N/A	Putative emp24/gp25l/p24 family of membrane trafficking OS=Rhipicephalus pulchellus PE=2 SV=1	TRUE	-4.13632	0.01442	89171.2	108606	91081.6	104814	4048.2	7059.91	-19434.9	0.821052	-0.284455
855	421	tr|L7MHR9|L7MHR9_9ACAR	N/A	N/A	Putative 60s ribosomal protein l23 (Fragment) OS=Rhipicephalus pulchellus PE=2 SV=1	TRUE	-4.12534	0.01455	224827	320287	236876	321970	35000.8	19527.1	-95459.9	0.701955	-0.51055
856	1096	tr|A0A224Z2G3|A0A224Z2G3_9ACAR	N/A	N/A	Troponin T fast skeletal muscle OS=Rhipicephalus zambeziensis PE=4 SV=1	TRUE	4.10469	0.0148	47640.9	16561.1	47338.2	20179.5	633.644	13099.4	31079.8	2.87667	1.5244
857	1451	tr|G3ML98|G3ML98_9ACAR	N/A	N/A	Uncharacterized protein OS=Amblyomma maculatum PE=2 SV=1	TRUE	-4.08714	0.01501	17305.9	43903.5	22331.6	43384.3	10523.6	4037.52	-26597.7	0.39418	-1.34307
858	383	tr|C9W1B4|C9W1B4_RHISA	N/A	N/A	Hypothetical secreted protein (Fragment) OS=Rhipicephalus sanguineus PE=2 SV=1	TRUE	4.07449	0.01517	500497	373273	522681	372430	53665	6707.04	127224	1.34083	0.42313
859	781	tr|L7LZ11|L7LZ11_9ACAR	N/A	N/A	Putative vacuolar h +-atpase 26kd e subunit OS=Rhipicephalus pulchellus PE=2 SV=1	TRUE	4.06922	0.01523	51061.8	36122	50786.1	33285.9	2678.4	5767.51	14939.8	1.41359	0.499367
860	524	tr|A0A1E1XH73|A0A1E1XH73_9ACAR	N/A	N/A	Putative cysteine s-methyltransferase (Fragment) OS=Amblyomma aureolatum PE=2 SV=1	TRUE	4.06005	0.01535	236295	93247.4	212048	98085.9	60403	8690.88	143047	2.53406	1.34145
861	1079	tr|L7ME35|L7ME35_9ACAR	N/A	N/A	Glycogen [starch] synthase (Fragment) OS=Rhipicephalus pulchellus PE=2 SV=1	TRUE	4.05914	0.01536	31506	12864.3	30134.6	14230.8	2693.05	7484.74	18641.7	2.4491	1.29225
862	879	tr|V5HDT3|V5HDT3_IXORI	N/A	N/A	Putative rna-binding protein elav/hu rrm superfamily (Fragment) OS=Ixodes ricinus PE=2 SV=1	TRUE	-4.05375	0.01543	39150.4	60303.2	37814.4	65224.5	2625.43	8648.25	-21152.8	0.649226	-0.623207
863	1042	tr|A0A224YS62|A0A224YS62_9ACAR	N/A	N/A	Acetylcholine regulator unc-18 OS=Rhipicephalus zambeziensis PE=3 SV=1	TRUE	4.05219	0.01545	110965	57986	110155	66352.5	5994.24	21837.3	52978.8	1.91365	0.936325
864	785	tr|A0A224Z708|A0A224Z708_9ACAR	N/A	N/A	Protein kinase A OS=Rhipicephalus zambeziensis PE=3 SV=1	TRUE	4.04998	0.01548	33390.4	27129.9	32594.5	27256.7	2605.71	615.469	6260.46	1.23076	0.299548
865	1115	tr|A0A131YCN8|A0A131YCN8_RHIAP	N/A	N/A	Colipase OS=Rhipicephalus appendiculatus PE=4 SV=1	TRUE	4.02942	0.01574	54521.7	39040.6	51454.3	39418.4	6158.96	2520	15481.1	1.39654	0.481854
866	974	tr|L7M3F2|L7M3F2_9ACAR	N/A	N/A	Putative ribosomal protein l18 OS=Rhipicephalus pulchellus PE=2 SV=1	TRUE	4.0145	0.01594	902683	373556	914975	449730	62191.4	219657	529127	2.41646	1.27289
867	191	tr|A0A131YMQ4|A0A131YMQ4_RHIAP	N/A	N/A	T-complex protein 1 subunit zeta OS=Rhipicephalus appendiculatus PE=3 SV=1	TRUE	4.01387	0.01595	406068	247093	405369	252833	23911.8	64298	158975	1.64338	0.716666
868	618	tr|B1NNT8|B1NNT8_9ACAR	N/A	N/A	Uncharacterized protein OS=Rhipicephalus annulatus PE=2 SV=1	TRUE	4.00649	0.01604	9683.79	5070.96	9003.77	5533.88	1450.42	1368.59	4612.83	1.90966	0.933313
869	472	tr|A0A224Z475|A0A224Z475_9ACAR	N/A	N/A	Selenophosphate synthetase OS=Rhipicephalus zambeziensis PE=4 SV=1	TRUE	-3.99483	0.0162	211367	244704	204394	247473	12727.1	6850.89	-33336.6	0.863767	-0.211285
870	603	tr|A0A131XJZ3|A0A131XJZ3_9ACAR	N/A	N/A	Putative camp-dependent protein kinase types i and ii regulatory subunit OS=Hyalomma excavatum PE=2 SV=1	TRUE	3.99238	0.01623	62769.1	24324.4	65360.5	30988.2	6543.57	15341.6	38444.7	2.5805	1.36765
871	28	tr|A0A131XQW9|A0A131XQW9_9ACAR	N/A	N/A	Putative elongation factor 2-like isoform 1 (Fragment) OS=Hyalomma excavatum PE=2 SV=1	TRUE	3.97894	0.01642	107338	77909.9	110403	80828.7	10688.6	7060.56	29427.9	1.37772	0.46228
872	758	tr|A0A224Z3T7|A0A224Z3T7_9ACAR	N/A	N/A	Xaa pro dipeptidase OS=Rhipicephalus zambeziensis PE=3 SV=1	TRUE	3.96447	0.01662	65869.6	23854.5	67006.4	25094.1	9386.75	15774.5	42015.1	2.76131	1.46535
873	976	tr|L7MEV3|L7MEV3_9ACAR	N/A	N/A	Putative oxysterol-binding protein (Fragment) OS=Rhipicephalus pulchellus PE=2 SV=1	TRUE	3.9599	0.01668	80555.7	43867.7	74883.5	41886.1	14745.5	6331.23	36688.1	1.83633	0.876829
874	901	tr|A0A131XGQ6|A0A131XGQ6_9ACAR	N/A	N/A	Putative ubiquitin fusion-degradation protein OS=Hyalomma excavatum PE=2 SV=1	TRUE	-3.93256	0.01707	32686.6	48882.8	35142.9	49090.2	7006.88	1337.62	-16196.2	0.668673	-0.580626
875	880	tr|L7MGW5|L7MGW5_9ACAR	N/A	N/A	Uncharacterized protein (Fragment) OS=Rhipicephalus pulchellus PE=2 SV=1	TRUE	3.92439	0.01718	369256	136719	381331	169121	70103.9	74957.3	232537	2.70083	1.4334
876	581	tr|A0A224YS55|A0A224YS55_9ACAR	N/A	N/A	Proteasome subunit beta type OS=Rhipicephalus zambeziensis PE=3 SV=1	TRUE	3.91998	0.01725	101566	56639.4	110301	54319.9	19139.5	5267.53	44927.1	1.79321	0.842546
877	1392	tr|A0A023G8R7|A0A023G8R7_9ACAR	N/A	N/A	Putative secreted protein (Fragment) OS=Amblyomma triste PE=2 SV=1	TRUE	3.91548	0.01731	170323	109012	175963	110136	22477	15177.4	61310.5	1.56242	0.64378
878	170	tr|A0A224YRP9|A0A224YRP9_9ACAR	N/A	N/A	Adenylyl cyclase-associated protein OS=Rhipicephalus zambeziensis PE=3 SV=1	TRUE	3.91528	0.01732	436291	229709	429396	261660	22448.5	88588.4	206583	1.89932	0.925486
879	528	tr|L7MDL8|L7MDL8_9ACAR	N/A	N/A	Uncharacterized protein (Fragment) OS=Rhipicephalus pulchellus PE=2 SV=1	TRUE	-3.89808	0.01757	118789	217999	124031	234644	22395.2	37970.2	-99210.4	0.544905	-0.875924
880	642	tr|A0A131XKA5|A0A131XKA5_9ACAR	N/A	N/A	Putative 3-ketoacyl-coa thiolase mitochondrial-like protein OS=Hyalomma excavatum PE=2 SV=1	TRUE	3.86893	0.01801	279731	125605	299927	149152	44309.3	52892.2	154125	2.22706	1.15514
881	922	tr|A0A131YRN2|A0A131YRN2_RHIAP	N/A	N/A	Proteasome activator subunit 3 (PA28 gamma) OS=Rhipicephalus appendiculatus PE=4 SV=1	TRUE	-3.86485	0.01807	33358.3	48642.2	33157.7	50000.1	3568.47	5846.57	-15283.9	0.685789	-0.544163
882	1140	tr|L7MBP6|L7MBP6_9ACAR	N/A	N/A	Putative pterin carbinolamine dehydratase pcbd/dimerization cofactor of hnf1 (Fragment) OS=Rhipicephalus pulchellus PE=2 SV=1	TRUE	-3.86217	0.01811	22156.4	56449.9	21379	63012.2	1411.42	15314.6	-34293.6	0.392496	-1.34925
883	1414	tr|A0A224Y7S0|A0A224Y7S0_9ACAR	N/A	N/A	Pancreatic trypsin inhibitor OS=Rhipicephalus zambeziensis PE=4 SV=1	TRUE	3.84747	0.01834	82321.5	65661	82691.4	63610.1	4965.02	5621.53	16660.5	1.25373	0.326232
884	1438	tr|A0A131XLP6|A0A131XLP6_9ACAR	N/A	N/A	Putative conserved secreted protein OS=Hyalomma excavatum PE=2 SV=1	TRUE	3.84298	0.01841	90072.9	58568.7	90445.4	52790.9	6909.58	12404.6	31504.2	1.5379	0.620964
885	1196	tr|L7M0S5|L7M0S5_9ACAR	N/A	N/A	Glycerol-3-phosphate dehydrogenase OS=Rhipicephalus pulchellus PE=2 SV=1	TRUE	3.83784	0.01849	34954.9	12899.4	34959.8	17443.8	1088.33	9894.16	22055.5	2.70981	1.43819
886	824	tr|J9P0I1|J9P0I1_CANLF	N/A	N/A	Keratin, type I cytoskeletal 9 OS=Canis lupus familiaris GN=KRT9 PE=3 SV=1	TRUE	3.83218	0.01858	3.45978e+06	1.20326e+06	3.54378e+06	1.55376e+06	242133	990732	2.25652e+06	2.87534	1.52373
887	1374	tr|A0A224YCP5|A0A224YCP5_9ACAR	N/A	N/A	Glycine rich superfamily member OS=Rhipicephalus zambeziensis PE=4 SV=1	TRUE	-3.82989	0.01862	13669.2	43167.6	10495.7	39697.7	6399.81	11705.2	-29498.4	0.316654	-1.65902
888	740	tr|L7MCU4|L7MCU4_9ACAR	N/A	N/A	Putative pleckstrin logy domain-containing family f member 2 (Fragment) OS=Rhipicephalus pulchellus PE=2 SV=1	TRUE	3.79536	0.01918	32231.8	27844.9	32495.1	28011.9	1703.54	1051.65	4386.9	1.15755	0.211072
889	177	tr|B3GV23|B3GV23_RHIMP	N/A	N/A	Succinate-semialdehyde dehydrogenase OS=Rhipicephalus microplus GN=ssadh PE=2 SV=1	TRUE	3.78687	0.01932	199847	108257	206348	112631	32519.1	26408.8	91589.9	1.84604	0.884436
890	952	tr|L7ME81|L7ME81_9ACAR	N/A	N/A	Putative phospholipase a2 (Fragment) OS=Rhipicephalus pulchellus PE=2 SV=1	TRUE	-3.78104	0.01942	49089.7	71385.2	47783.2	73032.3	5230.2	8772.51	-22295.5	0.687673	-0.540205
891	511	tr|A0A131YXC9|A0A131YXC9_RHIAP	N/A	N/A	Actin related protein 2/3 complex, subunit 1A/1B OS=Rhipicephalus appendiculatus PE=4 SV=1	TRUE	3.77621	0.0195	223482	131404	235404	136544	40247.4	12800.2	92078.2	1.70073	0.76615
892	1446	tr|L7LWK0|L7LWK0_9ACAR	N/A	N/A	Uncharacterized protein OS=Rhipicephalus pulchellus PE=2 SV=1	TRUE	3.77387	0.01954	24557.9	9243.31	23722.6	7141.65	2766.48	6461.45	15314.6	2.65683	1.40971
893	862	tr|A0A1E1X7C5|A0A1E1X7C5_9ACAR	N/A	N/A	Putative formyltetrahydrofolate dehydrogenase OS=Amblyomma aureolatum PE=2 SV=1	TRUE	3.761	0.01976	1.32078e+06	1.09272e+06	1.3057e+06	1.11417e+06	46127.2	94358	228062	1.20871	0.273468
894	796	tr|L7MKK2|L7MKK2_9ACAR	N/A	N/A	Lysine--tRNA ligase (Fragment) OS=Rhipicephalus pulchellus PE=2 SV=1	TRUE	3.73433	0.02022	50801.6	36712.7	53349	38739.3	4818	4414.66	14088.9	1.38376	0.468596
895	1410	tr|L7M9U5|L7M9U5_9ACAR	N/A	N/A	Putative vacuolar sorting protein vps1 dynamin OS=Rhipicephalus pulchellus PE=2 SV=1	TRUE	-3.72978	0.0203	18733.6	24553.1	18954.8	23943.4	1868.04	1952.91	-5819.51	0.762982	-0.390278
896	1405	tr|L7LZW2|L7LZW2_9ACAR	N/A	N/A	Putative citrate lyase beta subunit carbohydrate transport and metabolism OS=Rhipicephalus pulchellus PE=2 SV=1	TRUE	3.72799	0.02033	37213.7	18779.8	37477.1	21721.6	3135.29	7969.99	18433.9	1.98158	0.986649
897	1436	tr|A0A131XI81|A0A131XI81_9ACAR	N/A	N/A	Aspartate aminotransferase OS=Hyalomma excavatum PE=2 SV=1	TRUE	3.70127	0.02081	89108.6	39042	93695.4	51048.8	8448.89	21852.8	50066.6	2.28238	1.19054
898	211	tr|V5I1T0|V5I1T0_IXORI	N/A	N/A	Histone H2B OS=Ixodes ricinus PE=2 SV=1	TRUE	3.68734	0.02107	7.54263e+07	5.32707e+07	7.53746e+07	5.63526e+07	7.92415e+06	6.7466e+06	2.21557e+07	1.41591	0.501727
899	1431	tr|E2R141|E2R141_CANLF	N/A	N/A	Complement C8 beta chain OS=Canis lupus familiaris GN=C8B PE=4 SV=1	TRUE	-3.66419	0.0215	4931.39	17298.9	4136.19	15039	1958.79	5508.15	-12367.5	0.28507	-1.81061
900	523	tr|A0A224Z3Y0|A0A224Z3Y0_9ACAR	N/A	N/A	RNA-binding protein Musashi OS=Rhipicephalus zambeziensis PE=4 SV=1	TRUE	-3.65553	0.02167	204070	229898	204696	225853	8316.84	8977.15	-25827.7	0.887656	-0.171928
901	44	tr|J9JHF7|J9JHF7_CANLF	N/A	N/A	Uncharacterized protein OS=Canis lupus familiaris GN=LOC100855540 PE=3 SV=1	TRUE	3.65223	0.02173	2.55133e+07	5.55558e+06	3.08825e+07	5.60587e+06	9.46442e+06	89724.2	1.99577e+07	4.59237	2.19924
902	539	tr|L7M6I3|L7M6I3_9ACAR	N/A	N/A	Putative prolyl endopeptidase prolyl oligopeptidase prolyl endopeptidase prolyl oligopeptidase OS=Rhipicephalus pulchellus PE=2 SV=1	TRUE	3.64335	0.0219	41345	15652.3	40757	21233.8	4950.58	11166.1	25692.7	2.64146	1.40134
903	464	tr|A0A224YNE9|A0A224YNE9_9ACAR	N/A	N/A	Gluconolactonase OS=Rhipicephalus zambeziensis PE=4 SV=1	TRUE	3.63671	0.02203	179692	84755.7	181401	107078	4247.7	45015.3	94936.4	2.12012	1.08415
904	622	tr|L7MLN8|L7MLN8_9ACAR	N/A	N/A	Putative 26s proteasome regulatory complex subunit (Fragment) OS=Rhipicephalus pulchellus PE=2 SV=1	TRUE	3.63161	0.02213	203275	97158.1	202492	71013.7	7225.98	50092.4	106116	2.0922	1.06502
905	1136	tr|A0A224YWW0|A0A224YWW0_9ACAR	N/A	N/A	Hypoxia up-regulated 1 OS=Rhipicephalus zambeziensis PE=3 SV=1	TRUE	-3.63059	0.02215	10960.2	32377.4	11980.3	34310.5	9571.52	3575.46	-21417.2	0.338514	-1.56271
906	1152	tr|G3MPP4|G3MPP4_9ACAR	N/A	N/A	Metalloendopeptidase OS=Amblyomma maculatum PE=2 SV=1	TRUE	-3.60702	0.02262	4085.25	8704.49	5166.18	8541.36	2198.03	297.779	-4619.25	0.469326	-1.09134
907	957	tr|L7LYL7|L7LYL7_9ACAR	N/A	N/A	Putative fructose-6-phosphate OS=Rhipicephalus pulchellus PE=2 SV=1	TRUE	3.60567	0.02264	72653.3	52157.6	69089.7	53184.4	6406.01	7476.45	20495.8	1.39296	0.478152
908	891	tr|A0A224YIB0|A0A224YIB0_9ACAR	N/A	N/A	Uncharacterized protein OS=Rhipicephalus zambeziensis PE=4 SV=1	TRUE	-3.57891	0.02319	66967.1	395590	67677.5	470362	1447.5	159034	-328623	0.169284	-2.56248
909	455	tr|A0A131YIX0|A0A131YIX0_RHIAP	N/A	N/A	Glutamate-cysteine ligase catalytic subunit OS=Rhipicephalus appendiculatus PE=4 SV=1	TRUE	-3.56582	0.02346	117929	145860	120551	148537	9240.91	9933.45	-27931.1	0.808508	-0.306666
910	21	tr|L7M812|L7M812_9ACAR	N/A	N/A	Putative tick thioester protein OS=Rhipicephalus pulchellus PE=2 SV=1	TRUE	3.55037	0.02379	56597.3	22016.7	58338	26195.9	4227.22	16332	34580.6	2.57065	1.36213
911	964	tr|L7M507|L7M507_9ACAR	N/A	N/A	Putative amphiphysin OS=Rhipicephalus pulchellus PE=2 SV=1	TRUE	3.5383	0.02405	24443.8	9039.6	24197	6931.03	1026.43	7470.38	15404.2	2.70408	1.43514
912	1463	tr|A0A224YMK7|A0A224YMK7_9ACAR	N/A	N/A	ADP-ribosylation factor GTPase-activating protein 2/3 OS=Rhipicephalus zambeziensis PE=4 SV=1	TRUE	3.52218	0.0244	13958	10396	14440	10465.2	1731.47	265.15	3562.05	1.34264	0.425071
913	1	tr|A0A131YQK6|A0A131YQK6_RHIAP	N/A	N/A	Titin OS=Rhipicephalus appendiculatus PE=4 SV=1	TRUE	3.52028	0.02444	1.15421e+06	928207	1.15425e+06	942892	37840	104563	226006	1.24349	0.314391
914	357	tr|A0A224YV05|A0A224YV05_9ACAR	N/A	N/A	Calmodulin OS=Rhipicephalus zambeziensis PE=4 SV=1	TRUE	-3.493	0.02505	248176	510451	208664	560278	73530.6	107271	-262275	0.486189	-1.04041
915	1179	tr|A0A023FXB7|A0A023FXB7_9ACAR	N/A	N/A	Tubulin beta chain OS=Amblyomma parvum PE=2 SV=1	TRUE	3.4861	0.02521	64878.7	28889.5	71924.1	28975.4	17813.2	1556.65	35989.2	2.24576	1.1672
916	1007	tr|A0A131YKP5|A0A131YKP5_RHIAP	N/A	N/A	Beta-mannosidase OS=Rhipicephalus appendiculatus PE=4 SV=1	TRUE	3.4799	0.02535	51265.6	16705.4	57439.6	19320.2	11850.8	12468.2	34560.2	3.0688	1.61768
917	960	tr|A0A023GGV6|A0A023GGV6_9ACAR	N/A	N/A	Putative 15-hydroxyprostaglandin dehydrogenase OS=Amblyomma triste PE=2 SV=1	TRUE	-3.4744	0.02548	186140	229414	192183	233521	17136.8	13104	-43273.8	0.811372	-0.301564
918	973	tr|J9P8T8|J9P8T8_CANLF	N/A	N/A	Desmoplakin OS=Canis lupus familiaris GN=DSP PE=4 SV=1	TRUE	-3.47449	0.02548	23109	30316.7	22622.4	30439.3	3528.96	675.704	-7207.69	0.762253	-0.391658
919	481	tr|L7M7R5|L7M7R5_9ACAR	N/A	N/A	Putative cathepsin d isoform 1 protein OS=Rhipicephalus pulchellus PE=2 SV=1	TRUE	-3.4732	0.02551	256983	380633	269675	362381	35421.8	50474.1	-123650	0.675146	-0.566729
920	831	tr|A0A224YG33|A0A224YG33_9ACAR	N/A	N/A	Proteasome subunit beta type OS=Rhipicephalus zambeziensis PE=3 SV=1	TRUE	3.44418	0.02619	134528	113977	136850	111398	7368.96	7246.79	20551.6	1.18031	0.239171
921	652	tr|A0A131YTB9|A0A131YTB9_RHIAP	N/A	N/A	Uncharacterized protein OS=Rhipicephalus appendiculatus PE=4 SV=1	TRUE	3.43894	0.02632	76053.4	60670.5	77625.3	59766.1	4999.74	5918.61	15382.9	1.25355	0.326018
922	1201	tr|L7M360|L7M360_9ACAR	N/A	N/A	Putative transcription elongation factor tat-sf1 OS=Rhipicephalus pulchellus PE=2 SV=1	TRUE	3.42924	0.02655	6006.85	2272.55	5684.78	2153.53	1752.5	697.3	3734.3	2.64322	1.4023
923	135	tr|A0A131YL25|A0A131YL25_RHIAP	N/A	N/A	Methylenetetrahydrofolate dehydrogenase (NADP+) / methenyltetrahydrofolate cyclohydrolase OS=Rhipicephalus appendiculatus PE=3 SV=1	TRUE	-3.42421	0.02668	218695	370018	211818	386970	62287.3	44487	-151323	0.591039	-0.758674
924	733	tr|A0A224YIQ8|A0A224YIQ8_9ACAR	N/A	N/A	Actin-related protein 2/3 complex subunit 5 OS=Rhipicephalus zambeziensis PE=3 SV=1	TRUE	3.42084	0.02676	200352	117443	200790	135177	1249.87	41960	82908.7	1.70595	0.770573
925	1012	tr|A0A1E1XBS8|A0A1E1XBS8_9ACAR	N/A	N/A	Putative udp-n-acetylglucosamine pyrophosphorylase OS=Amblyomma aureolatum PE=2 SV=1	TRUE	-3.40786	0.02708	16876.8	112876	13023.6	115894	7151.12	48264.8	-95999.1	0.149516	-2.74162
926	204	tr|A0A224Y399|A0A224Y399_9ACAR	N/A	N/A	Dipeptidyl peptidase 3 OS=Rhipicephalus zambeziensis PE=3 SV=1	TRUE	3.40227	0.02722	419257	216430	379354	221165	100459	23875.1	202827	1.93715	0.953937
927	308	tr|A0A131Z7V1|A0A131Z7V1_RHIAP	N/A	N/A	Ribosomal protein OS=Rhipicephalus appendiculatus PE=3 SV=1	TRUE	3.39874	0.02731	739744	432546	748628	437146	29026.7	153838	307198	1.71021	0.774172
928	1170	tr|A0A131YSZ2|A0A131YSZ2_RHIAP	N/A	N/A	Uncharacterized protein OS=Rhipicephalus appendiculatus PE=4 SV=1	TRUE	-3.39028	0.02752	28758.9	45033.6	29894	47567.2	4952.37	6678.74	-16274.7	0.63861	-0.646994
929	354	tr|A0A131Z1F4|A0A131Z1F4_RHIAP	N/A	N/A	3-hydroxyacyl-CoA dehydrogenase / 3a,7a,12a-trihydroxy-5b-cholest-24-enoyl-CoA hydratase OS=Rhipicephalus appendiculatus PE=4 SV=1	TRUE	-3.3877	0.02759	204595	242161	204897	235969	4799.9	18597	-37565.7	0.844873	-0.243194
930	1404	tr|V5GTH6|V5GTH6_IXORI	N/A	N/A	Putative nad+-dependent epimerase (Fragment) OS=Ixodes ricinus PE=2 SV=1	TRUE	3.38363	0.02769	79962.7	66872.7	81970.9	65178	3765.68	5542.45	13090	1.19575	0.257911
931	138	tr|A0A224YUJ4|A0A224YUJ4_9ACAR	N/A	N/A	Leucyl aminopeptidase OS=Rhipicephalus zambeziensis PE=4 SV=1	TRUE	3.3729	0.02797	889604	698753	877041	649585	26291.1	94413.5	190851	1.27313	0.348381
932	1093	tr|A0A224YPQ8|A0A224YPQ8_9ACAR	N/A	N/A	Fascin OS=Rhipicephalus zambeziensis PE=3 SV=1	TRUE	-3.36379	0.02821	10621.7	20116.5	12222.7	18223.6	3316.33	3592.24	-9494.85	0.528008	-0.921369
933	989	tr|Q7YW75|Q7YW75_9ACAR	N/A	N/A	Cathepsin L-like cysteine proteinase A OS=Rhipicephalus haemaphysaloides haemaphysaloides GN=CysA PE=2 SV=1	TRUE	-3.35598	0.02841	53595.5	78816.9	55704.5	79558.5	4449.56	12232.9	-25221.4	0.68	-0.556393
934	1352	tr|E2RJW9|E2RJW9_CANLF	N/A	N/A	Adducin 1 OS=Canis lupus familiaris GN=ADD1 PE=4 SV=2	TRUE	-3.35476	0.02844	4620.67	14853.9	3475.26	13383.3	3745.92	3725.9	-10233.3	0.311074	-1.68467
935	669	tr|V5HVL1|V5HVL1_IXORI	N/A	N/A	Putative small nuclear ribonucleoprotein d1 OS=Ixodes ricinus PE=2 SV=1	TRUE	3.34792	0.02862	239174	171864	259186	171764	34758.5	2118.98	67310.1	1.39165	0.476793
936	1025	tr|A0A131XFQ9|A0A131XFQ9_9ACAR	N/A	N/A	Putative aldo/keto reductase family OS=Hyalomma excavatum PE=2 SV=1	TRUE	3.32113	0.02935	72606.2	64025.6	70822.3	64726.1	3480.12	2813.26	8580.62	1.13402	0.181444
937	600	tr|L7M5T1|L7M5T1_9ACAR	N/A	N/A	3-hydroxyisobutyrate dehydrogenase OS=Rhipicephalus pulchellus PE=2 SV=1	TRUE	-3.30343	0.02984	160783	166608	162056	166929	2870.62	1042.79	-5825	0.965038	-0.0513427
938	1283	tr|A0A1E1X172|A0A1E1X172_9ACAR	N/A	N/A	Putative dosage compensation complex subunit mle OS=Amblyomma aureolatum PE=2 SV=1	TRUE	-3.29326	0.03012	53264.3	147697	72170.9	154458	42113.4	26328	-94433	0.360632	-1.4714
939	1033	tr|A0A131XTW8|A0A131XTW8_IXORI	N/A	N/A	Putative muscle m-line assembly protein unc-89 (Fragment) OS=Ixodes ricinus PE=2 SV=1	TRUE	3.25925	0.0311	66641.4	41628.2	68807.1	44483.2	5492.71	12104.8	25013.3	1.60087	0.67886
940	1035	tr|F1PUB9|F1PUB9_CANLF	N/A	N/A	Elongation factor Tu GTP binding domain containing 2 OS=Canis lupus familiaris GN=EFTUD2 PE=4 SV=2	TRUE	3.24619	0.03149	47533.6	27256.4	49587.9	32065.1	3706.24	10164.6	20277.2	1.74394	0.802353
941	1204	tr|L7MMT8|L7MMT8_9ACAR	N/A	N/A	Putative tick thioester protein (Fragment) OS=Rhipicephalus pulchellus PE=2 SV=1	TRUE	-3.24518	0.03152	61833.9	77358.8	65238.5	76146.1	5925.22	5792.38	-15524.9	0.799313	-0.323168
942	405	tr|A0A131XCP0|A0A131XCP0_9ACAR	N/A	N/A	Putative ornithine aminotransferase OS=Hyalomma excavatum PE=2 SV=1	TRUE	3.24445	0.03154	202004	110488	198205	125534	29726.6	38771.1	91515.5	1.82828	0.870488
943	178	tr|K7WSB5|K7WSB5_9ACAR	N/A	N/A	Serpin 1 OS=Rhipicephalus haemaphysaloides PE=2 SV=1	TRUE	3.24188	0.03162	1.02293e+06	909305	1.03018e+06	918767	54254.1	27240.1	113628	1.12496	0.169876
944	995	tr|L7M3W9|L7M3W9_9ACAR	N/A	N/A	Putative atp synthase h+ transporting mitochondrial fo complex subunit s factor b OS=Rhipicephalus pulchellus PE=2 SV=1	TRUE	-3.22309	0.03219	54027.5	62845.2	53122	63843	2915.34	3735.54	-8817.67	0.859692	-0.218108
945	898	tr|L7M3G9|L7M3G9_9ACAR	N/A	N/A	Putative small nuclear ribonucleoprotein d2 polypeptide OS=Rhipicephalus pulchellus PE=2 SV=1	TRUE	-3.21345	0.03248	87286.2	140010	92171.5	142819	17147.1	22662	-52723.7	0.623429	-0.681703
946	838	tr|L7M2A3|L7M2A3_9ACAR	N/A	N/A	40S ribosomal protein S27 OS=Rhipicephalus pulchellus PE=2 SV=1	TRUE	3.20198	0.03284	963470	573161	858832	584741	208507	33182.1	390309	1.68098	0.7493
947	275	tr|A0A224YR66|A0A224YR66_9ACAR	N/A	N/A	Cytosolic ca2+ dependent cysteine protease OS=Rhipicephalus zambeziensis PE=3 SV=1	TRUE	-3.19939	0.03292	125434	189548	128418	188829	34155.5	6177	-64114.5	0.661751	-0.59564
948	692	tr|A0A224YY33|A0A224YY33_9ACAR	N/A	N/A	Ribose 5-phosphate isomerase A OS=Rhipicephalus zambeziensis PE=3 SV=1	TRUE	3.19726	0.03299	191781	166135	196739	161587	8907.59	10661.6	25645.6	1.15437	0.207101
949	340	tr|A0A131YJM2|A0A131YJM2_RHIAP	N/A	N/A	Acyl coa synthetase family member 2 OS=Rhipicephalus appendiculatus PE=4 SV=1	TRUE	3.12869	0.03523	280758	235213	283203	221821	9632.18	23301.3	45544.8	1.19363	0.255358
950	1132	tr|F1PDJ7|F1PDJ7_CANLF	N/A	N/A	Uncharacterized protein OS=Canis lupus familiaris GN=AZGP1 PE=3 SV=2	TRUE	-3.11685	0.03564	11916.1	31418.7	14667.2	29024.2	9862.76	4492.52	-19502.7	0.379266	-1.39872
951	578	tr|L7M3S2|L7M3S2_9ACAR	N/A	N/A	Putative elongation factor 1 beta OS=Rhipicephalus pulchellus PE=2 SV=1	TRUE	3.11589	0.03567	281145	133800	286607	115363	22252.3	78825.4	147346	2.10124	1.07124
952	1384	tr|A0A131Z4I2|A0A131Z4I2_RHIAP	N/A	N/A	Carboxylic ester hydrolase OS=Rhipicephalus appendiculatus PE=3 SV=1	TRUE	3.11522	0.03569	47460.8	12671.9	50458.2	7068.29	11204.4	15766.9	34788.9	3.74537	1.90511
953	694	tr|A0A224YNP2|A0A224YNP2_9ACAR	N/A	N/A	Protein, containing DUF885 domain OS=Rhipicephalus zambeziensis PE=4 SV=1	TRUE	3.10427	0.03607	163465	97365.2	163409	112753	2080.68	36821.8	66099.3	1.67888	0.747499
954	76	tr|C9W1U0|C9W1U0_RHISA	N/A	N/A	Putative cement protein (Fragment) OS=Rhipicephalus sanguineus PE=2 SV=1	TRUE	3.10395	0.03608	2.96433e+07	7.2516e+06	2.53426e+07	7.15995e+06	1.24906e+07	325891	2.23917e+07	4.08783	2.03133
955	457	tr|A0A1E1X5Y9|A0A1E1X5Y9_9ACAR	N/A	N/A	Sorting nexin OS=Amblyomma aureolatum PE=2 SV=1	TRUE	3.09538	0.03638	146103	133066	145025	134635	5040.68	5272.91	13036.4	1.09797	0.134838
956	3	tr|A0A224Z539|A0A224Z539_9ACAR	N/A	N/A	Neurexin iii alpha (Fragment) OS=Rhipicephalus zambeziensis PE=4 SV=1	TRUE	3.08772	0.03666	1.45797e+06	1.36929e+06	1.4435e+06	1.36958e+06	37053.2	33184.8	88673.2	1.06476	0.0905261
957	1163	tr|A0A023GC75|A0A023GC75_9ACAR	N/A	N/A	Putative cell-matrix adhesion (Fragment) OS=Amblyomma triste PE=2 SV=1	TRUE	-3.07785	0.03701	124830	209195	119611	222143	36483.9	30379.3	-84365	0.596716	-0.744884
958	1402	tr|L7MG92|L7MG92_9ACAR	N/A	N/A	Putative tick serine protease (Fragment) OS=Rhipicephalus pulchellus PE=2 SV=1	TRUE	3.07309	0.03718	105282	51847.5	112751	51211.5	29880.4	3765.62	53434.7	2.03061	1.02191
959	994	tr|L7LSQ5|L7LSQ5_9ACAR	N/A	N/A	Putative cysteine proteinase cathepsin f OS=Rhipicephalus pulchellus PE=2 SV=1	TRUE	3.07008	0.03729	123947	86640.1	122890	95989.5	6987.44	19854	37307.3	1.4306	0.516621
960	772	tr|L7M8X5|L7M8X5_9ACAR	N/A	N/A	Putative cystathionine beta-lyases/cystathionine gamma-synthase OS=Rhipicephalus pulchellus PE=2 SV=1	TRUE	-3.06229	0.03757	22862.7	55930.4	33092.5	55737.9	17744.3	5912.14	-33067.7	0.408771	-1.29064
961	630	tr|L7M8K9|L7M8K9_9ACAR	N/A	N/A	Putative eukaryotic translation initiation factor 5-like isoform 1 OS=Rhipicephalus pulchellus PE=2 SV=1	TRUE	3.06097	0.03762	72027.5	42801.6	72095.2	43555.7	3228.25	16219.4	29226	1.68283	0.750885
962	821	tr|L7MAQ9|L7MAQ9_9ACAR	N/A	N/A	Eukaryotic translation initiation factor 3 subunit E OS=Rhipicephalus pulchellus PE=2 SV=1	TRUE	-3.05461	0.03786	10625	22133.8	11205.3	21917.9	6148.28	2187.39	-11508.8	0.480036	-1.05878
963	1169	tr|J9P794|J9P794_CANLF	N/A	N/A	Serpin family B member 12 OS=Canis lupus familiaris GN=SERPINB12 PE=3 SV=1	TRUE	3.04373	0.03826	51467.3	36843.7	51835	36324.6	7347.03	3907.84	14623.7	1.39691	0.48224
964	783	tr|A0A131XDV4|A0A131XDV4_9ACAR	N/A	N/A	Putative programmed cell death protein (Fragment) OS=Hyalomma excavatum PE=2 SV=1	TRUE	3.03812	0.03847	18005.8	15777.4	17387.5	15699.6	1116.61	605.948	2228.42	1.14124	0.190604
965	1338	tr|L7LW03|L7LW03_9ACAR	N/A	N/A	Putative cytoplasm OS=Rhipicephalus pulchellus PE=2 SV=1	TRUE	2.99517	0.04013	34883.7	24996.6	33206.5	25610.5	3161.83	4763.76	9887.16	1.39554	0.480824
966	802	tr|L7MB04|L7MB04_9ACAR	N/A	N/A	Putative thiol-disulfide isomerase and thioredoxin OS=Rhipicephalus pulchellus PE=2 SV=1	TRUE	-2.98939	0.04036	122473	148076	130002	148985	14618.3	2523.67	-25603.2	0.827094	-0.273877
967	316	tr|L7M8J0|L7M8J0_9ACAR	N/A	N/A	Uncharacterized protein OS=Rhipicephalus pulchellus PE=2 SV=1	TRUE	-2.98907	0.04038	14274.5	35370.7	10791.3	35268.1	12213.3	519.829	-21096.2	0.40357	-1.30911
968	215	tr|A0A224Z0C7|A0A224Z0C7_9ACAR	N/A	N/A	Heat shock related protein (Fragment) OS=Rhipicephalus zambeziensis PE=3 SV=1	TRUE	2.98856	0.0404	150520	62330.5	126046	60285	50879.9	4856.3	88189.3	2.41487	1.27194
969	1445	sp|Q6TEQ7|ANXA2_CANLF	N/A	N/A	Annexin A2 OS=Canis lupus familiaris GN=ANXA2 PE=1 SV=1	TRUE	-2.96685	0.04127	39424.1	55900.2	44269.6	55979.3	9613.91	304.881	-16476.1	0.705259	-0.503775
970	1480	tr|L7MA39|L7MA39_9ACAR	N/A	N/A	Putative vesicle trafficking protein sly1 sec1 family OS=Rhipicephalus pulchellus PE=2 SV=1	TRUE	-2.961	0.04151	31917.5	49857.1	35653.1	48720	9153.92	5130.98	-17939.6	0.640179	-0.643453
971	1450	tr|A0A224YJ55|A0A224YJ55_9ACAR	N/A	N/A	Agmatinase OS=Rhipicephalus zambeziensis PE=3 SV=1	TRUE	2.94844	0.04203	36311.6	32044.2	36066.8	31642.4	2114.42	1346.73	4267.42	1.13317	0.180368
972	352	tr|L7MDB3|L7MDB3_9ACAR	N/A	N/A	Malate dehydrogenase (Fragment) OS=Rhipicephalus pulchellus PE=2 SV=1	TRUE	2.93778	0.04248	428275	310121	426419	270798	13269.5	68385.7	118154	1.38099	0.465708
973	79	tr|F1PTY1|F1PTY1_CANLF	N/A	N/A	Keratin, type II cytoskeletal 1 OS=Canis lupus familiaris GN=KRT1 PE=3 SV=1	TRUE	-2.93715	0.04251	2.02157e+06	4.44342e+06	1.99611e+06	3.82205e+06	65405.3	1.42668e+06	-2.42185e+06	0.454958	-1.13619
974	102	tr|A0A224YQ83|A0A224YQ83_9ACAR	N/A	N/A	40s ribosomal protein s3 OS=Rhipicephalus zambeziensis PE=4 SV=1	TRUE	2.9134	0.04353	2.42898e+06	1.94643e+06	2.33333e+06	1.95273e+06	286591	12943.2	482552	1.24792	0.319522
975	1345	tr|G3MPW2|G3MPW2_9ACAR	N/A	N/A	Uncharacterized protein OS=Amblyomma maculatum PE=2 SV=1	TRUE	2.89734	0.04424	30173	24518.7	28815.8	23610.6	2677.12	2063.7	5654.34	1.23061	0.299378
976	935	tr|L7MLK1|L7MLK1_9ACAR	N/A	N/A	Putative gtp-binding protein drg1 odn superfamily (Fragment) OS=Rhipicephalus pulchellus PE=2 SV=1	TRUE	2.89656	0.04427	51928.3	37120.7	48623.4	39183.9	6804.67	5665.51	14807.6	1.3989	0.484296
977	955	tr|A0A224Z4P0|A0A224Z4P0_9ACAR	N/A	N/A	Small subunit ribosomal protein S28e OS=Rhipicephalus zambeziensis PE=4 SV=1	TRUE	-2.8932	0.04442	513979	555120	518482	559098	11339.2	21864.5	-41141.5	0.925887	-0.111092
978	534	tr|L7M7W1|L7M7W1_9ACAR	N/A	N/A	Coatomer subunit delta OS=Rhipicephalus pulchellus PE=2 SV=1	TRUE	-2.89025	0.04455	215745	264279	214904	273345	6700.74	28302.6	-48533.7	0.816354	-0.292733
979	1090	tr|A0A0B4J198|A0A0B4J198_CANLF	N/A	N/A	Adiponectin, C1Q and collagen domain containing OS=Canis lupus familiaris GN=ADIPOQ PE=4 SV=1	TRUE	-2.87856	0.04508	20148.7	44427	22722.4	42008.9	8855.31	11618.5	-24278.3	0.453523	-1.14075
980	1289	tr|G3MNN4|G3MNN4_9ACAR	N/A	N/A	Uncharacterized protein OS=Amblyomma maculatum PE=2 SV=1	TRUE	2.87369	0.0453	92122.7	32661.4	109333	33361.2	35793.5	1804.44	59461.3	2.82054	1.49597
981	533	tr|A0A131XNW8|A0A131XNW8_9ACAR	N/A	N/A	Putative thimet oligopeptidase (Fragment) OS=Hyalomma excavatum PE=2 SV=1	TRUE	2.86933	0.0455	173188	144519	176289	137025	9373.98	14546.9	28668.6	1.19837	0.261077
982	1130	tr|L7M8P9|L7M8P9_9ACAR	N/A	N/A	Putative syntrophins type beta OS=Rhipicephalus pulchellus PE=2 SV=1	TRUE	2.85529	0.04615	28764.9	12594.6	29321.8	17855.6	2044.61	9593.61	16170.3	2.2839	1.1915
983	1133	tr|A0A131XI55|A0A131XI55_9ACAR	N/A	N/A	Putative f0f1-type atp synthase gamma subunit OS=Hyalomma excavatum PE=2 SV=1	TRUE	2.8211	0.04777	606693	547136	602427	545699	21087.3	29872.8	59557	1.10885	0.149067
984	1462	tr|L7LZZ7|L7LZZ7_9ACAR	N/A	N/A	Uncharacterized protein OS=Rhipicephalus pulchellus PE=2 SV=1	TRUE	2.81499	0.04807	34744	15762.1	36355.6	12530.5	4011.87	10968.8	18981.9	2.20427	1.1403
985	460	tr|L7M6I8|L7M6I8_9ACAR	N/A	N/A	Putative ribosomal protein s13 OS=Rhipicephalus pulchellus PE=2 SV=1	TRUE	2.81459	0.04809	600285	547972	594120	545878	25191.4	20042.9	52312.2	1.09547	0.131543
986	385	tr|A0A224YWG8|A0A224YWG8_9ACAR	N/A	N/A	Propionyl-CoA carboxylase beta chain OS=Rhipicephalus zambeziensis PE=4 SV=1	TRUE	2.80332	0.04865	137327	95069.2	141818	101113	23802.9	10729.8	42258.1	1.4445	0.530569
987	591	tr|A0A131Z0W6|A0A131Z0W6_RHIAP	N/A	N/A	26S proteasome regulatory subunit N5 OS=Rhipicephalus appendiculatus PE=4 SV=1	TRUE	2.79903	0.04886	8422.59	3849.72	8245.78	4088.59	1857.61	2134.6	4572.87	2.18784	1.12951
988	1108	tr|A0A131Z6V3|A0A131Z6V3_RHIAP	N/A	N/A	Aubergine (Fragment) OS=Rhipicephalus appendiculatus PE=3 SV=1	TRUE	2.79593	0.04901	3931.24	1106.43	3443.16	482.625	1275.64	1197.93	2824.81	3.55308	1.82907
989	1393	tr|A0A131YYJ1|A0A131YYJ1_RHIAP	N/A	N/A	Glutamate formiminotransferase / formiminotetrahydrofolate cyclodeaminase OS=Rhipicephalus appendiculatus PE=4 SV=1	TRUE	2.79287	0.04917	63525.2	56725.6	63303.5	55698.9	1608.24	3898.17	6799.59	1.11987	0.163329
990	148	tr|L7MII3|L7MII3_9ACAR	N/A	N/A	Putative dimethylglycine dehydrogenase (Fragment) OS=Rhipicephalus pulchellus PE=2 SV=1	TRUE	2.78457	0.04959	425321	354261	439004	352717	25435.1	36148.9	71060	1.20059	0.263739
991	1288	tr|A0A1E1X8S5|A0A1E1X8S5_9ACAR	N/A	N/A	Putative gamma-glutamyltransferase (Fragment) OS=Amblyomma aureolatum PE=2 SV=1	TRUE	-2.77758	0.04994	16555.9	34014.5	17238.5	35060.9	10369.7	3315.88	-17458.6	0.48673	-1.03881
992	1116	tr|A0A224YG15|A0A224YG15_9ACAR	N/A	N/A	20 hydroxysteroid dehydrogenase OS=Rhipicephalus zambeziensis PE=3 SV=1	TRUE	-2.77662	0.04999	52632.8	201202	59052.4	241591	18886.4	90732.2	-148569	0.261592	-1.93461
993	1226	tr|A0A034WXY9|A0A034WXY9_RHIMP	N/A	N/A	Heat shock protein 70 cognate (Fragment) OS=Rhipicephalus microplus PE=3 SV=1	TRUE	2.77323	0.05016	128579	55578.8	136640	70673.3	18618.5	41618.3	73000.4	2.31346	1.21005
994	1183	tr|L7MKQ1|L7MKQ1_9ACAR	N/A	N/A	Putative piopio (Fragment) OS=Rhipicephalus pulchellus PE=2 SV=1	TRUE	2.7599	0.05086	33292.6	10079.3	26984.5	8825.29	12597.9	7315.89	23213.2	3.30306	1.7238
995	1018	tr|L7M570|L7M570_9ACAR	N/A	N/A	Putative kynurenine aminotransferase glutamine transaminase k OS=Rhipicephalus pulchellus PE=2 SV=1	TRUE	2.74845	0.05146	149279	49033.6	135828	47122.6	62950	5311.85	100245	3.04442	1.60617
996	501	tr|Q4PMD3|Q4PMD3_IXOSC	N/A	N/A	40S ribosomal protein S10 OS=Ixodes scapularis GN=8043970 PE=2 SV=1	TRUE	-2.74544	0.05162	428276	573980	440922	598818	77122.4	50018.1	-145704	0.746152	-0.422459
997	77	tr|L7M7J9|L7M7J9_9ACAR	N/A	N/A	Putative phosphoribosylamidoimidazole-succinocarboxamide synthase OS=Rhipicephalus pulchellus PE=2 SV=1	TRUE	2.73444	0.0522	3.09732e+06	2.0342e+06	3.05399e+06	2.13022e+06	85189.5	667989	1.06312e+06	1.52262	0.606558
998	1344	tr|G3MQ47|G3MQ47_9ACAR	N/A	N/A	Uncharacterized protein OS=Amblyomma maculatum PE=2 SV=1	TRUE	2.72174	0.05289	35874.7	11693.4	37297.4	3665.91	4896.21	14588.7	24181.3	3.06795	1.61727
999	886	tr|A0A224ZBT7|A0A224ZBT7_9ACAR	N/A	N/A	WD-repeat protein OS=Rhipicephalus zambeziensis PE=4 SV=1	TRUE	2.7203	0.05297	3112.65	476.669	3653.63	443.476	1664.13	218.118	2635.98	6.53	2.70708
1000	465	tr|A0A224YZJ2|A0A224YZJ2_9ACAR	N/A	N/A	Glycine cleavage system P protein OS=Rhipicephalus zambeziensis PE=3 SV=1	TRUE	2.71383	0.05333	172999	134381	183874	140120	20251	14048.4	38617.3	1.28737	0.364428
1001	531	tr|A0A224Z2U9|A0A224Z2U9_9ACAR	N/A	N/A	Threonyl trna synthetase OS=Rhipicephalus zambeziensis PE=3 SV=1	TRUE	2.71024	0.05352	139592	96278	151371	101925	23950.2	13878.6	43313.8	1.44988	0.535936
1002	1340	tr|L7LRB1|L7LRB1_9ACAR	N/A	N/A	Putative group ii salivary lipocalin OS=Rhipicephalus pulchellus PE=2 SV=1	TRUE	-2.70948	0.05357	11508.1	21809	15268	21642.6	6550.04	676.801	-10300.9	0.527678	-0.922271
1003	1458	tr|A0A224YTY6|A0A224YTY6_9ACAR	N/A	N/A	Ataxin-2 OS=Rhipicephalus zambeziensis PE=4 SV=1	TRUE	-2.70226	0.05397	10678.8	22355	13938.8	22422.7	6957	2758.63	-11676.1	0.477694	-1.06584
1004	1333	tr|L7M1X0|L7M1X0_9ACAR	N/A	N/A	Eukaryotic translation initiation factor 3 subunit H OS=Rhipicephalus pulchellus PE=2 SV=1	TRUE	2.69663	0.05428	89609	65850.2	89862	65212.1	14674.4	4188.31	23758.8	1.3608	0.444457
1005	1002	tr|A0A131XD15|A0A131XD15_9ACAR	N/A	N/A	Putative head-elevated expression protein (Fragment) OS=Hyalomma excavatum PE=2 SV=1	TRUE	2.69599	0.05432	31396.4	18113.7	31963.1	20427.4	3591.53	7740.93	13282.7	1.73329	0.793515
1006	1334	tr|L7M0T3|L7M0T3_9ACAR	N/A	N/A	Putative asparaginase OS=Rhipicephalus pulchellus PE=2 SV=1	TRUE	-2.69118	0.05459	8849.8	19357.7	9162.33	20900.6	5934.93	3242.49	-10507.9	0.457172	-1.12919
1007	777	tr|A0A131YIZ5|A0A131YIZ5_RHIAP	N/A	N/A	Dolichyl-diphosphooligosaccharide--protein glycosyltransferase subunit 1 OS=Rhipicephalus appendiculatus PE=3 SV=1	TRUE	-2.68393	0.055	54788.8	68436.4	52103.6	68905.4	8666.65	1567.88	-13647.6	0.80058	-0.320882
1008	890	tr|A0A224YIL5|A0A224YIL5_9ACAR	N/A	N/A	Uncharacterized protein OS=Rhipicephalus zambeziensis PE=4 SV=1	TRUE	2.68312	0.05505	75493.6	57298.5	73641.3	60603.6	7927.32	8666.95	18195.1	1.31755	0.397857
1009	11	tr|A0A224YUL1|A0A224YUL1_9ACAR	N/A	N/A	Lipoprotein amino terminal region OS=Rhipicephalus zambeziensis PE=4 SV=1	TRUE	2.65728	0.05655	1.28157e+06	1.16235e+06	1.31528e+06	1.17737e+06	68797.7	36132.6	119220	1.10257	0.140868
1010	1422	tr|L7M409|L7M409_9ACAR	N/A	N/A	Putative 28s ribosomal protein s6 OS=Rhipicephalus pulchellus PE=2 SV=1	TRUE	2.65517	0.05668	38307.3	27882.1	39926.7	27906.6	6483.87	2051.41	10425.2	1.3739	0.458278
1011	660	tr|A0A224YH57|A0A224YH57_9ACAR	N/A	N/A	Aldehyde dehydrogenase family 9 member A1 OS=Rhipicephalus zambeziensis PE=3 SV=1	TRUE	2.64849	0.05707	84132.4	69757	84308.9	72500.5	931.884	9354.85	14375.4	1.20608	0.270323
1012	956	tr|L7MF28|L7MF28_9ACAR	N/A	N/A	Putative a2iv collagen (Fragment) OS=Rhipicephalus pulchellus PE=2 SV=1	TRUE	-2.64532	0.05726	8058.97	79003.3	4108.48	99190.6	8103.71	45739.3	-70944.4	0.102008	-3.29325
1013	329	tr|A0A1E1XNF6|A0A1E1XNF6_9ACAR	N/A	N/A	Putative quinolinate phosphoribosyl transferase (Fragment) OS=Amblyomma sculptum PE=2 SV=1	TRUE	-2.63104	0.05812	306645	359377	304473	377626	9131.12	33491.8	-52731.9	0.853268	-0.228929
1014	1220	tr|A0A224ZA67|A0A224ZA67_9ACAR	N/A	N/A	Titin OS=Rhipicephalus zambeziensis PE=4 SV=1	TRUE	-2.62568	0.05845	60363	135574	87186.7	132117	49150.3	6764.35	-75211	0.44524	-1.16734
1015	504	tr|L7MGA5|L7MGA5_9ACAR	N/A	N/A	Putative enoyl-coa hydratase (Fragment) OS=Rhipicephalus pulchellus PE=2 SV=1	TRUE	-2.6217	0.05869	208391	230649	204703	224704	10288	10506.4	-22257.5	0.9035	-0.146403
1016	1078	tr|A0A131XKH1|A0A131XKH1_9ACAR	N/A	N/A	Putative prolyl endopeptidase OS=Hyalomma excavatum PE=2 SV=1	TRUE	2.62066	0.05876	45412.7	14740.4	49501.4	13928.5	20010.7	3244.38	30672.3	3.08084	1.62332
1017	574	tr|L7M8C2|L7M8C2_9ACAR	N/A	N/A	Putative aspartyl-trna synthetase OS=Rhipicephalus pulchellus PE=2 SV=1	TRUE	2.61783	0.05893	135716	108129	134279	106339	2878.78	18024.4	27587.4	1.25513	0.327842
1018	1332	tr|L7M318|L7M318_9ACAR	N/A	N/A	Putative rna polymerase i transcription factor uaf OS=Rhipicephalus pulchellus PE=2 SV=1	TRUE	-2.61561	0.05907	3949.74	19647.7	1530.78	20342.8	4712.69	9265.47	-15697.9	0.201029	-2.31453
1019	588	tr|L7MK00|L7MK00_9ACAR	N/A	N/A	Putative tick serine protease (Fragment) OS=Rhipicephalus pulchellus PE=2 SV=1	TRUE	-2.60437	0.05977	86120.5	111021	85458.4	104416	10517.7	12791.6	-24900.7	0.775712	-0.366407
1020	1040	tr|L7LZI1|L7LZI1_9ACAR	N/A	N/A	Uncharacterized protein OS=Rhipicephalus pulchellus PE=2 SV=1	TRUE	-2.60198	0.05992	14568.8	28709.1	17168.8	29409.9	9332.6	1225.77	-14140.3	0.507462	-0.978628
1021	336	tr|A0A224Z4Y4|A0A224Z4Y4_9ACAR	N/A	N/A	Myosin regulatory light chain 12 OS=Rhipicephalus zambeziensis PE=4 SV=1	TRUE	2.59938	0.06009	249504	176134	255280	175702	27938.2	40119.7	73370.4	1.41656	0.502392
1022	1047	tr|A0A224Z2I5|A0A224Z2I5_9ACAR	N/A	N/A	Integrin alpha 8 OS=Rhipicephalus zambeziensis PE=3 SV=1	TRUE	2.57807	0.06145	43196.9	25460.5	47265.9	23198	7538.96	9228	17736.4	1.69663	0.762668
1023	469	tr|L7M6Q1|L7M6Q1_9ACAR	N/A	N/A	Putative bisphosphate 3'-nucleotidase bpnt1/inositol polyphosphate 1-phosphatase OS=Rhipicephalus pulchellus PE=2 SV=1	TRUE	2.57209	0.06184	393346	371618	391189	365138	8315.84	12038.6	21727.7	1.05847	0.0819774
1024	36	tr|F1PYU9|F1PYU9_CANLF	N/A	N/A	Keratin, type I cytoskeletal 10 OS=Canis lupus familiaris GN=KRT10 PE=3 SV=2	TRUE	2.56487	0.06232	1.22116e+07	7.45814e+06	1.26863e+07	8.95039e+06	887538	3.08489e+06	4.75349e+06	1.63736	0.711368
1025	1076	tr|A0A224YXS2|A0A224YXS2_9ACAR	N/A	N/A	Regulator of the ubiquitin pathway OS=Rhipicephalus zambeziensis PE=4 SV=1	TRUE	2.55963	0.06266	28263.7	22677.7	27174.4	22011.5	2189.51	3081.16	5585.92	1.24632	0.317671
1026	1178	tr|L7MFS1|L7MFS1_9ACAR	N/A	N/A	Putative dead-box protein abstrakt (Fragment) OS=Rhipicephalus pulchellus PE=2 SV=1	TRUE	2.55537	0.06295	45126.6	2416.57	58329	2486.48	28948.1	252.037	42710.1	18.6739	4.22295
1027	253	tr|A0A224YXS5|A0A224YXS5_9ACAR	N/A	N/A	Reductase OS=Rhipicephalus zambeziensis PE=4 SV=1	TRUE	2.55241	0.06314	923707	344316	1.11076e+06	288798	373545	122673	579391	2.68273	1.4237
1028	294	tr|A0A224YI64|A0A224YI64_9ACAR	N/A	N/A	ATP-dependent RNA helicase DDX1 OS=Rhipicephalus zambeziensis PE=4 SV=1	TRUE	2.51814	0.06549	135553	93347.7	134060	106153	2642.69	28909.8	42205.6	1.45213	0.538174
1029	904	tr|H6BG92|H6BG92_RHIMP	N/A	N/A	Inorganic pyrophosphatase OS=Rhipicephalus microplus PE=2 SV=1	TRUE	2.51134	0.06596	43150.1	22147.4	41032.9	22320	6694.06	12845.9	21002.7	1.94832	0.962229
1030	826	tr|L7M457|L7M457_9ACAR	N/A	N/A	Putative hsc70-interacting protein OS=Rhipicephalus pulchellus PE=2 SV=1	TRUE	2.50278	0.06657	127580	89114.9	124514	78238.9	7884.7	25425.1	38464.8	1.43163	0.51766
1031	1285	tr|A0A131XQ31|A0A131XQ31_9ACAR	N/A	N/A	Putative 26s proteasome non-atpase regulatory subunit 8-like protein (Fragment) OS=Hyalomma excavatum PE=2 SV=1	TRUE	2.49727	0.06696	99110.9	13285.1	128989	10714.7	57907.7	13789.1	85825.8	7.46031	2.89924
1032	702	tr|L7M5K4|L7M5K4_9ACAR	N/A	N/A	Putative chloride intracellular channel 6-like protein OS=Rhipicephalus pulchellus PE=2 SV=1	TRUE	-2.48299	0.06799	119478	149320	123899	148471	17250.5	11651.9	-29842.3	0.800145	-0.321666
1033	387	tr|A0A224Z1P8|A0A224Z1P8_9ACAR	N/A	N/A	Large subunit ribosomal protein L22e OS=Rhipicephalus zambeziensis PE=4 SV=1	TRUE	2.47804	0.06835	1.91731e+06	1.76449e+06	1.9004e+06	1.74653e+06	90490.8	56750.6	152818	1.08661	0.119831
1034	500	tr|A0A224YHD4|A0A224YHD4_9ACAR	N/A	N/A	Amblyomma 40 33 family member OS=Rhipicephalus zambeziensis PE=4 SV=1	TRUE	-2.47491	0.06858	28436.1	58781.3	32786	64619.6	7959.64	19688.8	-30345.1	0.483762	-1.04763
1035	1449	tr|V5HQD5|V5HQD5_IXORI	N/A	N/A	Putative choline phosphate cytidylyltransferase/ cdp-ethanolamine synthase (Fragment) OS=Ixodes ricinus PE=2 SV=1	TRUE	2.46126	0.0696	85431.7	14330.7	107655	4391.55	46330.6	18895.6	71101.1	5.96147	2.57567
1036	795	tr|E2R7W6|E2R7W6_CANLF	N/A	N/A	Uncharacterized protein OS=Canis lupus familiaris GN=KRT42 PE=3 SV=1	TRUE	-2.45567	0.07002	648651	786179	642939	772644	60411.2	75894.1	-137528	0.825068	-0.277415
1037	814	tr|L7MKU7|L7MKU7_9ACAR	N/A	N/A	Putative 3-methylcrotonyl-coa carboxylase non-biotin (Fragment) OS=Rhipicephalus pulchellus PE=2 SV=1	TRUE	2.44812	0.07059	15326.1	5390.42	15638.1	4905.29	5019.96	4920.76	9935.67	2.84321	1.50752
1038	283	tr|L7M4S5|L7M4S5_9ACAR	N/A	N/A	Proteasome subunit alpha type OS=Rhipicephalus pulchellus PE=2 SV=1	TRUE	2.44692	0.07068	491398	357386	469681	381532	64510	69547.9	134012	1.37498	0.459407
1039	1059	tr|A0A224YUF9|A0A224YUF9_9ACAR	N/A	N/A	NADH dehydrogenase [ubiquinone] 1 alpha subcomplex subunit 8 OS=Rhipicephalus zambeziensis PE=3 SV=1	TRUE	2.44324	0.07096	86120	26502	108779	24644.4	41443.3	8289.3	59618	3.24957	1.70025
1040	1193	tr|L7MKC4|L7MKC4_9ACAR	N/A	N/A	Putative translation initiation factor 2b beta subunit eif-2bbeta/gcd7 (Fragment) OS=Rhipicephalus pulchellus PE=2 SV=1	TRUE	2.43675	0.07146	51548.8	21306.6	60787.2	20958.3	21456.2	1311.59	30242.2	2.41939	1.27464
1041	384	tr|A0A224YR29|A0A224YR29_9ACAR	N/A	N/A	Cytochrome c oxidase subunit 5a OS=Rhipicephalus zambeziensis PE=4 SV=1	TRUE	-2.43292	0.07175	726079	831315	736437	819738	26134.3	70214.1	-105236	0.87341	-0.195269
1042	399	tr|A0A224Z2T0|A0A224Z2T0_9ACAR	N/A	N/A	Purine nucleoside phosphorylase OS=Rhipicephalus zambeziensis PE=3 SV=1	TRUE	2.42931	0.07203	286130	249500	276324	240835	20222.9	16525.5	36629.7	1.14681	0.197629
1043	1110	tr|L7MGF8|L7MGF8_9ACAR	N/A	N/A	Putative glycine rich protein (Fragment) OS=Rhipicephalus pulchellus PE=2 SV=1	TRUE	2.41984	0.07278	40666.1	36507.6	40395.3	37290.5	1515.68	2561.74	4158.5	1.11391	0.15563
1044	1419	tr|L7MJK0|L7MJK0_9ACAR	N/A	N/A	Putative seryl-trna synthetase (Fragment) OS=Rhipicephalus pulchellus PE=2 SV=1	TRUE	-2.41766	0.07295	79643.8	96111.5	80342.7	90881.5	3436.19	11286.2	-16467.6	0.828661	-0.271146
1045	800	tr|A0A1E1XUS4|A0A1E1XUS4_9ACAR	N/A	N/A	Putative rna polymerase ii transcription elongation factor elongin/siii subunit elongin b OS=Amblyomma sculptum PE=2 SV=1	TRUE	-2.41301	0.07332	19940.5	32650.5	19748.4	37385.3	731.558	9093.81	-12710	0.610727	-0.711402
1046	394	tr|A0A224Z6W7|A0A224Z6W7_9ACAR	N/A	N/A	Ribosomal protein s17 OS=Rhipicephalus zambeziensis PE=3 SV=1	TRUE	2.40566	0.0739	374315	284319	391012	299004	43416.2	48099.8	89996.1	1.31653	0.396743
1047	878	tr|V5HMC9|V5HMC9_IXORI	N/A	N/A	Putative small ribonucleoprotein particle protein smg (Fragment) OS=Ixodes ricinus PE=2 SV=1	TRUE	-2.39586	0.07469	99172	103082	99410.5	102158	1973.04	2023.88	-3909.72	0.962072	-0.0557838
1048	152	tr|A0A131YYH5|A0A131YYH5_RHIAP	N/A	N/A	Calsequestrin OS=Rhipicephalus appendiculatus PE=3 SV=1	TRUE	-2.38788	0.07534	29312.7	74704.2	38093.5	65299.8	23049.6	23510.9	-45391.6	0.392383	-1.34967
1049	1107	tr|L7M8T1|L7M8T1_9ACAR	N/A	N/A	Putative deoxyribose-phosphate aldolase OS=Rhipicephalus pulchellus PE=2 SV=1	TRUE	2.38608	0.07549	24157.6	20849.2	24577.9	21817.8	1083.02	2143.51	3308.42	1.15868	0.212486
1050	1087	tr|A0A1E1XG69|A0A1E1XG69_9ACAR	N/A	N/A	Putative nidogen (Fragment) OS=Amblyomma aureolatum PE=2 SV=1	TRUE	2.38206	0.07582	57510	44634.2	53778.4	45102.8	8816.68	3149.51	12875.8	1.28847	0.365664
1051	474	tr|L7M6B8|L7M6B8_9ACAR	N/A	N/A	Putative 26s proteasome regulatory complex subunit rpn11 OS=Rhipicephalus pulchellus PE=2 SV=1	TRUE	2.36466	0.07727	370943	312629	385518	297500	25284.9	34425.4	58314	1.18653	0.246746
1052	1342	tr|G3MTP1|G3MTP1_9ACAR	N/A	N/A	Uncharacterized protein OS=Amblyomma maculatum PE=2 SV=1	TRUE	-2.36227	0.07747	589663	1.27345e+06	864158	1.28931e+06	498493	53546.4	-683783	0.463045	-1.11078
1053	869	tr|Q6B8B0|Q6B8B0_9ACAR	N/A	N/A	60S ribosomal protein L6 OS=Ixodes pacificus PE=2 SV=1	TRUE	-2.34146	0.07925	29293.5	44007	24438.9	44510.3	9907	4507.06	-14713.5	0.665656	-0.587152
1054	844	tr|A0A131XQM1|A0A131XQM1_9ACAR	N/A	N/A	Putative myosin alkali light chain protein OS=Hyalomma excavatum PE=2 SV=1	TRUE	-2.34093	0.0793	40535	116310	48777.6	114375	25557.2	49902.4	-75775.4	0.348507	-1.52074
1055	285	tr|G3MMT5|G3MMT5_9ACAR	N/A	N/A	Uncharacterized protein OS=Amblyomma maculatum PE=2 SV=1	TRUE	-2.33626	0.0797	3.46325e+06	3.84575e+06	3.60372e+06	3.83578e+06	258447	116709	-382500	0.900539	-0.151139
1056	1066	tr|A0A224YTK8|A0A224YTK8_9ACAR	N/A	N/A	Mitochondrial 2-oxoglutarate/malate carrier protein OS=Rhipicephalus zambeziensis PE=3 SV=1	TRUE	-2.33621	0.07971	29921.8	38339.4	29406.8	37403.9	3589.39	5105.22	-8417.6	0.780445	-0.357631
1057	43	tr|A0A224Z659|A0A224Z659_9ACAR	N/A	N/A	Phosphoribosylaminoimidazolecarboxamide formyltransferase / IMP cyclohydrolase OS=Rhipicephalus zambeziensis PE=3 SV=1	TRUE	2.33331	0.07996	388660	295653	416895	291579	68525.2	8416.96	93006.7	1.31458	0.394602
1058	818	tr|A0A1E1X4T6|A0A1E1X4T6_9ACAR	N/A	N/A	Putative gtp-binding protein-like ras superfamily protein OS=Amblyomma aureolatum PE=2 SV=1	TRUE	-2.33324	0.07997	118760	131308	122623	132255	6840.02	6323.34	-12548.3	0.904436	-0.144909
1059	1259	tr|A0A034WZ83|A0A034WZ83_RHIMP	N/A	N/A	Secreted protein 28 (Fragment) OS=Rhipicephalus microplus PE=4 SV=1	TRUE	-2.32856	0.08038	90931.4	162014	106875	156030	38608.7	36124.1	-71082.5	0.561257	-0.833267
1060	919	tr|L7MFS4|L7MFS4_9ACAR	N/A	N/A	Putative heat shock protein (Fragment) OS=Rhipicephalus pulchellus PE=2 SV=1	TRUE	2.32572	0.08063	188075	35139.8	148664	25956.7	112025	20563	152935	5.35219	2.42013
1061	840	tr|A0A224YUN9|A0A224YUN9_9ACAR	N/A	N/A	Cap gly domain containing linker protein 1 OS=Rhipicephalus zambeziensis PE=4 SV=1	TRUE	2.32291	0.08088	91919.9	49110.7	81200.5	50102.8	30718.3	8676.55	42809.2	1.87169	0.904339
1062	937	tr|G3MHY7|G3MHY7_9ACAR	N/A	N/A	Uncharacterized protein (Fragment) OS=Amblyomma maculatum PE=2 SV=1	TRUE	2.29884	0.08305	42298	13992.8	44522	2645.44	7963.29	19784	28305.3	3.02285	1.59591
1063	1280	tr|A0A1E1X9Y4|A0A1E1X9Y4_9ACAR	N/A	N/A	Putative alpha-l-fucosidase (Fragment) OS=Amblyomma aureolatum PE=2 SV=1	TRUE	-2.2943	0.08346	118752	198910	147190	181133	49575.3	34701.7	-80157.5	0.597016	-0.744159
1064	900	tr|A0A224Z9I3|A0A224Z9I3_9ACAR	N/A	N/A	Syntenin OS=Rhipicephalus zambeziensis PE=4 SV=1	TRUE	-2.28356	0.08445	1347.05	7328.38	1092.37	6796.05	611.763	4495.33	-5981.33	0.183812	-2.44369
1065	1104	tr|L7LZY0|L7LZY0_9ACAR	N/A	N/A	Putative mitochondrial processing peptidase alpha subunit protein OS=Rhipicephalus pulchellus PE=2 SV=1	TRUE	-2.2824	0.08456	2452.96	7681.53	2628.18	6571.82	916.877	3860.43	-5228.57	0.319333	-1.64687
1066	635	tr|L7LT60|L7LT60_9ACAR	N/A	N/A	Putative rasgap sh3 binding protein rasputin OS=Rhipicephalus pulchellus PE=2 SV=1	TRUE	-2.27758	0.08501	17465.2	61251	4106.04	73712.2	24260.5	22807.7	-43785.8	0.285142	-1.81025
1067	867	tr|A0A131XDL0|A0A131XDL0_9ACAR	N/A	N/A	Putative 26s proteasome regulatory complex subunit OS=Hyalomma excavatum PE=2 SV=1	TRUE	2.27642	0.08512	137608	121947	141377	125045	9047.35	7754.85	15661.2	1.12843	0.174312
1068	1357	tr|A0A224Z4P6|A0A224Z4P6_9ACAR	N/A	N/A	Small subunit ribosomal protein S34 OS=Rhipicephalus zambeziensis PE=4 SV=1	TRUE	2.26771	0.08595	68472.4	47640.2	69772.3	54930.5	3352	15554.3	20832.2	1.43728	0.523343
1069	962	tr|E2QW61|E2QW61_CANLF	N/A	N/A	Uncharacterized protein OS=Canis lupus familiaris PE=4 SV=2	TRUE	-2.26295	0.0864	2767.53	11034.2	1977.85	13511.5	1378.29	6175.37	-8266.71	0.250813	-1.99532
1070	210	tr|L7LZL3|L7LZL3_9ACAR	N/A	N/A	Putative tho complex subunit 4 OS=Rhipicephalus pulchellus PE=2 SV=1	TRUE	2.25332	0.08732	735033	629810	726987	632061	70025.9	40473.2	105222	1.16707	0.222891
1071	259	tr|A0A224YWJ9|A0A224YWJ9_9ACAR	N/A	N/A	Acetyltransferase component of pyruvate dehydrogenase complex OS=Rhipicephalus zambeziensis PE=3 SV=1	TRUE	2.25263	0.08739	459646	296880	512680	270020	112881	54043.3	162766	1.54826	0.630645
1072	857	tr|A0A224YDD6|A0A224YDD6_9ACAR	N/A	N/A	Peptidyl-prolyl cis-trans isomerase OS=Rhipicephalus zambeziensis PE=3 SV=1	TRUE	2.25016	0.08763	129175	81405.5	136583	83745.2	35899.3	7957.66	47769.9	1.58681	0.666133
1073	757	tr|A0A131YVB8|A0A131YVB8_RHIAP	N/A	N/A	Vitronectin receptor alpha subunit OS=Rhipicephalus appendiculatus PE=3 SV=1	TRUE	2.24964	0.08768	95010.8	61001.1	95880.5	54340.2	8647.64	24715.7	34009.6	1.55753	0.639255
1074	358	tr|L7M602|L7M602_9ACAR	N/A	N/A	Putative 26s proteasome regulatory complex subunit rpn2/psmd1 OS=Rhipicephalus pulchellus PE=2 SV=1	TRUE	-2.24529	0.0881	80103.3	111955	79563.2	111430	12027.1	21426.1	-31851.8	0.715495	-0.482987
1075	1224	tr|A0A131XMH8|A0A131XMH8_9ACAR	N/A	N/A	ATP synthase subunit alpha (Fragment) OS=Hyalomma excavatum PE=2 SV=1	TRUE	-2.24307	0.08832	616697	843408	616797	859579	47380.7	168528	-226711	0.731196	-0.451669
1076	1106	tr|A0A224Z324|A0A224Z324_9ACAR	N/A	N/A	Lipoprotein amino terminal region (Fragment) OS=Rhipicephalus zambeziensis PE=4 SV=1	TRUE	-2.22996	0.08961	84069.4	95395	86876.7	96732	7288.65	4925.42	-11325.6	0.881277	-0.182333
1077	1391	tr|A0A0K8R4V4|A0A0K8R4V4_IXORI	N/A	N/A	Putative homeobox transcription factor sip1 OS=Ixodes ricinus PE=2 SV=1	TRUE	2.22365	0.09025	16889.6	12371.6	17634.6	11473.8	2037.37	2869.42	4517.98	1.36519	0.449101
1078	1267	tr|L7M1W2|L7M1W2_9ACAR	N/A	N/A	Putative thioredoxin peroxidase strongylocentrotus purpuratus: similar to thioredoxin peroxidase OS=Rhipicephalus pulchellus PE=2 SV=1	TRUE	2.18107	0.09463	10401.8	8252.51	10111.2	7543.79	720.075	1547.47	2149.27	1.26044	0.333926
1079	753	tr|A0A131Z2N2|A0A131Z2N2_RHIAP	N/A	N/A	Protein transport protein SEC31 OS=Rhipicephalus appendiculatus PE=4 SV=1	TRUE	2.17469	0.09531	62595.5	47662.4	64621.7	48377.5	9463.12	7204.69	14933.1	1.31331	0.393208
1080	1412	tr|C9W1L0|C9W1L0_RHISA	N/A	N/A	Phosphohistidine phosphatase 1 OS=Rhipicephalus sanguineus PE=2 SV=1	TRUE	2.16911	0.09591	29303	16785.5	31966.3	20193.5	7670.27	6408.84	12517.5	1.74573	0.803833
1081	942	tr|A0A131Z1N6|A0A131Z1N6_RHIAP	N/A	N/A	Glutathione synthetase OS=Rhipicephalus appendiculatus PE=3 SV=1	TRUE	2.16235	0.09663	53800.6	32203.3	56953.4	29695.6	16683.6	4574.87	21597.3	1.67065	0.740413
1082	334	tr|L7MB61|L7MB61_9ACAR	N/A	N/A	Serine/threonine-protein phosphatase OS=Rhipicephalus pulchellus PE=2 SV=1	TRUE	-2.15862	0.09704	54846.2	117510	54829.4	143645	6846.93	49812.6	-62664.2	0.466735	-1.09932
1083	850	tr|A0A131YZV3|A0A131YZV3_RHIAP	N/A	N/A	2-oxoisovalerate dehydrogenase E1 component alpha subunit OS=Rhipicephalus appendiculatus PE=4 SV=1	TRUE	2.15396	0.09755	68320	43812.2	61633.3	50593.6	15098.7	12665.3	24507.9	1.55939	0.640978
1084	553	tr|L7M8G5|L7M8G5_9ACAR	N/A	N/A	Putative mrna splicing factor OS=Rhipicephalus pulchellus PE=2 SV=1	TRUE	2.14817	0.09818	143584	109241	151637	106096	24921.2	12070.8	34343.3	1.31438	0.394383
1085	30	tr|A0A131Z614|A0A131Z614_RHIAP	N/A	N/A	ATP synthase subunit alpha OS=Rhipicephalus appendiculatus PE=3 SV=1	TRUE	2.14162	0.09891	254482	210104	267238	214077	34774.6	8883.44	44378.3	1.21122	0.276462
1086	769	tr|Q8T9S5|Q8T9S5_DERVA	N/A	N/A	Clathrin-adaptor protein OS=Dermacentor variabilis PE=2 SV=1	TRUE	-2.14037	0.09905	12614.4	28287.7	12782.3	25795.2	2918.45	12342.9	-15673.3	0.445932	-1.1651
1087	555	tr|A0A1E1X8Z7|A0A1E1X8Z7_9ACAR	N/A	N/A	Adenylosuccinate lyase OS=Amblyomma aureolatum PE=2 SV=1	TRUE	-2.13989	0.0991	39278	79537.1	55398.2	83373.1	31782.2	7194	-40259.1	0.493832	-1.01791
1088	1307	tr|A0A224Z4E8|A0A224Z4E8_9ACAR	N/A	N/A	Microsomal epoxide hydrolase OS=Rhipicephalus zambeziensis PE=4 SV=1	TRUE	-2.13161	0.10003	907.759	7302.95	972.208	8581.38	218.995	5191.82	-6395.19	0.1243	-3.0081
1089	216	tr|A0A131XKS2|A0A131XKS2_9ACAR	N/A	N/A	Putative 26s proteasome regulatory complex atpase rpt5 OS=Hyalomma excavatum PE=2 SV=1	TRUE	-2.12996	0.10021	316285	414674	316205	396729	17359.6	78102	-98388.6	0.762733	-0.390751
1090	347	tr|L7M537|L7M537_9ACAR	N/A	N/A	Putative mitogen inducible protein product OS=Rhipicephalus pulchellus PE=2 SV=1	TRUE	2.12204	0.10111	124584	90882.8	123604	98844.5	4293.27	27170.7	33701.5	1.37082	0.455043
1091	998	tr|L7M1J3|L7M1J3_9ACAR	N/A	N/A	Tubulin alpha chain OS=Rhipicephalus pulchellus PE=2 SV=1	TRUE	-2.11747	0.10163	11297.5	34562	14399.2	24519.6	5802.02	18123.9	-23264.5	0.326876	-1.61319
1092	899	tr|L7MIJ9|L7MIJ9_9ACAR	N/A	N/A	Putative nuclear pore complex rnpl4 component sc npl4 (Fragment) OS=Rhipicephalus pulchellus PE=2 SV=1	TRUE	-2.09107	0.1047	19370	24410.2	20789.9	23943.8	3937.47	1387.61	-5040.17	0.793522	-0.333659
1093	764	tr|L7MF58|L7MF58_9ACAR	N/A	N/A	Putative emp24/gp25l/p24 family of membrane trafficking (Fragment) OS=Rhipicephalus pulchellus PE=2 SV=1	TRUE	-2.08995	0.10484	59408.1	69018.1	59033.1	64465.5	690.253	7934.28	-9609.94	0.860762	-0.216314
1094	486	tr|A0A224Z1M0|A0A224Z1M0_9ACAR	N/A	N/A	Polypyrimidine tract-binding protein 2 OS=Rhipicephalus zambeziensis PE=4 SV=1	TRUE	-2.08024	0.10599	94747	102452	92550.7	103962	5722.09	2901.29	-7705.31	0.924791	-0.1128
1095	1119	tr|A0A224Z6U5|A0A224Z6U5_9ACAR	N/A	N/A	Protein disulfide isomerase family A member 5 OS=Rhipicephalus zambeziensis PE=4 SV=1	TRUE	-2.06559	0.10777	43861.4	61118.1	43807.7	65389.2	4687.25	13690	-17256.7	0.717649	-0.478649
1096	1256	tr|L7LS09|L7LS09_9ACAR	N/A	N/A	Putative bitil peptide OS=Rhipicephalus pulchellus PE=2 SV=1	TRUE	-2.058	0.1087	23434	26932.5	23232.6	26958.3	2222.13	1931.63	-3498.42	0.870104	-0.20074
1097	1243	tr|G3MMD3|G3MMD3_9ACAR	N/A	N/A	Uncharacterized protein OS=Amblyomma maculatum PE=2 SV=1	TRUE	-2.05026	0.10966	29230	32686.6	29106.7	31108.5	297.618	2904.93	-3456.62	0.89425	-0.16125
1098	628	tr|A0A224YMT2|A0A224YMT2_9ACAR	N/A	N/A	F-type H+-transporting ATPase subunit f OS=Rhipicephalus zambeziensis PE=4 SV=1	TRUE	-2.04843	0.10989	345991	374044	356570	372062	21295.5	10446.5	-28052.5	0.925002	-0.112471
1099	839	tr|L7LW80|L7LW80_9ACAR	N/A	N/A	Putative cell-cycle nuclear protein OS=Rhipicephalus pulchellus PE=2 SV=1	TRUE	2.04618	0.11017	20450.5	12325.8	18842.8	10296	4972.4	4751.23	8124.74	1.65916	0.730457
1100	229	tr|A0A224Z9W2|A0A224Z9W2_9ACAR	N/A	N/A	Translation initiation factor 2 subunit 1 OS=Rhipicephalus zambeziensis PE=4 SV=1	TRUE	-2.04383	0.11046	27727.3	84133.9	25810.7	85768.6	24227.5	41207.3	-56406.6	0.329562	-1.60138
1101	1355	tr|B7P6R8|B7P6R8_IXOSC	N/A	N/A	Secreted inorganic pyrophosphatase, putative (Fragment) OS=Ixodes scapularis GN=8025457 PE=4 SV=1	TRUE	2.04109	0.11081	95564.7	73946.1	104247	73960.1	16874.3	7198.07	21618.7	1.29236	0.370005
1102	1160	tr|L7M6P3|L7M6P3_9ACAR	N/A	N/A	Uncharacterized protein OS=Rhipicephalus pulchellus PE=2 SV=1	TRUE	2.03909	0.11106	20712.9	4545.83	25309.4	1694.5	12740.5	5125.15	16167.1	4.55646	2.18791
1103	1034	tr|A0A224YYX6|A0A224YYX6_9ACAR	N/A	N/A	Glutaredoxin 3-like protein OS=Rhipicephalus zambeziensis PE=4 SV=1	TRUE	-2.03018	0.11219	52822.6	134092	53595.2	103765	1412.43	69320.9	-81269.4	0.393928	-1.344
1104	1048	tr|A0A224YLW8|A0A224YLW8_9ACAR	N/A	N/A	5'-3' exoribonuclease 2 OS=Rhipicephalus zambeziensis PE=4 SV=1	TRUE	2.019	0.11363	29657.5	11855.5	28809.4	3138.5	1921.01	15150.6	17802	2.50158	1.32284
1105	1244	tr|A0A023GJ81|A0A023GJ81_9ACAR	N/A	N/A	Putative grp-3 498 glycine rich family OS=Amblyomma triste PE=2 SV=1	TRUE	2.01555	0.11407	449511	390354	471323	380884	41122.3	29886.9	59156.6	1.15155	0.203572
1106	1200	tr|L7M489|L7M489_9ACAR	N/A	N/A	Uncharacterized protein OS=Rhipicephalus pulchellus PE=2 SV=1	TRUE	2.0108	0.11469	39633.7	33334.6	39533	36269	576.774	5395.19	6299.17	1.18897	0.24971
1107	550	tr|A0A224YRH0|A0A224YRH0_9ACAR	N/A	N/A	Tumor protein d52 like 1 (Fragment) OS=Rhipicephalus zambeziensis PE=4 SV=1	TRUE	-2.00947	0.11487	88011.6	120908	84457.3	113505	14407	24422	-32896.3	0.727923	-0.458142
1108	696	tr|L7LVY1|L7LVY1_9ACAR	N/A	N/A	Putative eukaryotic translation initiation factor 4b OS=Rhipicephalus pulchellus PE=2 SV=1	TRUE	2.00856	0.11499	133533	106450	136028	114509	9886.76	21158.6	27082.9	1.25442	0.32702
1109	1211	tr|Q9U6M8|Q9U6M8_RHIMP	N/A	N/A	Carboxylic ester hydrolase OS=Rhipicephalus microplus GN=EST9 PE=2 SV=1	TRUE	1.99969	0.11616	16521.8	4426.68	14771.6	4739.34	10375.9	1446.86	12095.1	3.73232	1.90007
1110	1005	tr|L7MBE6|L7MBE6_9ACAR	N/A	N/A	Uncharacterized protein OS=Rhipicephalus pulchellus PE=2 SV=1	TRUE	1.99168	0.11723	232198	125600	233874	131249	29316.6	87944.8	106598	1.84871	0.886519
1111	52	tr|A0A224YXN0|A0A224YXN0_9ACAR	N/A	N/A	Elongation factor 1-alpha OS=Rhipicephalus zambeziensis PE=3 SV=1	TRUE	1.98805	0.11771	3.03282e+06	2.57336e+06	3.03044e+06	2.71382e+06	41765.4	398110	459459	1.17854	0.237006
1112	873	tr|L7M2B2|L7M2B2_9ACAR	N/A	N/A	Translocon-associated protein subunit beta OS=Rhipicephalus pulchellus PE=2 SV=1	TRUE	1.98226	0.11849	146173	109955	146311	102089	6315.75	31009.8	36218.1	1.32939	0.410766
1113	1387	tr|A0A131XMG8|A0A131XMG8_9ACAR	N/A	N/A	Putative mitochondrial ribosomal protein l9 OS=Hyalomma excavatum PE=2 SV=1	TRUE	1.9817	0.11857	5681.85	2023.69	5758.96	1937.17	3137.67	614.683	3658.16	2.80767	1.48937
1114	1434	tr|L7M4J7|L7M4J7_9ACAR	N/A	N/A	Uncharacterized protein OS=Rhipicephalus pulchellus PE=2 SV=1	TRUE	-1.97245	0.11983	20014.7	66229.2	18027.9	81429.2	6628.57	40036.8	-46214.4	0.302204	-1.7264
1115	629	tr|A0A224Z6P0|A0A224Z6P0_9ACAR	N/A	N/A	Translocon-associated protein subunit delta OS=Rhipicephalus zambeziensis PE=4 SV=1	TRUE	1.97013	0.12015	234256	205907	230097	207616	23287	8880.76	28348.7	1.13768	0.186091
1116	671	tr|L7MLA8|L7MLA8_9ACAR	N/A	N/A	Putative head-elevated expression protein (Fragment) OS=Rhipicephalus pulchellus PE=2 SV=1	TRUE	1.96256	0.1212	133547	80364.9	152236	77907.4	45208.1	12616.8	53182.1	1.66176	0.732711
1117	739	tr|A0A131YTP3|A0A131YTP3_RHIAP	N/A	N/A	Ubiquitin-like modifier-activating enzyme 5 OS=Rhipicephalus appendiculatus PE=4 SV=1	TRUE	-1.94406	0.1238	5617.46	14821.8	7649.2	14799	3977.87	7171.14	-9204.3	0.379001	-1.39973
1118	648	tr|A0A224YYI2|A0A224YYI2_9ACAR	N/A	N/A	Protein containing Trm112p domain OS=Rhipicephalus zambeziensis PE=4 SV=1	TRUE	1.9434	0.12389	3266.32	606.186	4265.13	590.215	2349.53	317.158	2660.13	5.38831	2.42983
1119	631	tr|A0A224Z7N5|A0A224Z7N5_9ACAR	N/A	N/A	40S ribosomal protein S21 OS=Rhipicephalus zambeziensis PE=3 SV=1	TRUE	-1.93819	0.12464	96690.4	102732	96362.2	100941	4271.85	3301.54	-6041.51	0.941191	-0.0874398
1120	745	tr|L7M1R8|L7M1R8_9ACAR	N/A	N/A	Putative ribosome bioproteinsis protein OS=Rhipicephalus pulchellus PE=2 SV=1	TRUE	1.92525	0.12651	24528.5	12665	24419.8	17417.4	426.511	10664.5	11863.5	1.93671	0.953612
1121	716	tr|G3MN41|G3MN41_9ACAR	N/A	N/A	Uncharacterized protein OS=Amblyomma maculatum PE=2 SV=1	TRUE	1.91925	0.12738	845686	787521	841321	762774	28399.6	44145.5	58164.7	1.07386	0.102803
1122	1218	tr|A0A131Z8C3|A0A131Z8C3_RHIAP	N/A	N/A	D-lactate dehydrognease 2 (Fragment) OS=Rhipicephalus appendiculatus PE=4 SV=1	TRUE	1.916	0.12786	5424.19	2018.44	3842.15	1307.3	2791.22	1299.22	3405.76	2.68732	1.42617
1123	759	tr|L7MCG2|L7MCG2_9ACAR	N/A	N/A	Putative adenosine monophosphate deaminase (Fragment) OS=Rhipicephalus pulchellus PE=2 SV=1	TRUE	-1.91266	0.12835	44778.9	53140.3	45440.2	53585	3223.33	6851.51	-8361.4	0.842654	-0.246988
1124	281	tr|F1PTZ9|F1PTZ9_CANLF	N/A	N/A	Glyceraldehyde-3-phosphate dehydrogenase OS=Canis lupus familiaris GN=GAPDH PE=3 SV=2	TRUE	-1.91241	0.12839	43769.4	255521	41638	155096	6089.48	191684	-211751	0.171295	-2.54545
1125	920	tr|A0A224YJ21|A0A224YJ21_9ACAR	N/A	N/A	Adhesion regulating molecule OS=Rhipicephalus zambeziensis PE=4 SV=1	TRUE	-1.9098	0.12877	32580.9	40234.8	35427.4	40004.9	6669.13	1925.41	-7653.88	0.80977	-0.304417
1126	760	tr|J9PAA1|J9PAA1_CANLF	N/A	N/A	Uncharacterized protein OS=Canis lupus familiaris PE=3 SV=1	TRUE	-1.90637	0.12928	3225.15	13872.2	3254.61	11220	63.9741	9673.25	-10647.1	0.23249	-2.10476
1127	258	tr|A0A131XJZ7|A0A131XJZ7_9ACAR	N/A	N/A	Putative scaffold/matrix specific factor hnrnp-u/saf-a (Fragment) OS=Hyalomma excavatum PE=2 SV=1	TRUE	1.90191	0.12995	486274	431530	479070	436135	33896.3	36558.9	54744	1.12686	0.172308
1128	969	tr|A0A224ZAL0|A0A224ZAL0_9ACAR	N/A	N/A	Eukaryotic translation initiation factor 3 subunit M OS=Rhipicephalus zambeziensis PE=3 SV=1	TRUE	-1.89844	0.13047	23228.2	46703.2	24031.4	58443.9	2678.76	21249.3	-23475	0.497358	-1.00764
1129	1061	tr|L7M1K9|L7M1K9_9ACAR	N/A	N/A	Putative mrna cleavage and polyadenylation factor i complex subunit rna14 OS=Rhipicephalus pulchellus PE=2 SV=1	TRUE	1.89727	0.13065	46220.2	23232.7	58160.6	23164.7	20937.4	1424.15	22987.5	1.98945	0.992368
1130	1058	tr|G3MTB1|G3MTB1_9ACAR	N/A	N/A	Uncharacterized protein OS=Amblyomma maculatum PE=2 SV=1	TRUE	1.89438	0.13109	205688	138481	209440	144407	59626.6	14852	67207.4	1.48532	0.570773
1131	932	tr|A0A224Z2P5|A0A224Z2P5_9ACAR	N/A	N/A	N-acylaminoacyl peptide hydrolase OS=Rhipicephalus zambeziensis PE=4 SV=1	TRUE	-1.89112	0.13158	27718.1	46847.3	30429.5	47886.2	9582.25	14667.6	-19129.2	0.591668	-0.757139
1132	940	tr|L7LXG5|L7LXG5_9ACAR	N/A	N/A	Uncharacterized protein OS=Rhipicephalus pulchellus PE=2 SV=1	TRUE	1.87908	0.13342	94971.6	80098.5	93735.6	78973.2	4740.14	12863.7	14873.1	1.18568	0.24572
1133	1349	tr|F1PR30|F1PR30_CANLF	N/A	N/A	Glycogen [starch] synthase OS=Canis lupus familiaris GN=GYS2 PE=3 SV=1	TRUE	1.87733	0.13369	7950.72	2861.25	6648.06	3336.69	4598.97	947.815	5089.47	2.77876	1.47444
1134	967	tr|A0A224Z865|A0A224Z865_9ACAR	N/A	N/A	RNA-binding protein Musashi OS=Rhipicephalus zambeziensis PE=4 SV=1	TRUE	-1.87231	0.13447	59746.8	74824.5	59455.5	72986.3	2235.67	13767.8	-15077.7	0.798493	-0.324649
1135	590	tr|A0A131XCV1|A0A131XCV1_9ACAR	N/A	N/A	Putative conserved secreted protein OS=Hyalomma excavatum PE=2 SV=1	TRUE	1.86547	0.13554	311340	229904	345266	214292	67376.5	34315.6	81436.2	1.35422	0.43746
1136	1151	tr|A0A131YMN8|A0A131YMN8_RHIAP	N/A	N/A	(S)-2-hydroxy-acid oxidase OS=Rhipicephalus appendiculatus PE=3 SV=1	TRUE	-1.86441	0.13571	55053.1	70707.8	54823.3	77085.3	2715.44	14287.6	-15654.7	0.7786	-0.361046
1137	1390	tr|A0A131XAT7|A0A131XAT7_9ACAR	N/A	N/A	Putative vitronectin receptor alpha subunit (Fragment) OS=Hyalomma excavatum PE=2 SV=1	TRUE	1.86172	0.13613	38921.5	21694	40330.6	26124.8	5002.26	15227	17227.5	1.79411	0.843271
1138	987	tr|A0A131Z2K7|A0A131Z2K7_RHIAP	N/A	N/A	Lipocalin OS=Rhipicephalus appendiculatus PE=4 SV=1	TRUE	1.8605	0.13632	47314.2	36489.5	47222.4	41877.4	1218.7	10003.3	10824.6	1.29665	0.37479
1139	793	tr|A0A0A7MGQ1|A0A0A7MGQ1_9ACAR	N/A	N/A	Cystatin OS=Rhipicephalus haemaphysaloides PE=2 SV=1	TRUE	-1.85833	0.13666	6689.59	45465.2	6474.96	65772.9	5022.73	35790	-38775.7	0.147136	-2.76477
1140	257	tr|A0A131YKG0|A0A131YKG0_RHIAP	N/A	N/A	2-oxoglutarate dehydrogenase E2 component (Dihydrolipoamide succinyltransferase) OS=Rhipicephalus appendiculatus PE=4 SV=1	TRUE	1.85282	0.13754	275570	220116	265966	194032	21988.9	46945.3	55454.4	1.25193	0.324157
1141	681	tr|A0A224Z4S2|A0A224Z4S2_9ACAR	N/A	N/A	NADH dehydrogenase (Ubiquinone) Fe-S protein 7 OS=Rhipicephalus zambeziensis PE=3 SV=1	TRUE	1.84008	0.13959	141553	123106	143115	119012	15549.2	7727.91	18446.7	1.14984	0.201438
1142	966	tr|E2RLQ9|E2RLQ9_CANLF	N/A	N/A	Valosin containing protein OS=Canis lupus familiaris GN=VCP PE=3 SV=2	TRUE	-1.82609	0.14187	6418.58	34263	6716.54	19118.9	1357.94	26375.6	-27844.4	0.187333	-2.41633
1143	45	tr|A0A224Y5E8|A0A224Y5E8_9ACAR	N/A	N/A	Cubilin OS=Rhipicephalus zambeziensis PE=4 SV=1	TRUE	1.80805	0.14488	21721.7	11154.8	26939.1	11273.7	9982.76	1677.55	10566.9	1.9473	0.961474
1144	674	tr|A0A131YL38|A0A131YL38_RHIAP	N/A	N/A	N-acetylneuraminate lyase OS=Rhipicephalus appendiculatus PE=3 SV=1	TRUE	-1.80771	0.14493	179556	200577	185702	199534	12445.7	15835	-21020.4	0.8952	-0.159717
1145	497	tr|Q4PLX6|Q4PLX6_IXOSC	N/A	N/A	ADP-ribosylation factor 1 OS=Ixodes scapularis PE=2 SV=1	TRUE	1.80416	0.14553	68966.7	56185.8	69445.9	55327.7	2138.22	12082.3	12780.9	1.22748	0.295695
1146	963	tr|A0A224YAK4|A0A224YAK4_9ACAR	N/A	N/A	Antigen 5 family member OS=Rhipicephalus zambeziensis PE=3 SV=1	TRUE	1.80196	0.14591	25554.5	21515.7	25852.8	21614.4	2272.87	3147.18	4038.78	1.18771	0.248187
1147	1052	tr|L7MD65|L7MD65_9ACAR	N/A	N/A	Putative ribosomal protein s7 (Fragment) OS=Rhipicephalus pulchellus PE=2 SV=1	TRUE	1.79677	0.14679	49783.9	38102.2	55329.9	40420.1	10439.6	4221.6	11681.7	1.30659	0.385804
1148	487	tr|L7M4P7|L7M4P7_9ACAR	N/A	N/A	Putative vesicle coat complex copii gtpase subunit sar1 OS=Rhipicephalus pulchellus PE=2 SV=1	TRUE	1.79277	0.14747	37310.5	6102.26	52633.7	3640.06	29821.4	4447.28	31208.2	6.11421	2.61217
1149	1032	tr|A0A224YUJ1|A0A224YUJ1_9ACAR	N/A	N/A	Calcium-binding mitochondrial carrier protein Aralar1 OS=Rhipicephalus zambeziensis PE=3 SV=1	TRUE	1.78984	0.14798	52185.8	40045.2	54633.8	39517	6749.2	9616.5	12140.6	1.30317	0.382026
1150	918	tr|L7M3C8|L7M3C8_9ACAR	N/A	N/A	Ubiquitin carboxyl-terminal hydrolase OS=Rhipicephalus pulchellus PE=2 SV=1	TRUE	1.78666	0.14853	81364.2	44837.9	68463.7	44871.6	24849.6	25226.2	36526.3	1.81463	0.859675
1151	972	tr|A0A224YS56|A0A224YS56_9ACAR	N/A	N/A	Proteasome subunit beta type OS=Rhipicephalus zambeziensis PE=3 SV=1	TRUE	-1.75722	0.15372	44822.5	49052.3	45372.3	48725.3	2498.3	3337.85	-4229.85	0.913769	-0.130099
1152	129	tr|A0A224YS92|A0A224YS92_9ACAR	N/A	N/A	26S proteasome regulatory subunit T6 OS=Rhipicephalus zambeziensis PE=3 SV=1	TRUE	-1.75141	0.15476	250390	309510	257132	293185	36651.2	45552.4	-59119.9	0.808988	-0.305809
1153	845	tr|G3MMG7|G3MMG7_9ACAR	N/A	N/A	Uncharacterized protein OS=Amblyomma maculatum PE=2 SV=1	TRUE	-1.73635	0.15751	64544.4	122978	64886.3	91541.7	8548.15	57659.1	-58434	0.524843	-0.930041
1154	1381	tr|A0A147BMW3|A0A147BMW3_IXORI	N/A	N/A	Putative tick transposon (Fragment) OS=Ixodes ricinus PE=4 SV=1	TRUE	-1.73298	0.15813	32174.2	44093.7	27333.8	44590.7	11218.3	4009.01	-11919.5	0.729679	-0.454666
1155	426	tr|L7MCC0|L7MCC0_9ACAR	N/A	N/A	Putative heat shock protein (Fragment) OS=Rhipicephalus pulchellus PE=2 SV=1	TRUE	-1.72895	0.15888	217307	279192	229965	303835	26011	56276.6	-61885.9	0.77834	-0.361528
1156	1051	tr|L7MFK9|L7MFK9_9ACAR	N/A	N/A	Mitogen-activated protein kinase (Fragment) OS=Rhipicephalus pulchellus PE=2 SV=1	TRUE	1.72826	0.15901	7395.8	2122.03	8433.3	2232.2	5249.03	618.565	5273.77	3.48525	1.80126
1157	1257	tr|A0A023GFQ2|A0A023GFQ2_9ACAR	N/A	N/A	Putative vesicle coat complex copii gtpase subunit sar1 OS=Amblyomma triste PE=2 SV=1	TRUE	1.72113	0.16034	45415.5	21668.6	51150.4	25529.1	19102.2	14359.6	23746.9	2.09592	1.06758
1158	687	tr|A0A224Z3C0|A0A224Z3C0_9ACAR	N/A	N/A	Large subunit ribosomal protein L21e OS=Rhipicephalus zambeziensis PE=4 SV=1	TRUE	1.71516	0.16146	167527	32316.4	192435	37623.6	134491	23576.1	135211	5.18395	2.37405
1159	889	tr|A0A224YIT7|A0A224YIT7_9ACAR	N/A	N/A	Acyl coenzyme a thioesterase 9 mitochondrial OS=Rhipicephalus zambeziensis PE=4 SV=1	TRUE	1.70633	0.16314	53784.7	28570.3	59504.7	38349.1	19175.1	16952.6	25214.4	1.88254	0.912678
1160	1113	tr|A0A023FPZ7|A0A023FPZ7_9ACAR	N/A	N/A	Cystatin OS=Amblyomma cajennense PE=2 SV=1	TRUE	1.70337	0.16371	14225.3	1967.38	14236.9	1431.34	12404.7	1217.13	12257.9	7.23057	2.85411
1161	476	tr|L7MEH0|L7MEH0_9ACAR	N/A	N/A	Ribosomal protein L19 (Fragment) OS=Rhipicephalus pulchellus PE=2 SV=1	TRUE	1.70268	0.16384	245757	163352	259228	160978	82295.8	15944.7	82404.8	1.50446	0.589247
1162	498	tr|B7SP19|B7SP19_DERVA	N/A	N/A	Quinoid dihydropteridine reductase OS=Dermacentor variabilis PE=2 SV=1	TRUE	1.6909	0.16612	414494	371667	403739	368124	31405.7	30630	42827	1.11523	0.157341
1163	1194	tr|L7MFW4|L7MFW4_9ACAR	N/A	N/A	Putative asparaginase (Fragment) OS=Rhipicephalus pulchellus PE=2 SV=1	TRUE	-1.6891	0.16647	27383	70790.2	1872.16	70579.6	44277.6	4552.48	-43407.3	0.386818	-1.37027
1164	1150	tr|A0A131YMI2|A0A131YMI2_RHIAP	N/A	N/A	Aminocarboxymuconate-semialdehyde decarboxylase OS=Rhipicephalus appendiculatus PE=4 SV=1	TRUE	-1.68264	0.16773	58762.5	83421.8	71884.9	83479.8	25331.6	1619.24	-24659.3	0.704403	-0.505527
1165	87	tr|A0A224Z295|A0A224Z295_9ACAR	N/A	N/A	Protein disulfide-isomerase OS=Rhipicephalus zambeziensis PE=3 SV=1	TRUE	-1.68154	0.16795	934086	1.00563e+06	928689	1.02538e+06	31066	66823.6	-71542.9	0.928858	-0.106471
1166	145	tr|A0A131YH49|A0A131YH49_RHIAP	N/A	N/A	Myosin light chain 6 OS=Rhipicephalus appendiculatus PE=4 SV=1	TRUE	-1.67592	0.16906	72845	312737	79740.8	184350	17329.8	247321	-239892	0.232927	-2.10205
1167	1089	tr|A0A131Y961|A0A131Y961_IXORI	N/A	N/A	Putative plasminogen activator inhibitor 1 rna-binding protein OS=Ixodes ricinus PE=2 SV=1	TRUE	1.65647	0.17297	5512.64	854.981	4626.25	526.2	4753.8	1058.39	4657.66	6.44768	2.68878
1168	953	tr|A0A224YWS5|A0A224YWS5_9ACAR	N/A	N/A	Galactokinase OS=Rhipicephalus zambeziensis PE=4 SV=1	TRUE	1.6555	0.17316	117640	110016	118493	110252	2235.32	7656.81	7623.91	1.0693	0.0966646
1169	379	tr|A0A224YGV9|A0A224YGV9_9ACAR	N/A	N/A	Serine protease inhibitor OS=Rhipicephalus zambeziensis PE=3 SV=1	TRUE	1.65013	0.17426	282544	206420	277120	203799	79265.8	10071.6	76124.1	1.36878	0.452893
1170	766	tr|A0A131XID5|A0A131XID5_9ACAR	N/A	N/A	Putative chaperonin subunit OS=Hyalomma excavatum PE=2 SV=1	TRUE	-1.64814	0.17467	115514	135829	120473	135595	13167.5	16804.1	-20314.3	0.850442	-0.233715
1171	1019	tr|E2QZ50|E2QZ50_CANLF	N/A	N/A	Adenylyl cyclase-associated protein OS=Canis lupus familiaris GN=CAP1 PE=3 SV=1	TRUE	-1.63734	0.1769	1643.77	6145.49	1860.64	7545.07	796.604	4695.02	-4501.72	0.267476	-1.90252
1172	593	tr|L7MI68|L7MI68_9ACAR	N/A	N/A	Putative sulfotransferase (Fragment) OS=Rhipicephalus pulchellus PE=2 SV=1	TRUE	-1.62502	0.17948	108954	147907	104242	170722	12731.8	39519.1	-38953.8	0.736634	-0.44098
1173	547	tr|L7M7I9|L7M7I9_9ACAR	N/A	N/A	Putative gdp-mannose pyrophosphorylase/mannose-1-phosphate guanylyltransferase OS=Rhipicephalus pulchellus PE=2 SV=1	TRUE	1.61656	0.18128	197972	165747	188996	166311	32891.8	10500.3	32224.9	1.19442	0.256312
1174	782	tr|L7M9E3|L7M9E3_9ACAR	N/A	N/A	AP complex subunit beta OS=Rhipicephalus pulchellus PE=2 SV=1	TRUE	-1.6148	0.18166	78632.1	103816	80619.5	98519.3	6370.5	26250.8	-25184.1	0.757417	-0.400841
1175	429	tr|L7M185|L7M185_9ACAR	N/A	N/A	Putative fragile x mental retardation syndrome-related protein 1 OS=Rhipicephalus pulchellus PE=2 SV=1	TRUE	-1.61	0.18268	70762.6	88975.4	73501.1	96683.1	6100.43	18619.6	-18212.8	0.795305	-0.330419
1176	1273	tr|A0A131XGJ6|A0A131XGJ6_9ACAR	N/A	N/A	Putative m20 domain-containing peptidase (Fragment) OS=Hyalomma excavatum PE=2 SV=1	TRUE	1.60713	0.1833	83778.1	75241.4	81127.4	74377.8	4825.61	7833.13	8536.71	1.11346	0.155046
1177	133	tr|A0A131YMB0|A0A131YMB0_RHIAP	N/A	N/A	PDZ and LIM domain protein Zasp OS=Rhipicephalus appendiculatus PE=4 SV=1	TRUE	-1.60582	0.18359	525519	569665	514596	587249	32649	34660	-44145.6	0.922506	-0.11637
1178	137	tr|A0A224YLQ5|A0A224YLQ5_9ACAR	N/A	N/A	26s proteasome regulatory complex atpase rpt1 OS=Rhipicephalus zambeziensis PE=3 SV=1	TRUE	1.60044	0.18475	252355	209087	252949	228002	10735	45578.5	43267.6	1.20694	0.271349
1179	723	tr|A0A023FZD9|A0A023FZD9_9ACAR	N/A	N/A	Putative short-chain acyl-coa dehydrogenase OS=Amblyomma parvum PE=2 SV=1	TRUE	-1.59453	0.18605	5351.81	13282.6	4702.18	15698	2255.31	8314.36	-7930.8	0.402919	-1.31144
1180	551	tr|L7MB37|L7MB37_9ACAR	N/A	N/A	Putative actin OS=Rhipicephalus pulchellus PE=2 SV=1	TRUE	-1.59147	0.18672	126388	159900	131804	162902	23278.8	28076.8	-33511.8	0.79042	-0.339308
1181	1467	tr|A0A224YB68|A0A224YB68_9ACAR	N/A	N/A	5'-Nucleotidase OS=Rhipicephalus zambeziensis PE=3 SV=1	TRUE	1.59079	0.18687	7918.86	5236.18	7711.56	5496.71	2844.64	663.08	2682.68	1.51234	0.596778
1182	1430	tr|A0A1E1XN62|A0A1E1XN62_9ACAR	N/A	N/A	Putative actin-2 (Fragment) OS=Amblyomma sculptum PE=2 SV=1	TRUE	1.58851	0.18737	43514.1	33386.2	43223.8	30661.9	1356.22	10959.5	10127.9	1.30336	0.382231
1183	470	tr|L7M953|L7M953_9ACAR	N/A	N/A	Uncharacterized protein OS=Rhipicephalus pulchellus PE=2 SV=1	TRUE	1.58838	0.1874	84133.6	71503.9	84690.7	72106.2	4638.54	12967.4	12629.7	1.17663	0.23466
1184	707	tr|A0A224YLW4|A0A224YLW4_9ACAR	N/A	N/A	Methionine aminopeptidase 2 OS=Rhipicephalus zambeziensis PE=3 SV=1	TRUE	1.58483	0.18818	48825.2	30419.5	55036.3	30231.3	13705	14724.1	18405.6	1.60506	0.682627
1185	749	tr|L7M5S1|L7M5S1_9ACAR	N/A	N/A	Putative phosphatidylinositol transfer protein OS=Rhipicephalus pulchellus PE=2 SV=1	TRUE	1.57941	0.18939	85764	58197.4	80064.7	61931.3	27249.6	13090.2	27566.5	1.47367	0.559416
1186	459	tr|A0A224Z0L0|A0A224Z0L0_9ACAR	N/A	N/A	Histone H1/5 OS=Rhipicephalus zambeziensis PE=3 SV=1	TRUE	-1.57691	0.18995	216230	340500	222436	382271	18635.1	135218	-124270	0.635036	-0.655089
1187	807	tr|F1P8L7|F1P8L7_CANLF	N/A	N/A	Rab GDP dissociation inhibitor OS=Canis lupus familiaris GN=GDI2 PE=3 SV=1	TRUE	-1.57432	0.19053	21381.2	90725.5	28156.4	126344	13390.8	75107.7	-69344.4	0.235669	-2.08517
1188	1286	tr|A0A224YDI8|A0A224YDI8_9ACAR	N/A	N/A	Glycine rich superfamily member OS=Rhipicephalus zambeziensis PE=4 SV=1	TRUE	1.56841	0.19186	146144	84024.4	147496	117782	9961.37	67873.9	62119.5	1.7393	0.798509
1189	1395	tr|A0A131XL32|A0A131XL32_9ACAR	N/A	N/A	Putative aldehyde dehydrogenase (Fragment) OS=Hyalomma excavatum PE=2 SV=1	TRUE	-1.56704	0.19217	12874.3	41022.4	14429.1	45585.7	4769.04	30744.5	-28148.1	0.313836	-1.67192
1190	1312	tr|V5IF62|V5IF62_IXORI	N/A	N/A	Putative epsin 2 (Fragment) OS=Ixodes ricinus PE=2 SV=1	TRUE	-1.56616	0.19237	22146	28970.7	21238.9	27332.5	1995.19	7279.06	-6824.68	0.764428	-0.387547
1191	1360	tr|A0A224Z0R6|A0A224Z0R6_9ACAR	N/A	N/A	Thiamine pyrophosphate requiring enzyme OS=Rhipicephalus zambeziensis PE=3 SV=1	TRUE	-1.56208	0.1933	1314.56	2926.11	1276.77	2888.95	283.737	1764.23	-1611.55	0.449253	-1.1544
1192	1095	tr|A0A224YQD2|A0A224YQD2_9ACAR	N/A	N/A	Coatomer subunit alpha OS=Rhipicephalus zambeziensis PE=4 SV=1	TRUE	-1.54658	0.19687	2854.68	9797.93	2664.84	13991.3	394.498	7765.9	-6943.25	0.291355	-1.77915
1193	632	tr|L7MAP0|L7MAP0_9ACAR	N/A	N/A	Putative aromatic amino acid hydroxylase OS=Rhipicephalus pulchellus PE=2 SV=1	TRUE	1.53451	0.19969	127193	70409.9	128741	50978.1	12090.1	62942.5	56783.4	1.80647	0.853172
1194	255	tr|L7MIJ5|L7MIJ5_9ACAR	N/A	N/A	Putative ubiquitin activating enzyme uba1 (Fragment) OS=Rhipicephalus pulchellus PE=2 SV=1	TRUE	1.5281	0.20121	164717	133220	157047	140341	30704.2	18214.8	31496.7	1.23643	0.306176
1195	1320	tr|L7MC52|L7MC52_9ACAR	N/A	N/A	Putative cell division cycle 37 log (Fragment) OS=Rhipicephalus pulchellus PE=2 SV=1	TRUE	1.5253	0.20188	12143.9	3779.7	15304.7	4424.67	9358.57	1621.27	8364.23	3.21294	1.68389
1196	144	tr|A0A224Z4V4|A0A224Z4V4_9ACAR	N/A	N/A	Calponin OS=Rhipicephalus zambeziensis PE=3 SV=1	TRUE	1.52308	0.20241	2.24062e+06	2.1072e+06	2.19825e+06	2.07438e+06	137922	63235.3	133421	1.06332	0.0885712
1197	353	tr|A0A224Z497|A0A224Z497_9ACAR	N/A	N/A	Microsomal triglyceride transfer protein large subunit OS=Rhipicephalus zambeziensis PE=4 SV=1	TRUE	-1.52042	0.20304	157539	243303	129167	248529	93092.2	29657.2	-85764.5	0.647499	-0.62705
1198	1474	tr|A0A131XHF6|A0A131XHF6_9ACAR	N/A	N/A	Putative dolichyl-diphosphooligosaccharide--protein glycosyltransferase subunit 2-like isoform x3 (Fragment) OS=Hyalomma excavatum PE=2 SV=1	TRUE	1.51957	0.20325	50153.7	44800.9	49685.9	45453.6	4308.13	4320.35	5352.8	1.11948	0.162828
1199	908	tr|A0A131YFB0|A0A131YFB0_RHIAP	N/A	N/A	Uncharacterized protein OS=Rhipicephalus appendiculatus PE=4 SV=1	TRUE	1.51748	0.20375	16257.5	13688.9	15583	13625.5	1777.89	2331.17	2568.57	1.18764	0.248096
1200	1271	tr|A0A224YZK5|A0A224YZK5_9ACAR	N/A	N/A	Glutathione s-transferase OS=Rhipicephalus zambeziensis PE=4 SV=1	TRUE	-1.51286	0.20486	7570.68	31039	9875.44	44998.7	4506.66	26487.8	-23468.3	0.243909	-2.03559
1201	522	tr|L7M7V7|L7M7V7_9ACAR	N/A	N/A	Importin subunit alpha OS=Rhipicephalus pulchellus PE=2 SV=1	TRUE	1.50209	0.20749	40687	8333.58	41330.1	9327.34	37197.5	2851.72	32353.4	4.8823	2.28756
1202	1439	tr|J9NWX7|J9NWX7_CANLF	N/A	N/A	Immunoglobulin heavy constant mu OS=Canis lupus familiaris GN=IGHM PE=4 SV=1	TRUE	-1.49377	0.20954	5871.44	17721.1	6541.3	24887.6	1860.28	13613.4	-11849.7	0.331324	-1.59368
1203	422	tr|A0A224YKX4|A0A224YKX4_9ACAR	N/A	N/A	Delta(3,5)-Delta(2,4)-dienoyl-CoA isomerase OS=Rhipicephalus zambeziensis PE=4 SV=1	TRUE	1.49308	0.20971	199949	191246	202625	193602	5996.43	8121.92	8702.78	1.04551	0.0642009
1204	1205	tr|A0A023FXK6|A0A023FXK6_9ACAR	N/A	N/A	Putative aldehyde dehydrogenase OS=Amblyomma parvum PE=2 SV=1	TRUE	-1.48343	0.21211	1807.59	7063.01	1927.71	6346.75	537.679	6112.6	-5255.42	0.255924	-1.96621
1205	958	tr|L7M7J5|L7M7J5_9ACAR	N/A	N/A	Putative 20s proteasome regulatory subunit beta type psmb1/pre7 OS=Rhipicephalus pulchellus PE=2 SV=1	TRUE	-1.48082	0.21277	121713	127294	120523	125518	3981.23	5173.74	-5581.32	0.956154	-0.0646849
1206	616	tr|A0A131YK32|A0A131YK32_RHIAP	N/A	N/A	Peroxidase OS=Rhipicephalus appendiculatus PE=4 SV=1	TRUE	-1.47873	0.2133	49104.2	64856.7	51224.3	71959.4	9878.63	15583.8	-15752.4	0.757119	-0.401408
1207	1351	tr|E2RSC2|E2RSC2_CANLF	N/A	N/A	Alpha hemoglobin stabilizing protein OS=Canis lupus familiaris GN=AHSP PE=4 SV=1	TRUE	-1.47615	0.21395	4291.05	19036.5	2068.8	19304.4	4860.6	16604.9	-14745.5	0.225411	-2.14937
1208	194	tr|L7MFK2|L7MFK2_9ACAR	N/A	N/A	Putative ca2+-binding actin-bundling protein (Fragment) OS=Rhipicephalus pulchellus PE=2 SV=1	TRUE	1.47362	0.21459	347415	304617	360639	324240	33466	37556.1	42797.8	1.1405	0.189663
1209	809	tr|L7M9B9|L7M9B9_9ACAR	N/A	N/A	Putative amblyomma 40-33 family member OS=Rhipicephalus pulchellus PE=2 SV=1	TRUE	-1.47206	0.21498	93417.4	175663	132043	137271	68053.4	68800.1	-82245.4	0.531799	-0.911046
1210	173	tr|G3MPA5|G3MPA5_9ACAR	N/A	N/A	Uncharacterized protein OS=Amblyomma maculatum PE=2 SV=1	TRUE	-1.47116	0.21521	356213	380264	354049	379225	27323.7	7430.59	-24050.9	0.936752	-0.0942608
1211	1339	tr|L7LTU8|L7LTU8_9ACAR	N/A	N/A	Putative tick salivary cystatin OS=Rhipicephalus pulchellus PE=2 SV=1	TRUE	1.47025	0.21544	40221.1	25171.6	40725.7	18543.1	6294.57	16574.3	15049.6	1.59788	0.676159
1212	977	tr|L7M660|L7M660_9ACAR	N/A	N/A	Uncharacterized protein OS=Rhipicephalus pulchellus PE=2 SV=1	TRUE	1.46653	0.21639	37112	27118	41644.8	25831.2	11021.5	4224.69	9994.01	1.36854	0.452635
1213	971	tr|A0A224YZ46|A0A224YZ46_9ACAR	N/A	N/A	Galactokinase OS=Rhipicephalus zambeziensis PE=4 SV=1	TRUE	1.46171	0.21763	39394.9	22257.1	45282.2	14636.4	14211.9	14505.5	17137.8	1.76999	0.823743
1214	601	tr|A0A131YI86|A0A131YI86_RHIAP	N/A	N/A	Cystatin-A/B OS=Rhipicephalus appendiculatus PE=4 SV=1	TRUE	-1.45937	0.21823	15357.3	19825.3	16444.8	19551	4821.36	2207.92	-4468.02	0.774631	-0.36842
1215	1452	tr|A0A224YY40|A0A224YY40_9ACAR	N/A	N/A	Glycogen debranching enzyme OS=Rhipicephalus zambeziensis PE=4 SV=1	TRUE	-1.44868	0.22101	30141.9	39904.7	33831.3	39203.7	6719.56	9544.3	-9762.8	0.755347	-0.404788
1216	536	tr|D0E0G4|D0E0G4_RHISA	N/A	N/A	Putative chitinase OS=Rhipicephalus sanguineus PE=2 SV=1	TRUE	-1.43836	0.22372	146185	169710	154757	169633	21642.4	18279	-23525.1	0.86138	-0.215278
1217	1371	tr|A0A224YIJ9|A0A224YIJ9_9ACAR	N/A	N/A	Microplusin OS=Rhipicephalus zambeziensis PE=4 SV=1	TRUE	1.42258	0.22793	9051.51	3872.2	10984	4821.18	5997.56	1948.07	5179.31	2.33756	1.225
1218	1460	tr|L7M4T9|L7M4T9_9ACAR	N/A	N/A	Putative rab-protein 10 OS=Rhipicephalus pulchellus PE=2 SV=1	TRUE	-1.42094	0.22838	19994.2	25791	19814.4	29321.3	655.65	7035.57	-5796.84	0.775238	-0.367289
1219	518	tr|L7M4K4|L7M4K4_9ACAR	N/A	N/A	Uncharacterized protein OS=Rhipicephalus pulchellus PE=2 SV=1	TRUE	1.41938	0.2288	160757	150194	160387	148747	9316.38	8907.88	10562.9	1.07033	0.0980532
1220	1092	tr|L7MAV8|L7MAV8_9ACAR	N/A	N/A	Putative cysteine desulfurase nfs1 OS=Rhipicephalus pulchellus PE=2 SV=1	TRUE	1.41781	0.22922	114161	107553	118306	106121	7597.63	2725.3	6607.22	1.06143	0.086012
1221	1375	tr|A0A224YCD9|A0A224YCD9_9ACAR	N/A	N/A	CUB and sushi multiple domains protein OS=Rhipicephalus zambeziensis PE=4 SV=1	TRUE	1.41592	0.22973	304874	56756.3	317544	6885.61	290873	86677.9	248117	5.37163	2.42536
1222	221	tr|L7M716|L7M716_9ACAR	N/A	N/A	Putative ribosomal protein s9 OS=Rhipicephalus pulchellus PE=2 SV=1	TRUE	1.41442	0.23014	3.53797e+06	2.72874e+06	3.09193e+06	2.82395e+06	964658	226800	809232	1.29656	0.374688
1223	1314	tr|V5H383|V5H383_IXORI	N/A	N/A	Putative wd40 repeat protein OS=Ixodes ricinus PE=2 SV=1	TRUE	1.41396	0.23027	5325.27	1903.11	5095.72	1789.36	4169.03	438.412	3422.16	2.7982	1.4845
1224	1411	tr|L7MKJ7|L7MKJ7_9ACAR	N/A	N/A	Putative myosin class v heavy chain (Fragment) OS=Rhipicephalus pulchellus PE=2 SV=1	TRUE	-1.41261	0.23064	19096.5	22077.6	20392.9	23075.8	2775.31	2378.76	-2981.13	0.864971	-0.209277
1225	444	tr|L7M2B5|L7M2B5_9ACAR	N/A	N/A	Proteasome subunit alpha type OS=Rhipicephalus pulchellus PE=2 SV=1	TRUE	1.40938	0.23152	483432	443446	502421	447315	36326.2	33093.5	39985.8	1.09017	0.124554
1226	1481	tr|A0A224ZBG5|A0A224ZBG5_9ACAR	N/A	N/A	Vacuolar protein sorting-associated protein IST1 OS=Rhipicephalus zambeziensis PE=4 SV=1	TRUE	1.40497	0.23273	1947.46	528.387	1764.99	600.825	1727.63	275.402	1419.08	3.68568	1.88193
1227	1000	tr|L7M424|L7M424_9ACAR	N/A	N/A	Putative cop9 signalosome subunit csn8 OS=Rhipicephalus pulchellus PE=2 SV=1	TRUE	-1.39662	0.23504	5582.69	9212.36	5424.78	8887.85	1570.44	4218.6	-3629.68	0.605999	-0.722612
1228	1295	tr|C9W189|C9W189_RHISA	N/A	N/A	Matricellular protein osteonectin/SPARC/BM-40 (Fragment) OS=Rhipicephalus sanguineus PE=2 SV=1	TRUE	-1.39222	0.23626	13330.2	40584.6	16463.5	58941.8	10157.1	32350	-27254.4	0.328455	-1.60623
1229	209	tr|A0A224YHY0|A0A224YHY0_9ACAR	N/A	N/A	Aspartate aminotransferase OS=Rhipicephalus zambeziensis PE=4 SV=1	TRUE	-1.3801	0.23967	2338.16	7834.57	2332.89	4585.82	558.936	6875.41	-5496.41	0.298441	-1.74448
1230	1083	tr|L7M2H6|L7M2H6_9ACAR	N/A	N/A	Putative thiamine pyrophosphate-requiring enzyme OS=Rhipicephalus pulchellus PE=2 SV=1	TRUE	-1.3788	0.24004	33109.9	42305.8	37545.2	42672.4	11404.9	1836.92	-9195.86	0.782633	-0.353592
1231	927	tr|L7M5G9|L7M5G9_9ACAR	N/A	N/A	Putative glutathione s-transferase OS=Rhipicephalus pulchellus PE=2 SV=1	TRUE	1.36459	0.24411	58225.1	32583	58719.2	17805.6	7294.6	31719.1	25642.1	1.78698	0.837522
1232	1188	tr|A0A1E1X5I9|A0A1E1X5I9_9ACAR	N/A	N/A	Putative fumarylacetoacetase OS=Amblyomma aureolatum PE=2 SV=1	TRUE	-1.36173	0.24493	1464.02	1847.38	1520.01	2062.49	124.78	471.373	-383.355	0.792487	-0.335541
1233	1348	tr|F1PW60|F1PW60_CANLF	N/A	N/A	Desmoglein-1 OS=Canis lupus familiaris GN=DSG1 PE=4 SV=2	TRUE	1.3551	0.24686	10936.8	8909.69	10093.6	8370.24	2187.64	1388.4	2027.13	1.22752	0.295746
1234	1165	tr|A0A224ZAI5|A0A224ZAI5_9ACAR	N/A	N/A	Toll interacting protein OS=Rhipicephalus zambeziensis PE=4 SV=1	TRUE	-1.34689	0.24927	5558.18	12323	5881.11	11024.4	2407.94	8359.37	-6764.77	0.451043	-1.14866
1235	1370	tr|A0A224YJC7|A0A224YJC7_9ACAR	N/A	N/A	Alpha-L-fucosidase (Fragment) OS=Rhipicephalus zambeziensis PE=4 SV=1	TRUE	-1.34176	0.25078	52459.8	95371.6	59787.1	72675.5	35356	42643.4	-42911.8	0.550057	-0.862348
1236	1461	tr|L7M2X4|L7M2X4_9ACAR	N/A	N/A	Putative ca2+ calmodulin dependent protein kinase ef-hand protein superfamily OS=Rhipicephalus pulchellus PE=2 SV=1	TRUE	1.33628	0.25241	42646.8	38292.8	44511.9	40157.5	4283.07	3674.94	4354.03	1.1137	0.155365
1237	319	tr|L7M9K9|L7M9K9_9ACAR	N/A	N/A	Putative aconitase/aconitase aconitase superfamily OS=Rhipicephalus pulchellus PE=2 SV=1	TRUE	1.32045	0.25717	100932	61871.3	95709.9	63034.7	48915.2	15246.7	39060.5	1.63132	0.706039
1238	881	tr|L7M5Q1|L7M5Q1_9ACAR	N/A	N/A	Putative e3 ubiquitin ligase OS=Rhipicephalus pulchellus PE=2 SV=1	TRUE	-1.31233	0.25965	43340.5	47050.7	43093.1	47940.4	4488.54	1957.36	-3710.15	0.921146	-0.118499
1239	1377	tr|A0A1E1XLD1|A0A1E1XLD1_9ACAR	N/A	N/A	Putative rap1-gtpase-activating protein rap1gap (Fragment) OS=Amblyomma sculptum PE=2 SV=1	TRUE	-1.3017	0.26292	6026.76	11441	6092.54	12849.4	869.723	7151.56	-5414.25	0.526768	-0.924759
1240	561	tr|R4JQY0|R4JQY0_RHIMP	N/A	N/A	Calreticulin (Fragment) OS=Rhipicephalus microplus PE=2 SV=1	TRUE	-1.30135	0.26303	112478	136780	112205	126506	3180.22	32188.7	-24302.3	0.822325	-0.282219
1241	156	tr|A0A131Z0F3|A0A131Z0F3_RHIAP	N/A	N/A	Uncharacterized protein OS=Rhipicephalus appendiculatus PE=4 SV=1	TRUE	-1.29334	0.26553	1.44074e+07	1.72583e+07	1.50606e+07	1.58184e+07	1.47631e+06	3.52104e+06	-2.85094e+06	0.834808	-0.260484
1242	202	tr|A0A0S2ZX71|A0A0S2ZX71_9ACAR	N/A	N/A	Cathepsin L OS=Rhipicephalus haemaphysaloides haemaphysaloides PE=2 SV=1	TRUE	-1.28521	0.26809	452379	513955	449778	551348	13369.8	81901.3	-61576.4	0.880191	-0.184111
1243	1112	tr|A0A224YYB7|A0A224YYB7_9ACAR	N/A	N/A	Programmed cell death OS=Rhipicephalus zambeziensis PE=4 SV=1	TRUE	-1.28035	0.26963	45884.8	60394.9	55747.8	64350.8	18275.5	7163.24	-14510.1	0.759746	-0.396412
1244	951	tr|A0A224YTU9|A0A224YTU9_9ACAR	N/A	N/A	Arginyl-tRNA synthetase OS=Rhipicephalus zambeziensis PE=3 SV=1	TRUE	-1.27262	0.2721	71897.5	87488.2	62634.9	87673	20230.3	6402.33	-15590.7	0.821796	-0.283148
1245	1216	tr|L7MG25|L7MG25_9ACAR	N/A	N/A	Putative actin (Fragment) OS=Rhipicephalus pulchellus PE=2 SV=1	TRUE	1.26878	0.27333	10339.4	4509.44	9094.7	1422.03	4767.35	6372.85	5829.99	2.29284	1.19714
1246	673	tr|A0A1E1XGA0|A0A1E1XGA0_9ACAR	N/A	N/A	RuvB-like helicase (Fragment) OS=Amblyomma aureolatum PE=2 SV=1	TRUE	1.25275	0.27854	70273	56258.3	74503.3	64580.3	8927.95	17197.4	14014.8	1.24911	0.320906
1247	1268	tr|C9W1N5|C9W1N5_RHISA	N/A	N/A	Secreted protein OS=Rhipicephalus sanguineus PE=2 SV=1	TRUE	1.24652	0.28059	9347.34	2874.12	6116.16	2635.6	8827.56	1725.33	6473.22	3.25224	1.70143
1248	912	tr|V5HBZ0|V5HBZ0_IXORI	N/A	N/A	Transcription factor BTF3 (Fragment) OS=Ixodes ricinus PE=2 SV=1	TRUE	1.24371	0.28151	171172	118375	168526	133854	6348.07	73253.6	52797.5	1.44602	0.532087
1249	1356	tr|A0A224Z7D5|A0A224Z7D5_9ACAR	N/A	N/A	Receptor-type tyrosine-protein phosphatase F OS=Rhipicephalus zambeziensis PE=4 SV=1	TRUE	-1.22517	0.28772	19732.7	31850	25873.5	34210	15905.1	6362.21	-12117.2	0.619553	-0.6907
1250	728	tr|Q8I862|Q8I862_DERVA	N/A	N/A	Factor D-like protein OS=Dermacentor variabilis PE=2 SV=1	TRUE	-1.22415	0.28807	45662.6	76780.5	40844.1	76682.1	8784.77	43143.5	-31117.9	0.594716	-0.749727
1251	1456	tr|G3MR51|G3MR51_9ACAR	N/A	N/A	Uncharacterized protein OS=Amblyomma maculatum PE=2 SV=1	TRUE	-1.21813	0.29011	6584.38	52200	5453.03	24795.8	3055.57	64788.6	-45615.7	0.126138	-2.98693
1252	1262	tr|L7M5K3|L7M5K3_9ACAR	N/A	N/A	Succinate--CoA ligase [ADP/GDP-forming] subunit alpha, mitochondrial OS=Rhipicephalus pulchellus PE=2 SV=1	TRUE	-1.21478	0.29125	2554.27	3657.71	2875.58	3470.63	840.857	1329.75	-1103.44	0.698324	-0.518031
1253	1380	tr|A0A1E1WZP5|A0A1E1WZP5_9ACAR	N/A	N/A	Putative secreted protein (Fragment) OS=Amblyomma aureolatum PE=2 SV=1	TRUE	-1.21352	0.29169	15294.9	32163.7	11397	28533.9	15965.1	18022.4	-16868.8	0.475533	-1.07238
1254	1292	tr|D0URY2|D0URY2_9ACAR	N/A	N/A	Triosephosphate isomerase (Fragment) OS=Amblyomma sp. 'Amb2' PE=2 SV=1	TRUE	1.19725	0.29731	84414.2	78787.3	84640.1	80216.4	6396.85	5034.6	5626.93	1.07142	0.099523
1255	1297	tr|A0A224Z0C3|A0A224Z0C3_9ACAR	N/A	N/A	Nuclear receptor coactivator 5 OS=Rhipicephalus zambeziensis PE=4 SV=1	TRUE	-1.19138	0.29936	31260.5	52276	44647.1	44638.8	26579.5	15066.6	-21015.5	0.597989	-0.74181
1256	398	tr|L7M7B2|L7M7B2_9ACAR	N/A	N/A	Putative metalloexopeptidase OS=Rhipicephalus pulchellus PE=2 SV=1	TRUE	-1.19022	0.29977	479880	630476	580168	632376	217715	25052.4	-150596	0.761139	-0.393768
1257	583	tr|L7M8P6|L7M8P6_9ACAR	N/A	N/A	Putative cysteine desulfurase nfs1 OS=Rhipicephalus pulchellus PE=2 SV=1	TRUE	1.18707	0.30088	51214.3	32746.2	51428.8	37719.7	23175.3	13749.2	18468.1	1.56398	0.645219
1258	724	tr|A0A131XMS1|A0A131XMS1_9ACAR	N/A	N/A	Lissencephaly-1 homolog OS=Hyalomma excavatum PE=2 SV=1	TRUE	1.17745	0.30429	82845.5	74789.7	85638.3	75165.4	10240.6	5963.22	8055.81	1.10771	0.147584
1259	706	tr|A0A131XQU1|A0A131XQU1_9ACAR	N/A	N/A	Putative transketolase (Fragment) OS=Hyalomma excavatum PE=2 SV=1	TRUE	-1.17707	0.30442	211089	504813	221135	507005	28138.1	431296	-293724	0.418152	-1.2579
1260	615	tr|L7M432|L7M432_9ACAR	N/A	N/A	Histone H2A OS=Rhipicephalus pulchellus PE=2 SV=1	TRUE	1.17681	0.30452	728283	693109	723398	704845	47149.9	21377.5	35173.9	1.05075	0.0714169
1261	732	tr|L7MAX0|L7MAX0_9ACAR	N/A	N/A	Putative rox8 OS=Rhipicephalus pulchellus PE=2 SV=1	TRUE	-1.1528	0.3132	136653	175112	155632	174744	56670.7	11283.8	-38458.7	0.780376	-0.357758
1262	1327	tr|L7M539|L7M539_9ACAR	N/A	N/A	Putative trafficking protein particle complex subunit 4 OS=Rhipicephalus pulchellus PE=2 SV=1	TRUE	-1.14405	0.31641	23723.5	51826.8	23575.2	69196.8	5301.24	42215.8	-28103.2	0.457747	-1.12738
1263	214	tr|A0A224Z4W7|A0A224Z4W7_9ACAR	N/A	N/A	Myosin regulatory light chain ef hand protein superfamily OS=Rhipicephalus zambeziensis PE=4 SV=1	TRUE	-1.14198	0.31718	1.36197e+06	1.4167e+06	1.38454e+06	1.38218e+06	51036.8	65466.3	-54730	0.961368	-0.0568393
1264	155	tr|S5FVY5|S5FVY5_RHIMP	N/A	N/A	60S acidic ribosomal protein P0 OS=Rhipicephalus microplus PE=2 SV=1	TRUE	-1.14126	0.31744	971582	1.04274e+06	971438	1.09393e+06	4700.41	107895	-71160.2	0.931757	-0.101975
1265	798	tr|A0A224YIR8|A0A224YIR8_9ACAR	N/A	N/A	Uncharacterized protein OS=Rhipicephalus zambeziensis PE=4 SV=1	TRUE	1.1393	0.31817	34870	21815.4	44982	22269.1	19417.1	4106.61	13054.6	1.59841	0.67664
1266	621	tr|A0A224Z3D1|A0A224Z3D1_9ACAR	N/A	N/A	Large subunit ribosomal protein L27e OS=Rhipicephalus zambeziensis PE=4 SV=1	TRUE	-1.12742	0.32261	157918	179491	145671	174249	28920.3	16186.7	-21572.7	0.879812	-0.184733
1267	1020	tr|A0A131XEV7|A0A131XEV7_9ACAR	N/A	N/A	Putative carnitine palmitoyltransferase ii OS=Hyalomma excavatum PE=2 SV=1	TRUE	-1.12285	0.32434	30673.5	71131.9	35758.5	78871.5	9092.93	61742.9	-40458.4	0.43122	-1.2135
1268	731	tr|A0A224Z0R5|A0A224Z0R5_9ACAR	N/A	N/A	Homogentisate 1,2-dioxygenase OS=Rhipicephalus zambeziensis PE=4 SV=1	TRUE	1.11403	0.32769	130601	112414	134202	121957	8444.59	26986.2	18187	1.16179	0.216344
1269	1479	tr|B7QJ07|B7QJ07_IXOSC	N/A	N/A	Uncharacterized protein OS=Ixodes scapularis GN=8041974 PE=4 SV=1	TRUE	1.11313	0.32803	29935.1	24895	29611.5	25324.8	1816.89	7628.96	5040.02	1.20245	0.265978
1270	439	tr|L7M184|L7M184_9ACAR	N/A	N/A	Putative polyc-binding hnrnp-k protein hrb57a/hnrnp OS=Rhipicephalus pulchellus PE=2 SV=1	TRUE	1.11036	0.32909	260667	244138	250328	237591	20302.5	15893.7	16529.1	1.0677	0.0945114
1271	1114	tr|A0A131XHH8|A0A131XHH8_9ACAR	N/A	N/A	Phosphoserine aminotransferase OS=Hyalomma excavatum PE=2 SV=1	TRUE	1.06851	0.34549	8602.27	5883.07	10495.7	5999.08	3434.79	2762.43	2719.2	1.46221	0.548148
1272	625	tr|C9W1I2|C9W1I2_RHISA	N/A	N/A	Putative beta thymosin OS=Rhipicephalus sanguineus PE=2 SV=1	TRUE	1.06221	0.34801	264229	243386	253890	249763	22953.2	25065.7	20843.4	1.08564	0.118545
1273	1100	tr|J9P5V6|J9P5V6_CANLF	N/A	N/A	Talin 1 OS=Canis lupus familiaris GN=TLN1 PE=4 SV=1	TRUE	-1.0552	0.35085	2128.98	4518.48	2423.09	4595.64	1242.21	3720.33	-2389.5	0.471172	-1.08567
1274	983	tr|A0A1E1XFU6|A0A1E1XFU6_9ACAR	N/A	N/A	Putative mitochondrial tricarboxylate/dicarboxylate carrier OS=Amblyomma aureolatum PE=2 SV=1	TRUE	1.05378	0.35143	69203	60723.2	70361.4	58288.5	6308.47	12428.6	8479.86	1.13965	0.188588
1275	598	tr|L7LRK7|L7LRK7_9ACAR	N/A	N/A	Putative tick salivary serpin OS=Rhipicephalus pulchellus PE=2 SV=1	TRUE	-1.05192	0.35219	21128.5	24933.5	21543.5	22414	3544.52	5166.23	-3805.06	0.847392	-0.238899
1276	110	tr|A0A224YUR7|A0A224YUR7_9ACAR	N/A	N/A	Lysosomal acid phosphatase OS=Rhipicephalus zambeziensis PE=3 SV=1	TRUE	-1.04582	0.35468	277182	342643	320800	310873	87766.1	63645.1	-65460.8	0.808953	-0.305872
1277	445	tr|L7M9J6|L7M9J6_9ACAR	N/A	N/A	Coatomer subunit beta' OS=Rhipicephalus pulchellus PE=2 SV=1	TRUE	1.04234	0.3561	294355	276167	286927	282177	19459	23124.6	18187.8	1.06586	0.0920152
1278	365	tr|A0A224Z971|A0A224Z971_9ACAR	N/A	N/A	Splicing factor proline-and glutamine-rich OS=Rhipicephalus zambeziensis PE=4 SV=1	TRUE	1.02606	0.36286	360946	334697	357553	336064	42546.3	12376.8	26249.1	1.07843	0.108928
1279	56	tr|A0A224Z5F6|A0A224Z5F6_9ACAR	N/A	N/A	Vinculin OS=Rhipicephalus zambeziensis PE=4 SV=1	TRUE	-1.02589	0.36293	785755	810314	796850	815290	24106.5	33736.5	-24559.2	0.969692	-0.0444019
1280	705	tr|A0A224YQK0|A0A224YQK0_9ACAR	N/A	N/A	Tetratricopeptide repeat protein 38-like isoform OS=Rhipicephalus zambeziensis PE=4 SV=1	TRUE	1.02431	0.36359	20447.4	14632.6	21691.4	15636.8	7249.6	6642.36	5814.76	1.39738	0.482728
1281	797	tr|L7M6T7|L7M6T7_9ACAR	N/A	N/A	Putative sorting nexin 3 OS=Rhipicephalus pulchellus PE=2 SV=1	TRUE	-1.02264	0.36429	111616	130415	112544	146063	10589	30028.8	-18799.7	0.855848	-0.224574
1282	729	tr|L7M3R3|L7M3R3_9ACAR	N/A	N/A	Putative cargo transport protein OS=Rhipicephalus pulchellus PE=2 SV=1	TRUE	-1.02219	0.36448	187938	197187	184417	196763	7696.35	13651.2	-9248.61	0.953097	-0.0693047
1283	835	sp|Q50KA9|NDKA_CANLF	N/A	N/A	Nucleoside diphosphate kinase A OS=Canis lupus familiaris GN=NME1 PE=2 SV=1	TRUE	-1.01784	0.36631	13585.9	26451	8111.31	31151.9	10185.5	19378.9	-12865.2	0.513623	-0.961218
1284	1202	tr|F1PD37|F1PD37_CANLF	N/A	N/A	Serine/threonine-protein phosphatase 2A activator OS=Canis lupus familiaris GN=PTPA PE=3 SV=2	TRUE	-1.00999	0.36963	1414.16	2363.57	1535.11	1858.09	333.891	1593.56	-949.412	0.598315	-0.741022
1285	219	tr|L7M8A8|L7M8A8_9ACAR	N/A	N/A	Putative chaperonin OS=Rhipicephalus pulchellus PE=2 SV=1	TRUE	1.00636	0.37118	307433	254456	337516	238879	82220.6	39412.4	52977.1	1.2082	0.272857
1286	576	tr|Q6B8B6|Q6B8B6_9ACAR	N/A	N/A	Ribosomal protein S15 OS=Ixodes pacificus PE=2 SV=1	TRUE	-1.00247	0.37284	2355	6394.74	2899.03	5276.84	1790.57	6746.2	-4039.74	0.368272	-1.44116
1287	661	tr|A0A224YTE8|A0A224YTE8_9ACAR	N/A	N/A	Methylmalonate-semialdehyde dehydrogenase OS=Rhipicephalus zambeziensis PE=4 SV=1	TRUE	1.00214	0.37298	107976	84892.2	124219	83731.6	39747	3459.89	23083.9	1.27192	0.347009
1288	806	tr|L7M261|L7M261_9ACAR	N/A	N/A	Putative h+ transporting atp synthase subunit e protein OS=Rhipicephalus pulchellus PE=2 SV=1	TRUE	-0.990328	0.37807	348371	380323	358889	375310	31180.2	46374.9	-31951.6	0.915988	-0.126599
1289	1471	tr|A0A131XCG9|A0A131XCG9_9ACAR	N/A	N/A	Uncharacterized protein (Fragment) OS=Hyalomma excavatum PE=2 SV=1	TRUE	0.982036	0.38168	13413.4	9096.08	12707.8	12889.5	3276.42	6873.6	4317.29	1.47463	0.560354
1290	404	tr|A0A224YM81|A0A224YM81_9ACAR	N/A	N/A	Elongation factor 1-delta OS=Rhipicephalus zambeziensis PE=3 SV=1	TRUE	-0.961302	0.39084	111192	115384	110147	112620	2542.03	7112.77	-4192.18	0.963667	-0.0533927
1291	495	tr|F2Z4N8|F2Z4N8_CANLF	N/A	N/A	Uncharacterized protein OS=Canis lupus familiaris GN=ACTG2 PE=3 SV=1	TRUE	-0.942972	0.39909	1.45767e+06	2.70445e+06	303214	3.18288e+06	2.07185e+06	975672	-1.24678e+06	0.538989	-0.891671
1292	686	tr|L7LWF2|L7LWF2_9ACAR	N/A	N/A	Putative nadh:ubiquinone oxidoreductase ndufs2/49 kDa subunit OS=Rhipicephalus pulchellus PE=2 SV=1	TRUE	-0.940399	0.40026	4431.84	9122.16	1104.87	6711.41	6067.56	6149.2	-4690.32	0.485832	-1.04147
1293	228	tr|A0A224Z0D2|A0A224Z0D2_9ACAR	N/A	N/A	Histidine ammonia-lyase OS=Rhipicephalus zambeziensis PE=3 SV=1	TRUE	-0.935482	0.4025	181389	199029	177459	213875	7824.57	31708.1	-17639.3	0.911373	-0.133886
1294	589	tr|L7M6Q5|L7M6Q5_9ACAR	N/A	N/A	Putative heat shock-related protein OS=Rhipicephalus pulchellus PE=2 SV=1	TRUE	0.933589	0.40337	209641	200982	213967	203453	8474.67	13647.6	8659.05	1.04308	0.0608549
1295	61	tr|A0A224YH73|A0A224YH73_9ACAR	N/A	N/A	Aldehyde dehydrogenase family 7 member A1 OS=Rhipicephalus zambeziensis PE=3 SV=1	TRUE	-0.932112	0.40404	39378.2	72313.1	40448.4	105828	2741.6	61138.2	-32934.9	0.544551	-0.87686
1296	552	tr|A0A131ZBY5|A0A131ZBY5_RHIAP	N/A	N/A	Gluconolactonase (Fragment) OS=Rhipicephalus appendiculatus PE=4 SV=1	TRUE	0.931973	0.40411	45163.9	41333.4	42693.2	40999	4956.36	5110.03	3830.47	1.09267	0.127861
1297	514	tr|L7MK98|L7MK98_9ACAR	N/A	N/A	Uncharacterized protein (Fragment) OS=Rhipicephalus pulchellus PE=2 SV=1	TRUE	0.929936	0.40504	70021.7	59409.5	67547.9	57681.5	19023.7	5364.77	10612.2	1.17863	0.237108
1298	171	tr|A0A131YMS3|A0A131YMS3_RHIAP	N/A	N/A	Aldehyde dehydrogenase (NAD+) OS=Rhipicephalus appendiculatus PE=3 SV=1	TRUE	0.927831	0.40601	3.57485e+06	3.48337e+06	3.58835e+06	3.41527e+06	121191	120307	91476.5	1.02626	0.0373975
1299	1396	tr|L7LXM0|L7LXM0_9ACAR	N/A	N/A	Uncharacterized protein OS=Rhipicephalus pulchellus PE=2 SV=1	TRUE	0.927702	0.40607	27198	22718.9	26123.2	20044.6	2055.55	8106.13	4479.13	1.19715	0.259609
1300	297	tr|L7M330|L7M330_9ACAR	N/A	N/A	Putative heat shock-related protein OS=Rhipicephalus pulchellus PE=2 SV=1	TRUE	0.909164	0.41469	1.00443e+06	860829	1.04279e+06	990352	93496.9	257112	143606	1.16682	0.222586
1301	572	tr|A0A1E1XRK0|A0A1E1XRK0_9ACAR	N/A	N/A	Putative na+/h+ exchange regulatory cofactor nhe-rf1 (Fragment) OS=Amblyomma sculptum PE=2 SV=1	TRUE	0.909024	0.41476	104448	90708.5	107364	76712.7	7487.04	25085.7	13739.5	1.15147	0.203475
1302	373	tr|A0A224YR16|A0A224YR16_9ACAR	N/A	N/A	4-aminobutyrate aminotransferase OS=Rhipicephalus zambeziensis PE=3 SV=1	TRUE	0.907764	0.41535	302851	271045	289661	275647	59928.9	9569.7	31806.5	1.11735	0.160079
1303	1209	tr|G3MTW0|G3MTW0_9ACAR	N/A	N/A	Uncharacterized protein OS=Amblyomma maculatum PE=2 SV=1	TRUE	-0.906149	0.41611	5490.35	8969.3	4926.62	8538.72	2163.7	6287.94	-3478.95	0.612127	-0.708097
1304	313	tr|L7M8U6|L7M8U6_9ACAR	N/A	N/A	Putative actin OS=Rhipicephalus pulchellus PE=2 SV=1	TRUE	-0.892448	0.42259	308840	323410	312693	318367	23754.8	15339.1	-14569.8	0.954949	-0.0665038
1305	1198	tr|L7MJF6|L7MJF6_9ACAR	N/A	N/A	GrpE protein homolog (Fragment) OS=Rhipicephalus pulchellus PE=2 SV=1	TRUE	-0.892427	0.4226	32685.1	90142.7	36173.1	38745	11087.8	110963	-57457.6	0.362593	-1.46358
1306	1143	tr|A0A1E1X3N3|A0A1E1X3N3_9ACAR	N/A	N/A	Putative spliceosomal protein snrnp-u1a/u2b OS=Amblyomma aureolatum PE=2 SV=1	TRUE	-0.889461	0.42401	6324.52	9715.23	7710.69	7403.09	4427.71	4898.1	-3390.7	0.650991	-0.619291
1307	1326	tr|L7M5K0|L7M5K0_9ACAR	N/A	N/A	Putative mitochondrial import inner membrane translocase subunit tim9 OS=Rhipicephalus pulchellus PE=2 SV=1	TRUE	-0.887353	0.42502	10440.3	37890.9	9042.62	7789.67	5463.03	53302.3	-27450.5	0.275536	-1.85968
1308	510	tr|A0A224ZAM7|A0A224ZAM7_9ACAR	N/A	N/A	Transcription factor l2 OS=Rhipicephalus zambeziensis PE=4 SV=1	TRUE	-0.886333	0.42551	63618.2	68544.8	67082.8	69940.3	6793.03	6822.31	-4926.64	0.928125	-0.107609
1309	1368	tr|A0A224YMG0|A0A224YMG0_9ACAR	N/A	N/A	ESCRT-I complex subunit VPS37 OS=Rhipicephalus zambeziensis PE=4 SV=1	TRUE	-0.868637	0.43406	1979.93	4404.01	1310.6	2778.72	1725.04	4515.29	-2424.08	0.449574	-1.15337
1310	1206	tr|A0A131XL38|A0A131XL38_9ACAR	N/A	N/A	Putative na+/h+ exchange regulatory cofactor nhe-rf1 (Fragment) OS=Hyalomma excavatum PE=2 SV=1	TRUE	0.867022	0.43484	51569.3	43253	46853.9	42472.9	16343.4	2983.47	8316.31	1.19227	0.253713
1311	468	tr|L7MAQ1|L7MAQ1_9ACAR	N/A	N/A	Putative cytochrome b-c1 complex subunit 2 mitochondrial OS=Rhipicephalus pulchellus PE=2 SV=1	TRUE	-0.863044	0.43679	103909	108937	106440	105467	7426.57	6830.83	-5027.78	0.953847	-0.0681704
1312	1418	tr|A0A023GKT3|A0A023GKT3_9ACAR	N/A	N/A	Putative dihydroorotase (Fragment) OS=Amblyomma triste PE=2 SV=1	TRUE	-0.862647	0.43698	36738	38302.2	35318	38599.4	2537.78	1850.34	-1564.23	0.959161	-0.0601554
1313	717	tr|A0A131Z5F6|A0A131Z5F6_RHIAP	N/A	N/A	Metallopeptidase OS=Rhipicephalus appendiculatus PE=4 SV=1	TRUE	-0.862476	0.43707	124514	137679	133112	132956	21380.2	15552.4	-13165	0.904379	-0.145
1314	926	tr|L7M811|L7M811_9ACAR	N/A	N/A	Uncharacterized protein OS=Rhipicephalus pulchellus PE=2 SV=1	TRUE	-0.861949	0.43732	6517.84	11399	3211.36	9832.93	6118.09	7666.61	-4881.2	0.571789	-0.806446
1315	1427	tr|A0A0C9RVB5|A0A0C9RVB5_AMBAM	N/A	N/A	Putative mitochondrial-processing peptidase subunit beta (Fragment) OS=Amblyomma americanum PE=2 SV=1	TRUE	0.858702	0.43892	297446	215273	373256	216426	165664	5255.01	82172.7	1.38171	0.466458
1316	1105	tr|L7MAS7|L7MAS7_9ACAR	N/A	N/A	Tubulin beta chain OS=Rhipicephalus pulchellus PE=2 SV=1	TRUE	-0.85519	0.44065	54168.6	68724.3	63962.5	63575.9	27643.5	10242.8	-14555.7	0.788202	-0.343362
1317	718	tr|L7M3T4|L7M3T4_9ACAR	N/A	N/A	Putative cdc42 OS=Rhipicephalus pulchellus PE=2 SV=1	TRUE	-0.854207	0.44113	18004	24312.6	18787.1	28324.6	4895.83	11817.7	-6308.55	0.740523	-0.433384
1318	997	tr|A0A224Z951|A0A224Z951_9ACAR	N/A	N/A	Threonine aldolase OS=Rhipicephalus zambeziensis PE=4 SV=1	TRUE	-0.839193	0.44859	37945.2	50969.7	37380.1	59706.6	5727.62	26264.8	-13024.6	0.744465	-0.425725
1319	159	tr|A0A131YNF2|A0A131YNF2_RHIAP	N/A	N/A	Splicing factor, proline-and glutamine-rich OS=Rhipicephalus appendiculatus PE=4 SV=1	TRUE	-0.837932	0.44922	6115.65	8640.62	5851.83	8549.52	5139.92	906.511	-2524.97	0.707779	-0.498629
1320	1123	tr|L7M604|L7M604_9ACAR	N/A	N/A	Putative cytosolic sorting protein gga2/tom1 OS=Rhipicephalus pulchellus PE=2 SV=1	TRUE	0.835384	0.45049	42275.5	38784.8	40948.4	38996.6	3907.67	6091.93	3490.72	1.09	0.124331
1321	556	tr|A0A224Z194|A0A224Z194_9ACAR	N/A	N/A	Lysozyme OS=Rhipicephalus zambeziensis PE=3 SV=1	TRUE	-0.832119	0.45214	246990	254022	242824	248543	9249.11	11346.3	-7032.68	0.972315	-0.0405047
1322	903	tr|A0A224Z013|A0A224Z013_9ACAR	N/A	N/A	Splicing factor 3B subunit 3 OS=Rhipicephalus zambeziensis PE=4 SV=1	TRUE	0.831168	0.45261	29817.8	22441.8	36442.7	22444.5	15187.5	2365.33	7375.97	1.32867	0.409984
1323	1407	tr|L7M6P2|L7M6P2_9ACAR	N/A	N/A	Prefoldin subunit 3 OS=Rhipicephalus pulchellus PE=2 SV=1	TRUE	-0.830373	0.45301	40199	49330	47313.9	50036.9	18666.7	3782.36	-9130.97	0.8149	-0.295305
1324	406	tr|A0A131YCW5|A0A131YCW5_RHIAP	N/A	N/A	Translation initiation inhibitor OS=Rhipicephalus appendiculatus PE=4 SV=1	TRUE	0.825886	0.45528	307913	239070	298913	312883	19348.4	143076	68843.1	1.28796	0.365091
1325	1323	tr|L7MB11|L7MB11_9ACAR	N/A	N/A	Putative glycogenin 1 OS=Rhipicephalus pulchellus PE=2 SV=1	TRUE	0.813115	0.46178	12846.5	11540.5	11681.7	11023	2512.88	1193.17	1305.91	1.11316	0.154659
1326	1294	tr|J9P1R1|J9P1R1_CANLF	N/A	N/A	Uncharacterized protein OS=Canis lupus familiaris PE=4 SV=1	TRUE	0.812534	0.46208	8740.64	5276.17	9715.11	3934.2	6916.22	2589.48	3464.47	1.65663	0.728247
1327	929	tr|L7ML89|L7ML89_9ACAR	N/A	N/A	40S ribosomal protein S26 (Fragment) OS=Rhipicephalus pulchellus PE=2 SV=1	TRUE	-0.812209	0.46224	433040	494227	434117	458893	9337.74	130146	-61186.3	0.876198	-0.190672
1328	1241	tr|V5HEC9|V5HEC9_IXORI	N/A	N/A	Putative 2-oxoglutarate dehydrogenase e1 subunit (Fragment) OS=Ixodes ricinus PE=2 SV=1	TRUE	0.810065	0.46334	10206.3	4339.77	3242.81	3427.43	12062.3	3441.21	5866.5	2.3518	1.23377
1329	1299	tr|A0A131ZCA3|A0A131ZCA3_RHIAP	N/A	N/A	Phospholipase B-like 2 (Fragment) OS=Rhipicephalus appendiculatus PE=4 SV=1	TRUE	-0.801511	0.46775	6464.19	26683.3	3804.14	1855	5140.92	43389.7	-20219.1	0.242256	-2.0454
1330	1424	tr|G1K274|G1K274_CANLF	N/A	N/A	Zinc transporter SLC39A7 OS=Canis lupus familiaris GN=SLC39A7 PE=4 SV=2	TRUE	0.796198	0.4705	124669	82317.3	169238	88999.1	85707.8	33802.2	42352	1.5145	0.598838
1331	829	tr|L7M7U2|L7M7U2_9ACAR	N/A	N/A	Uncharacterized protein OS=Rhipicephalus pulchellus PE=2 SV=1	TRUE	-0.793228	0.47204	14032	17438.8	16142.2	15798.6	4917.56	5581.55	-3406.76	0.804644	-0.313577
1332	1429	tr|A0A131YNL2|A0A131YNL2_RHIAP	N/A	N/A	Fumarylacetoacetase OS=Rhipicephalus appendiculatus PE=4 SV=1	TRUE	-0.791054	0.47317	38832.7	40874.4	37265.7	41529.1	4276.33	1303.17	-2041.74	0.950049	-0.0739269
1333	192	tr|L7M5R1|L7M5R1_9ACAR	N/A	N/A	Proteasome subunit alpha type OS=Rhipicephalus pulchellus PE=2 SV=1	TRUE	0.782819	0.47748	303073	272617	298236	293868	37407.2	56050.8	30456.2	1.11172	0.152791
1334	1322	tr|L7MB26|L7MB26_9ACAR	N/A	N/A	Protein pelota homolog OS=Rhipicephalus pulchellus PE=2 SV=1	TRUE	0.778918	0.47954	72852.9	21481	10408.2	9277.83	111236	26000.1	51371.9	3.3915	1.76192
1335	391	tr|L7LQP4|L7LQP4_9ACAR	N/A	N/A	Putative salivary lipocalin OS=Rhipicephalus pulchellus PE=2 SV=1	TRUE	0.765086	0.48687	387041	109749	40747.5	109299	627750	1025.68	277292	3.5266	1.81828
1336	23	tr|A0A224Z9V2|A0A224Z9V2_9ACAR	N/A	N/A	Transitional endoplasmic reticulum ATPase OS=Rhipicephalus zambeziensis PE=3 SV=1	TRUE	0.755724	0.49188	971075	941912	960891	910784	32052.8	58650.9	29162.6	1.03096	0.0439898
1337	1203	tr|A0A034WU66|A0A034WU66_RHIMP	N/A	N/A	Peroxinectin 1 (Fragment) OS=Rhipicephalus microplus PE=4 SV=1	TRUE	-0.753809	0.49291	15696	22287	14143.4	21604.3	13707.9	6437.32	-6590.91	0.704271	-0.505798
1338	1336	tr|L7LXZ3|L7LXZ3_9ACAR	N/A	N/A	Anamorsin homolog OS=Rhipicephalus pulchellus PE=2 SV=1	TRUE	0.752852	0.49342	39577.4	21416.9	44918.6	2142.98	24190.8	34065.5	18160.5	1.84795	0.88593
1339	916	tr|A0A131YK09|A0A131YK09_RHIAP	N/A	N/A	Uncharacterized protein OS=Rhipicephalus appendiculatus PE=4 SV=1	TRUE	0.742153	0.49921	86907.9	83733.8	89738.6	83637.8	6120.83	4172.56	3174.09	1.03791	0.0536771
1340	623	tr|L7MH36|L7MH36_9ACAR	N/A	N/A	RuvB-like helicase (Fragment) OS=Rhipicephalus pulchellus PE=2 SV=1	TRUE	-0.731266	0.50515	86113.9	92899.8	92706.9	90539.1	14349.8	7240.04	-6785.88	0.926955	-0.109429
1341	784	tr|A0A131XJZ4|A0A131XJZ4_9ACAR	N/A	N/A	Cytochrome b-c1 complex subunit 7 OS=Hyalomma excavatum PE=2 SV=1	TRUE	0.72972	0.506	114471	103724	111476	93136.8	7713.94	24314.1	10746.8	1.10361	0.14223
1342	1028	tr|L7MGM8|L7MGM8_9ACAR	N/A	N/A	Putative cadherin egf lag seven-pass g-type receptor (Fragment) OS=Rhipicephalus pulchellus PE=2 SV=1	TRUE	-0.722688	0.50987	42526.8	44485.5	43150.7	42352.7	1819.96	4327.12	-1958.66	0.955971	-0.0649615
1343	780	tr|L7LZV6|L7LZV6_9ACAR	N/A	N/A	Putative vesicle-fusing atpase 2 OS=Rhipicephalus pulchellus PE=2 SV=1	TRUE	0.704631	0.5199	20426.7	17487.5	24027.2	18390.8	6377.85	3394.66	2939.27	1.16808	0.224137
1344	442	tr|A0A224YMM2|A0A224YMM2_9ACAR	N/A	N/A	Cytochrome b5 OS=Rhipicephalus zambeziensis PE=3 SV=1	TRUE	-0.704238	0.52012	522036	539421	527523	519885	17717.3	38915.2	-17385.3	0.96777	-0.0472632
1345	575	tr|A0A224ZC58|A0A224ZC58_9ACAR	N/A	N/A	Zn2+ binding dehydrogenase nuclear receptor binding factor 1 OS=Rhipicephalus zambeziensis PE=4 SV=1	TRUE	0.702115	0.52131	145386	132936	161443	138870	27969.3	12688.6	12450	1.09365	0.129156
1346	928	tr|L7MAQ6|L7MAQ6_9ACAR	N/A	N/A	Protein arginine methyltransferase NDUFAF7 OS=Rhipicephalus pulchellus PE=2 SV=1	TRUE	0.700616	0.52215	39806	26543.8	56572.5	24591.5	32378.6	5155.37	13262.1	1.49963	0.584608
1347	1049	tr|A0A131XKN6|A0A131XKN6_9ACAR	N/A	N/A	Putative transglutaminase/protease-like logues (Fragment) OS=Hyalomma excavatum PE=2 SV=1	TRUE	0.69397	0.5259	5419.2	3266.23	2404.04	2787.39	5304.51	858.425	2152.97	1.65916	0.730455
1348	905	tr|A0A023FLD4|A0A023FLD4_9ACAR	N/A	N/A	Putative acetyl-coa acetyltransferase OS=Amblyomma cajennense PE=2 SV=1	TRUE	0.686799	0.52995	73511.8	53407.9	73214.4	29525.6	2662.38	50630.4	20103.9	1.37642	0.460923
1349	1417	tr|L7M1I4|L7M1I4_9ACAR	N/A	N/A	Putative karyopherin importin beta 1 OS=Rhipicephalus pulchellus PE=2 SV=1	TRUE	0.68655	0.5301	22525.5	20149.1	23584.6	18531.9	3571.19	4815.58	2376.4	1.11794	0.160844
1350	452	tr|A0A224YZ51|A0A224YZ51_9ACAR	N/A	N/A	Protein transport protein SEC23 OS=Rhipicephalus zambeziensis PE=4 SV=1	TRUE	0.681283	0.53309	154022	137553	154085	145637	8065.26	41085.5	16469	1.11973	0.163148
1351	609	tr|L7MI05|L7MI05_9ACAR	N/A	N/A	Putative vitronectin receptor alpha subunit (Fragment) OS=Rhipicephalus pulchellus PE=2 SV=1	TRUE	0.679372	0.53418	68126.1	63717.1	64883	62712.1	8619.91	7214.69	4409.03	1.0692	0.0965276
1352	897	tr|A0A131YWL8|A0A131YWL8_RHIAP	N/A	N/A	Serpin B OS=Rhipicephalus appendiculatus PE=3 SV=1	TRUE	0.678481	0.53469	169732	163400	175198	159127	11077.6	11771.2	6331.78	1.03875	0.0548488
1353	544	tr|L7M801|L7M801_9ACAR	N/A	N/A	Putative translocase of outer membrane 40 OS=Rhipicephalus pulchellus PE=2 SV=1	TRUE	0.673481	0.53755	150417	141840	155700	140916	11860.7	18596.5	8576.5	1.06047	0.0846982
1354	1037	tr|L7M6T3|L7M6T3_9ACAR	N/A	N/A	Putative glyoxalase 1 OS=Rhipicephalus pulchellus PE=2 SV=1	TRUE	0.665108	0.54237	56730	41356.8	77540.5	41823.9	39872.6	3592.05	15373.1	1.37172	0.455985
1355	1416	tr|L7M3S7|L7M3S7_9ACAR	N/A	N/A	Putative thioredoxin/protein disulfide isomerase OS=Rhipicephalus pulchellus PE=2 SV=1	TRUE	0.663343	0.54339	6187.63	3673.79	5041.3	1530.84	5376.41	3765.47	2513.84	1.68426	0.752119
1356	923	tr|A0A224YYD7|A0A224YYD7_9ACAR	N/A	N/A	RNA-binding protein 15 OS=Rhipicephalus zambeziensis PE=4 SV=1	TRUE	-0.661489	0.54446	53106.5	64209.6	50960.5	76562.1	4026.44	28792.3	-11103.1	0.827081	-0.2739
1357	1343	tr|G3MSH9|G3MSH9_9ACAR	N/A	N/A	Carboxylic ester hydrolase OS=Amblyomma maculatum PE=2 SV=1	TRUE	-0.65432	0.54862	32889.5	43060.8	45937.3	41983.7	26618.9	4044.77	-10171.3	0.763792	-0.388749
1358	812	tr|A0A1E1XFE3|A0A1E1XFE3_9ACAR	N/A	N/A	Putative extracellular matrix glycoprotein laminin subunit beta (Fragment) OS=Amblyomma aureolatum PE=2 SV=1	TRUE	0.652416	0.54973	33751.1	28302.9	36172.4	29283.9	10669.6	9765.72	5448.23	1.1925	0.253986
1359	852	tr|A0A224Z814|A0A224Z814_9ACAR	N/A	N/A	Small glutamine-rich tetratricopeptide repeat-containing protein alpha OS=Rhipicephalus zambeziensis PE=4 SV=1	TRUE	0.646472	0.5532	33802.9	31530.5	34721.6	32960.3	1830.86	5806.46	2272.39	1.07207	0.100398
1360	1376	tr|A0A1E1XLP5|A0A1E1XLP5_9ACAR	N/A	N/A	Putative nidogen (Fragment) OS=Amblyomma sculptum PE=2 SV=1	TRUE	0.645792	0.55359	19266.2	17523	18692.3	17707.2	1788.45	4319.81	1743.21	1.09948	0.136823
1361	915	tr|L7LSV6|L7LSV6_9ACAR	N/A	N/A	Putative ribonuclease iii family OS=Rhipicephalus pulchellus PE=2 SV=1	TRUE	-0.644181	0.55454	6586.98	7541.06	7775.7	8009.45	2353.82	1019.93	-954.077	0.873482	-0.19515
1362	1180	tr|A0A131Z7P4|A0A131Z7P4_RHIAP	N/A	N/A	Tudor domain-containing protein 1/4/6/7 (Fragment) OS=Rhipicephalus appendiculatus PE=4 SV=1	TRUE	0.643205	0.55511	10074.2	6080.18	6708.96	5901.92	10097.5	3703.53	3994.01	1.65689	0.728478
1363	936	tr|L7MJC4|L7MJC4_9ACAR	N/A	N/A	Putative paxillin (Fragment) OS=Rhipicephalus pulchellus PE=2 SV=1	TRUE	-0.640559	0.55666	33759.2	36768.4	33323.6	36804.8	4944.8	6461.89	-3009.2	0.918158	-0.123186
1364	726	tr|A0A0C9RSH1|A0A0C9RSH1_AMBAM	N/A	N/A	Putative ribosomal protein s15aa (Fragment) OS=Amblyomma americanum PE=2 SV=1	TRUE	0.638825	0.55768	12042.5	7262.11	6173.17	7897.96	12359	3905.08	4780.44	1.65827	0.72968
1365	1337	tr|L7LWF6|L7LWF6_9ACAR	N/A	N/A	Uncharacterized protein OS=Rhipicephalus pulchellus PE=2 SV=1	TRUE	0.63351	0.56082	792.4	614.788	713.549	685.377	309.565	374.137	177.612	1.2889	0.36614
1366	1185	tr|L7M4S9|L7M4S9_9ACAR	N/A	N/A	Putative caspase OS=Rhipicephalus pulchellus PE=2 SV=1	TRUE	-0.633308	0.56093	26331.6	40609.5	28246	34162.5	4061.8	38837.1	-14277.8	0.648411	-0.625019
1367	1086	tr|L7M5I3|L7M5I3_9ACAR	N/A	N/A	Putative cop9 signalosome subunit csn7 OS=Rhipicephalus pulchellus PE=2 SV=1	TRUE	0.628775	0.56362	89735.9	64928	111583	36284.6	40431.1	55093.1	24807.9	1.38208	0.466845
1368	1172	tr|V5HWG4|V5HWG4_IXORI	N/A	N/A	Putative rbp1-like protein OS=Ixodes ricinus PE=2 SV=1	TRUE	0.617646	0.57024	15171	8208.86	7496.62	6082.84	18172.1	7138.06	6962.14	1.84812	0.886062
1369	139	tr|A0A131YCK2|A0A131YCK2_RHIAP	N/A	N/A	Isocitrate dehydrogenase [NADP] OS=Rhipicephalus appendiculatus PE=3 SV=1	TRUE	0.614355	0.5722	523865	487429	539190	530422	34765.9	96661.4	36435.8	1.07475	0.104002
1370	1103	tr|A0A131YLD5|A0A131YLD5_RHIAP	N/A	N/A	TIL domain containing protein OS=Rhipicephalus appendiculatus PE=4 SV=1	TRUE	0.604659	0.57803	31233.7	24771	29196.6	34639.3	3808.42	18116.5	6462.71	1.2609	0.334452
1371	1330	tr|L7M3J4|L7M3J4_9ACAR	N/A	N/A	Putative small ribonucleoprotein particle protein sme OS=Rhipicephalus pulchellus PE=2 SV=1	TRUE	0.599769	0.58098	22758.9	18116.3	22713.2	22722.3	394.947	13401.3	4642.58	1.25627	0.329141
1372	1004	tr|L7M5Q2|L7M5Q2_9ACAR	N/A	N/A	Putative vamp vesicle-associated membrane protein-associated protein a OS=Rhipicephalus pulchellus PE=2 SV=1	TRUE	-0.587808	0.58824	45219.8	47019.6	45069.6	49342	1547.02	5072.86	-1799.86	0.961721	-0.0563094
1373	1398	tr|V5I554|V5I554_IXORI	N/A	N/A	Putative gmp synthase (Fragment) OS=Ixodes ricinus PE=2 SV=1	TRUE	-0.583528	0.59086	47364.8	49429.5	45212	47463.3	4555.72	4099.26	-2064.69	0.95823	-0.0615568
1374	538	tr|F0J9C4|F0J9C4_AMBVA	N/A	N/A	Hypothetical conserved protein 750 (Fragment) OS=Amblyomma variegatum PE=2 SV=1	TRUE	-0.581177	0.5923	155626	170843	133504	169344	43036.4	14309.6	-15217.9	0.910925	-0.134596
1375	1191	tr|G3MHT9|G3MHT9_9ACAR	N/A	N/A	Uncharacterized protein (Fragment) OS=Amblyomma maculatum PE=2 SV=1	TRUE	0.572913	0.59737	160250	129124	196844	129942	93677.1	8926.96	31126.1	1.24106	0.311568
1376	1277	tr|A0A1E1X9V6|A0A1E1X9V6_9ACAR	N/A	N/A	Putative ribosome bioproteinsis protein OS=Amblyomma aureolatum PE=2 SV=1	TRUE	0.567795	0.60053	5712.16	3986.75	6371.58	3225.99	4483.69	2756.71	1725.42	1.43279	0.518825
1377	843	tr|A0A224Z033|A0A224Z033_9ACAR	N/A	N/A	Sterol carrier protein 2 OS=Rhipicephalus zambeziensis PE=3 SV=1	TRUE	-0.56497	0.60227	9395.14	13235	9910.76	9178.53	1072.42	11723	-3839.84	0.709872	-0.49437
1378	101	tr|L7M9N9|L7M9N9_9ACAR	N/A	N/A	Putative kh-type splicing regulatory protein OS=Rhipicephalus pulchellus PE=2 SV=1	TRUE	0.560907	0.60479	511322	502628	503681	499278	23739.6	12541.1	8694.65	1.0173	0.0247429
1379	993	tr|L7M116|L7M116_9ACAR	N/A	N/A	Putative calcium/calmodulin-dependent protein kinase ii OS=Rhipicephalus pulchellus PE=2 SV=1	TRUE	0.556551	0.6075	77054.9	70654.9	78437.5	76138.8	3228.13	19654.4	6400.06	1.09058	0.125098
1380	254	tr|A0A224Z2F4|A0A224Z2F4_9ACAR	N/A	N/A	Tropomodulin OS=Rhipicephalus zambeziensis PE=4 SV=1	TRUE	0.553425	0.60945	337947	329539	348046	323288	20240.7	16817.3	8408.33	1.02552	0.0363492
1381	842	tr|L7MJ02|L7MJ02_9ACAR	N/A	N/A	Putative tick salivary serpin (Fragment) OS=Rhipicephalus pulchellus PE=2 SV=1	TRUE	0.552221	0.6102	24186.2	21408.6	28338	21631.8	8495.42	1931.48	2777.67	1.12975	0.175998
1382	1207	tr|L7M516|L7M516_9ACAR	N/A	N/A	Putative ras log protein family member ac OS=Rhipicephalus pulchellus PE=2 SV=1	TRUE	-0.546811	0.61358	185447	189725	185088	191573	13126	3365.29	-4277.92	0.977452	-0.0329022
1383	820	tr|B7PA50|B7PA50_IXOSC	N/A	N/A	Cuticular protein, putative OS=Ixodes scapularis GN=8026845 PE=4 SV=1	TRUE	-0.544208	0.61521	111783	119389	111181	130081	5746.14	23517.8	-7606.63	0.936287	-0.094977
1384	1187	tr|F1PNS6|F1PNS6_CANLF	N/A	N/A	Peptidase D OS=Canis lupus familiaris GN=PEPD PE=3 SV=2	TRUE	-0.537236	0.6196	899.791	1159.29	858	1218.4	253.934	797.161	-259.5	0.776156	-0.365581
1385	741	tr|G3MLZ9|G3MLZ9_9ACAR	N/A	N/A	Proteasome subunit beta type OS=Amblyomma maculatum PE=2 SV=1	TRUE	0.519977	0.63053	417957	391453	414346	343500	16566	86719.5	26504.7	1.06771	0.0945181
1386	1362	tr|A0A224YVK4|A0A224YVK4_9ACAR	N/A	N/A	COMM domain-containing protein OS=Rhipicephalus zambeziensis PE=4 SV=1	TRUE	-0.519226	0.63101	1279.13	2577.93	309.578	309.09	1743.67	3966.2	-1298.8	0.496186	-1.01105
1387	230	tr|L7M2H2|L7M2H2_9ACAR	N/A	N/A	Coronin OS=Rhipicephalus pulchellus PE=2 SV=1	TRUE	-0.516242	0.63291	174131	185962	193733	191716	37824.6	12039	-11831	0.93638	-0.0948343
1388	105	tr|L7M8R4|L7M8R4_9ACAR	N/A	N/A	Putative 26s protease regulatory subunit 7 OS=Rhipicephalus pulchellus PE=2 SV=1	TRUE	0.505607	0.63972	358522	351500	358308	351812	9776.55	21979.3	7022.12	1.01998	0.0285374
1389	1176	tr|L7MEZ4|L7MEZ4_9ACAR	N/A	N/A	Putative eukaryotic translation initiation factor 3 protein (Fragment) OS=Rhipicephalus pulchellus PE=2 SV=1	TRUE	-0.500952	0.64272	58031.8	72235.4	85014.9	70940.7	46916.3	14510.8	-14203.6	0.803371	-0.315861
1390	46	tr|A0A131Z680|A0A131Z680_RHIAP	N/A	N/A	Trifunctional purine biosynthetic protein adenosine-3 OS=Rhipicephalus appendiculatus PE=3 SV=1	TRUE	0.500555	0.64297	1.59243e+06	1.50396e+06	1.61242e+06	1.368e+06	150648	266463	88461.7	1.05882	0.082456
1391	25	tr|A0A131YM95|A0A131YM95_RHIAP	N/A	N/A	Talin OS=Rhipicephalus appendiculatus PE=4 SV=1	TRUE	-0.486415	0.65212	126363	146112	111232	181157	27485.1	64726.6	-19748.2	0.864842	-0.209492
1392	198	tr|A0A224Z6N2|A0A224Z6N2_9ACAR	N/A	N/A	Regulatory protein mlp OS=Rhipicephalus zambeziensis PE=4 SV=1	TRUE	0.480165	0.65619	4.54675e+06	4.46887e+06	4.66632e+06	4.51613e+06	262034	101257	77876.9	1.01743	0.0249246
1393	1476	tr|A0A224YI85|A0A224YI85_9ACAR	N/A	N/A	ATP-dependent RNA helicase DDX5/DBP2 OS=Rhipicephalus zambeziensis PE=3 SV=1	TRUE	-0.478133	0.65751	131859	152871	162608	160449	61254	45188.5	-21012.6	0.862547	-0.213325
1394	126	tr|L7LWV3|L7LWV3_9ACAR	N/A	N/A	Putative atp-dependent rna helicase OS=Rhipicephalus pulchellus PE=2 SV=1	TRUE	-0.472637	0.66111	294152	321391	333202	324197	96490	25565.2	-27238.4	0.915248	-0.127765
1395	1031	tr|L7MK57|L7MK57_9ACAR	N/A	N/A	Putative nuclear pore complex component sc seh1 (Fragment) OS=Rhipicephalus pulchellus PE=2 SV=1	TRUE	0.470196	0.66271	23335.5	20865.9	23957.6	20892.3	7995.9	4339.24	2469.66	1.11836	0.161383
1396	1102	tr|A0A224YE92|A0A224YE92_9ACAR	N/A	N/A	Glycine rich superfamily member OS=Rhipicephalus zambeziensis PE=4 SV=1	TRUE	-0.469787	0.66297	4835.49	6896.55	4088.71	3791.51	2439.26	7196.75	-2061.06	0.701146	-0.512212
1397	212	tr|A0A224ZBZ1|A0A224ZBZ1_9ACAR	N/A	N/A	Voltage-dependent anion channel protein 2 OS=Rhipicephalus zambeziensis PE=4 SV=1	TRUE	0.466663	0.66502	207949	198069	209253	192891	23910.4	27805.5	9880.51	1.04988	0.0702302
1398	776	tr|L7MED0|L7MED0_9ACAR	N/A	N/A	Transgelin (Fragment) OS=Rhipicephalus pulchellus PE=2 SV=1	TRUE	0.464681	0.66633	99378.6	95577.2	100616	90416.8	3134.38	13818.2	3801.37	1.03977	0.0562683
1399	761	tr|L7M866|L7M866_9ACAR	N/A	N/A	Putative bleomycin hydrolases and aminopeptidase of cysteine protease family OS=Rhipicephalus pulchellus PE=2 SV=1	TRUE	-0.461578	0.66837	21653.3	26558.3	20027.9	28217.8	10373.4	15204.1	-4905	0.815312	-0.294576
1400	1144	tr|L7M8Q1|L7M8Q1_9ACAR	N/A	N/A	Putative cop9 signalosome subunit csn2 OS=Rhipicephalus pulchellus PE=2 SV=1	TRUE	0.45562	0.6723	22174.5	19832	18298.1	20079.9	8883.24	623.355	2342.5	1.11812	0.161071
1401	1138	tr|A0A224YXN9|A0A224YXN9_9ACAR	N/A	N/A	Elongation factor Ts, mitochondrial OS=Rhipicephalus zambeziensis PE=3 SV=1	TRUE	0.455187	0.67259	34144.7	26146.8	37945.3	20249	28387.1	10970.2	7997.89	1.30588	0.385027
1402	930	tr|A0A131Z512|A0A131Z512_RHIAP	N/A	N/A	26S proteasome regulatory subunit N12 OS=Rhipicephalus appendiculatus PE=4 SV=1	TRUE	0.432145	0.68791	26248.8	20810.6	36289.1	23210.1	19315.9	10098.6	5438.19	1.26132	0.334933
1403	744	tr|A0A224Z371|A0A224Z371_9ACAR	N/A	N/A	Reductase OS=Rhipicephalus zambeziensis PE=4 SV=1	TRUE	0.430569	0.68897	126537	122173	131384	123087	17458.1	1833.11	4363.75	1.03572	0.0506309
1404	231	tr|A0A224YV64|A0A224YV64_9ACAR	N/A	N/A	Capping protein (Actin filament) muscle Z-line alpha OS=Rhipicephalus zambeziensis PE=3 SV=1	TRUE	0.428056	0.69065	236893	226387	227019	213251	35294.3	23693.8	10505.8	1.04641	0.0654431
1405	605	tr|A0A1E1XST9|A0A1E1XST9_9ACAR	N/A	N/A	Putative 26s proteasome regulatory complex subunit rpn1/psmd2 (Fragment) OS=Amblyomma sculptum PE=2 SV=1	TRUE	0.419962	0.69609	131271	124869	140506	131768	16916.3	20270.7	6401.56	1.05127	0.0721279
1406	1009	tr|L7M9V8|L7M9V8_9ACAR	N/A	N/A	Putative proline and glutamine-rich splicing factor sfpq OS=Rhipicephalus pulchellus PE=2 SV=1	TRUE	0.419775	0.69622	30555.6	28488.6	31063.6	28525.1	5655.46	6383.83	2066.97	1.07255	0.101051
1407	1215	tr|L7MJN9|L7MJN9_9ACAR	N/A	N/A	Putative insulin receptor substrate 1 (Fragment) OS=Rhipicephalus pulchellus PE=2 SV=1	TRUE	0.419742	0.69624	3434.55	2903.58	4311.58	2813.01	2114.04	575.696	530.969	1.18287	0.242288
1408	461	tr|A0A224YKD3|A0A224YKD3_9ACAR	N/A	N/A	Crystallin alpha B OS=Rhipicephalus zambeziensis PE=3 SV=1	TRUE	0.418086	0.69735	866660	815591	919213	865595	142286	156577	51069.1	1.06262	0.0876204
1409	323	tr|L7M975|L7M975_9ACAR	N/A	N/A	Serine/threonine-protein phosphatase OS=Rhipicephalus pulchellus PE=2 SV=1	TRUE	-0.411325	0.70192	205667	224890	211934	221997	78685.4	18983.6	-19222.2	0.914526	-0.128904
1410	727	tr|A0A224Z9R0|A0A224Z9R0_9ACAR	N/A	N/A	Vitellogenin B OS=Rhipicephalus zambeziensis PE=4 SV=1	TRUE	0.410905	0.7022	88994.5	83506.8	89329.4	75046.2	3185.68	22911.2	5487.66	1.06572	0.0918219
1411	203	tr|A0A131YN66|A0A131YN66_RHIAP	N/A	N/A	Uncharacterized protein OS=Rhipicephalus appendiculatus PE=4 SV=1	TRUE	0.407669	0.70439	596437	525785	482302	584205	261706	147028	70652.4	1.13438	0.181898
1412	245	tr|A0A131YXJ4|A0A131YXJ4_RHIAP	N/A	N/A	2-hydroxyacyl-CoA lyase 1 OS=Rhipicephalus appendiculatus PE=3 SV=1	TRUE	0.389473	0.71677	173939	159311	184176	158488	63919.6	12075.7	14627.4	1.09182	0.12673
1413	858	tr|A0A0K8RH49|A0A0K8RH49_IXORI	N/A	N/A	Putative cuticle protein OS=Ixodes ricinus PE=2 SV=1	TRUE	-0.388602	0.71737	174993	181710	187678	177338	28325.4	9692.02	-6716.79	0.963036	-0.0543389
1414	801	tr|L7M3J7|L7M3J7_9ACAR	N/A	N/A	H/ACA ribonucleoprotein complex subunit OS=Rhipicephalus pulchellus PE=2 SV=1	TRUE	-0.383992	0.72052	4306.1	5739.17	4371.69	3558.35	1446.08	6300.24	-1433.07	0.7503	-0.41446
1415	968	tr|A0A1E1X3J5|A0A1E1X3J5_9ACAR	N/A	N/A	Putative cystein protease calpain-b (Fragment) OS=Amblyomma aureolatum PE=2 SV=1	TRUE	-0.382003	0.72189	33196.9	39336.7	43615.7	33889.8	25277.9	11662	-6139.73	0.843918	-0.244825
1416	934	tr|L7MB29|L7MB29_9ACAR	N/A	N/A	Putative transcription factor nfat subunit nf45 OS=Rhipicephalus pulchellus PE=2 SV=1	TRUE	-0.381835	0.722	56074	68432.3	60826.1	61039.6	43247.6	35668.1	-12358.3	0.819409	-0.287345
1417	604	tr|L7M5B4|L7M5B4_9ACAR	N/A	N/A	Putative 3-hydroxyacyl-coa dehydrogenase OS=Rhipicephalus pulchellus PE=2 SV=1	TRUE	-0.376891	0.7254	32767.4	35586.3	33492.6	30717.3	7031.81	10880.2	-2818.92	0.920786	-0.119062
1418	1252	tr|A0A131Y342|A0A131Y342_IXORI	N/A	N/A	Adenosylhomocysteinase OS=Ixodes ricinus PE=2 SV=1	TRUE	-0.369833	0.73026	37601.8	41585	35838.5	50279.1	4119.13	18194.2	-3983.21	0.904215	-0.145262
1419	1261	tr|B7Q368|B7Q368_IXOSC	N/A	N/A	High-density lipoprotein-binding protein, putative OS=Ixodes scapularis GN=8035203 PE=4 SV=1	TRUE	-0.366498	0.73256	10091.3	12911.9	10441.8	11556.2	1798.98	13208	-2820.59	0.781551	-0.355588
1420	975	tr|A0A224ZBX2|A0A224ZBX2_9ACAR	N/A	N/A	Zinc finger CCCH domain-containing protein 11A OS=Rhipicephalus zambeziensis PE=4 SV=1	TRUE	0.364095	0.73422	101148	81808.1	131997	96523.5	81978.7	41758.2	19339.7	1.2364	0.306149
1421	1184	tr|A0A224Z318|A0A224Z318_9ACAR	N/A	N/A	Mitochondrial import receptor subunit TOM70 (Fragment) OS=Rhipicephalus zambeziensis PE=4 SV=1	TRUE	0.346765	0.74624	3202.44	2495.1	2165.3	2237.91	3028.71	1819.3	707.347	1.2835	0.360078
1422	166	tr|A0A131XL81|A0A131XL81_9ACAR	N/A	N/A	Putative medium chain acyl-coa dehydrogenase OS=Hyalomma excavatum PE=2 SV=1	TRUE	0.345136	0.74738	334737	296250	418617	299478	192137	19712.8	38487	1.12991	0.176213
1423	1212	tr|L7LXP1|L7LXP1_9ACAR	N/A	N/A	Putative hsp90 co-chaperone p23 OS=Rhipicephalus pulchellus PE=2 SV=1	TRUE	-0.344105	0.7481	17414.4	20829.9	16354.7	29687.7	2686.25	16980.6	-3415.46	0.836031	-0.258372
1424	477	tr|L7MF18|L7MF18_9ACAR	N/A	N/A	Putative f-actin capping protein beta subunit (Fragment) OS=Rhipicephalus pulchellus PE=2 SV=1	TRUE	0.342784	0.74902	178894	163865	216099	165758	75311.2	9755.91	15029.1	1.09172	0.126599
1425	1468	tr|A0A131XI02|A0A131XI02_9ACAR	N/A	N/A	Uncharacterized protein (Fragment) OS=Hyalomma excavatum PE=2 SV=1	TRUE	0.341377	0.75	31801.8	27212.3	32580.8	34752.3	6500.16	22360.3	4589.53	1.16866	0.224851
1426	811	tr|L7M7H3|L7M7H3_9ACAR	N/A	N/A	Putative skd/vacuolar sorting protein OS=Rhipicephalus pulchellus PE=2 SV=1	TRUE	0.340198	0.75082	53590.6	43010.4	67426.9	55426.3	45467.8	28885.2	10580.3	1.24599	0.317296
1427	521	tr|A0A131YT82|A0A131YT82_RHIAP	N/A	N/A	Acylpyruvate hydrolase OS=Rhipicephalus appendiculatus PE=4 SV=1	TRUE	0.331668	0.75679	162860	158111	165995	156970	17279.7	17788.1	4748.77	1.03003	0.0426924
1428	1231	tr|A0A131Z1M0|A0A131Z1M0_RHIAP	N/A	N/A	RNA-binding protein 4 OS=Rhipicephalus appendiculatus PE=4 SV=1	TRUE	0.326644	0.76031	18359.6	15044.3	24182.4	13178.4	11801.4	13029.4	3315.28	1.22037	0.287315
1429	1331	tr|L7M3G7|L7M3G7_9ACAR	N/A	N/A	Uncharacterized protein OS=Rhipicephalus pulchellus PE=2 SV=1	TRUE	0.323543	0.76249	21720.9	19419.5	25935.3	20471.2	12133.1	2136.54	2301.31	1.1185	0.161571
1430	893	tr|A0A224Y9K2|A0A224Y9K2_9ACAR	N/A	N/A	Glycine rich superfamily member OS=Rhipicephalus zambeziensis PE=4 SV=1	TRUE	0.321779	0.76373	9445.24	8190.32	10251	11623.4	2268.51	6362.57	1254.92	1.15322	0.205667
1431	1317	tr|L7MK14|L7MK14_9ACAR	N/A	N/A	Putative translation initiation factor if-2 (Fragment) OS=Rhipicephalus pulchellus PE=2 SV=1	TRUE	-0.309702	0.77225	23137	26205.4	25881.2	31927.2	11125.1	13065.7	-3068.39	0.88291	-0.179662
1432	509	tr|A0A224YPW0|A0A224YPW0_9ACAR	N/A	N/A	Hydroxyacylglutathione hydrolase OS=Rhipicephalus zambeziensis PE=3 SV=1	TRUE	0.304142	0.77619	233267	212218	234868	279453	9444.81	119497	21048.7	1.09918	0.136433
1433	748	tr|M1H857|M1H857_RHIAP	N/A	N/A	Ferritin OS=Rhipicephalus appendiculatus GN=FER2 PE=2 SV=1	TRUE	-0.295268	0.78248	20713.4	25541.4	19089	17414	3176.55	28142.3	-4827.98	0.810974	-0.302272
1434	1350	tr|F1PM34|F1PM34_CANLF	N/A	N/A	Glypican 3 OS=Canis lupus familiaris GN=GPC3 PE=3 SV=2	TRUE	0.280406	0.79307	1873.63	1645.09	1929.16	1218.71	1028.76	966.703	228.541	1.13892	0.187671
1435	911	tr|L7M6M3|L7M6M3_9ACAR	N/A	N/A	Putative leucyl-trna synthetase OS=Rhipicephalus pulchellus PE=2 SV=1	TRUE	0.276523	0.79585	34004.5	31855.3	32604.1	36577	2451.43	13237.2	2149.26	1.06747	0.0941949
1436	359	tr|Q86G64|Q86G64_DERVA	N/A	N/A	40S ribosomal protein S5 OS=Dermacentor variabilis PE=2 SV=1	TRUE	-0.264092	0.80476	177640	183212	174383	178059	13620	33907.9	-5571.57	0.969589	-0.044554
1437	833	tr|A0A131XCH9|A0A131XCH9_9ACAR	N/A	N/A	Putative eukaryotic translation initiation factor 4 gamma OS=Hyalomma excavatum PE=2 SV=1	TRUE	-0.247327	0.81683	22081.1	22615.9	21523.7	23103.1	3168.89	1996.6	-534.827	0.976352	-0.0345271
1438	1166	tr|A0A023G079|A0A023G079_9ACAR	N/A	N/A	Putative aicar transformylase/imp cyclohydrolase/methylglyoxal synthase (Fragment) OS=Amblyomma parvum PE=2 SV=1	TRUE	-0.247328	0.81683	134433	137189	136157	140227	16547.4	9934.92	-2756.05	0.979911	-0.029278
1439	1109	tr|A0A224Z5A3|A0A224Z5A3_9ACAR	N/A	N/A	Vacuolar protein sorting-associated protein VTA1 OS=Rhipicephalus zambeziensis PE=4 SV=1	TRUE	0.219836	0.83676	27598.9	24345.4	40134.5	26551.3	21896.7	13328.5	3253.56	1.13364	0.180965
1440	1157	tr|G3MIA7|G3MIA7_9ACAR	N/A	N/A	Uncharacterized protein (Fragment) OS=Amblyomma maculatum PE=2 SV=1	TRUE	-0.218371	0.83783	18613.3	20392.7	17863	15247.1	2125.87	13952.6	-1779.4	0.912744	-0.131719
1441	1478	tr|A0A224YV36|A0A224YV36_9ACAR	N/A	N/A	Carbamoyl-phosphate synthase / aspartate carbamoyltransferase / dihydroorotase OS=Rhipicephalus zambeziensis PE=3 SV=1	TRUE	-0.215044	0.84025	17018.1	20321.3	23619.8	13805.5	13577.8	22879.3	-3303.14	0.837454	-0.255918
1442	817	tr|C9W1M1|C9W1M1_RHISA	N/A	N/A	Mitochondrial ATP synthase epsilon chain OS=Rhipicephalus sanguineus PE=2 SV=1	TRUE	0.205058	0.84754	255871	254874	258281	257623	5964.46	5952.41	997.617	1.00391	0.00563592
1443	543	tr|A0A224YXL8|A0A224YXL8_9ACAR	N/A	N/A	Dynein intermediate chain cytosolic OS=Rhipicephalus zambeziensis PE=4 SV=1	TRUE	-0.196208	0.85401	3735.44	4152.39	3882.38	2600.61	1331.18	3431.51	-416.949	0.899588	-0.152663
1444	695	tr|A0A1E1X5A2|A0A1E1X5A2_9ACAR	N/A	N/A	Alpha-1,4 glucan phosphorylase (Fragment) OS=Amblyomma aureolatum PE=2 SV=1	TRUE	0.180426	0.86559	165929	160545	191194	160203	51665.8	1645.03	5384.7	1.03354	0.0475945
1445	1111	tr|A0A1E1X8X0|A0A1E1X8X0_9ACAR	N/A	N/A	Putative deah-box rna helicase OS=Amblyomma aureolatum PE=2 SV=1	TRUE	0.177629	0.86765	2665.92	2586.14	2743.78	2558.22	634.172	450.49	79.7762	1.03085	0.043831
1446	300	tr|A0A224Z7S1|A0A224Z7S1_9ACAR	N/A	N/A	Thioredoxin/protein disulfide isomerase OS=Rhipicephalus zambeziensis PE=3 SV=1	TRUE	-0.171084	0.87246	674392	683188	696681	677734	84827.8	27099.9	-8796.09	0.987125	-0.0186954
1447	360	tr|A0A224YQE4|A0A224YQE4_9ACAR	N/A	N/A	TIL domain containing protein OS=Rhipicephalus zambeziensis PE=4 SV=1	TRUE	0.167228	0.8753	17017.8	16834.7	17551.4	16250.5	1044.27	1583.33	183.123	1.01088	0.0156085
1448	1388	tr|A0A131XME0|A0A131XME0_9ACAR	N/A	N/A	Uncharacterized protein (Fragment) OS=Hyalomma excavatum PE=2 SV=1	TRUE	0.164385	0.8774	36636.9	36209.7	37256.5	35646	4243.41	1500.86	427.18	1.0118	0.0169204
1449	1081	tr|L7M253|L7M253_9ACAR	N/A	N/A	Putative host cell transcription factor hcfc1 OS=Rhipicephalus pulchellus PE=2 SV=1	TRUE	0.157184	0.88271	15460.4	14984.6	17115.6	14533.4	4471	2738.51	475.807	1.03175	0.0450977
1450	1303	tr|F1P6P2|F1P6P2_CANLF	N/A	N/A	Transgelin OS=Canis lupus familiaris GN=TAGLN2 PE=3 SV=2	TRUE	-0.155875	0.88368	9948.44	10717.3	14163.3	12166.1	7302.15	4433.86	-768.812	0.928264	-0.107393
1451	1237	tr|L7LTU7|L7LTU7_9ACAR	N/A	N/A	Putative methylenetetrahydrofolate dehydrogenase/methylenetetrahydrofolate cyclohydrolase OS=Rhipicephalus pulchellus PE=2 SV=1	TRUE	-0.142683	0.89344	15390	17622.7	13750.4	3035.38	3717.19	26846	-2232.62	0.87331	-0.195435
1452	836	tr|A7LH43|A7LH43_HAELO	N/A	N/A	Protein disulfide-isomerase (Fragment) OS=Haemaphysalis longicornis GN=PDI PE=2 SV=1	TRUE	0.140198	0.89528	21028.8	20723.8	20436.8	19769.7	1813.7	3303.16	305.022	1.01472	0.0210795
1453	1433	tr|J9P710|J9P710_CANLF	N/A	N/A	Uncharacterized protein OS=Canis lupus familiaris GN=LOC100855634 PE=3 SV=1	TRUE	-0.132794	0.90077	8451.33	9140.44	7500	12325.1	6921.02	5734.51	-689.102	0.92461	-0.113084
1454	568	tr|A0A1E1XNG1|A0A1E1XNG1_9ACAR	N/A	N/A	Putative diacetyl reductase/l-xylulose reductase (Fragment) OS=Amblyomma sculptum PE=2 SV=1	TRUE	0.131125	0.90201	458768	453893	465987	468654	23732.5	59867.2	4875.39	1.01074	0.0154138
1455	1161	tr|A0A224YTA6|A0A224YTA6_9ACAR	N/A	N/A	Alpha-aminoadipic semialdehyde synthase OS=Rhipicephalus zambeziensis PE=4 SV=1	TRUE	0.126867	0.90517	7157.4	6663.48	7356.08	3348.92	1726.97	6518.32	493.919	1.07412	0.103159
1456	751	tr|L7M813|L7M813_9ACAR	N/A	N/A	Putative atp-dependent rna helicase ddx19a OS=Rhipicephalus pulchellus PE=2 SV=1	TRUE	0.126205	0.90566	117164	111566	134632	105089	50148.2	58197.6	5597.68	1.05017	0.0706281
1457	773	tr|G3MLZ4|G3MLZ4_9ACAR	N/A	N/A	Uncharacterized protein OS=Amblyomma maculatum PE=2 SV=1	TRUE	-0.121897	0.90886	83089.6	86798.7	111195	85694.1	49960.1	16785	-3709.18	0.957267	-0.0630069
1458	619	tr|A0A131XFV4|A0A131XFV4_9ACAR	N/A	N/A	Putative ribosomal protein l11 (Fragment) OS=Hyalomma excavatum PE=2 SV=1	TRUE	-0.121262	0.90933	521912	523715	526833	534339	11483.8	23051.1	-1803	0.996557	-0.00497536
1459	331	tr|V5I100|V5I100_IXORI	N/A	N/A	Putative 60s ribosomal protein l23 apis mellifera (Fragment) OS=Ixodes ricinus PE=2 SV=1	TRUE	-0.109357	0.91819	1.29141e+06	1.3357e+06	1.61007e+06	1.28657e+06	675203	190602	-44296.5	0.966837	-0.0486561
1460	799	tr|A0A224YU44|A0A224YU44_9ACAR	N/A	N/A	Bifunctional glutamyl/prolyl-tRNA synthetase OS=Rhipicephalus zambeziensis PE=3 SV=1	TRUE	0.107548	0.91953	65698.5	63964	80077.4	61678.6	26030.4	10133.7	1734.45	1.02712	0.0385993
1461	1213	tr|L7MB21|L7MB21_9ACAR	N/A	N/A	Putative gtp-binding protein drg2 odn superfamily OS=Rhipicephalus pulchellus PE=2 SV=1	TRUE	0.0994524	0.92556	5605.73	5261.76	5968.14	5931.83	4457.91	4001.87	343.976	1.06537	0.0913585
1462	1120	tr|L7M3F0|L7M3F0_9ACAR	N/A	N/A	Uncharacterized protein OS=Rhipicephalus pulchellus PE=2 SV=1	TRUE	0.0889961	0.93336	105124	104735	102856	105155	5485.83	5215.84	388.942	1.00371	0.00534765
1463	1373	tr|A0A224YDZ8|A0A224YDZ8_9ACAR	N/A	N/A	Replication factor A3 OS=Rhipicephalus zambeziensis PE=4 SV=1	TRUE	0.0889648	0.93339	4282.44	3996.93	5402.78	1313.39	2416.63	5005.7	285.507	1.07143	0.0995397
1464	27	tr|A0A034WXH7|A0A034WXH7_RHIMP	N/A	N/A	Vitellogenin 4 (Fragment) OS=Rhipicephalus microplus PE=4 SV=1	TRUE	-0.0882282	0.93394	4.66558e+06	4.70211e+06	4.83635e+06	4.74375e+06	695430	175006	-36528.7	0.992231	-0.0112514
1465	1369	tr|A0A224YLB6|A0A224YLB6_9ACAR	N/A	N/A	Lipocalin OS=Rhipicephalus zambeziensis PE=4 SV=1	TRUE	0.0794882	0.94046	12484.7	11727.8	12676.9	2493.7	742.018	16476.4	756.91	1.06454	0.0902296
1466	401	tr|L7M2D4|L7M2D4_9ACAR	N/A	N/A	NAD-dependent protein deacylase OS=Rhipicephalus pulchellus PE=2 SV=1	TRUE	0.0783389	0.94132	68482.4	67176.6	66272.9	56604.6	5857.39	28272.3	1305.88	1.01944	0.0277762
1467	1071	tr|L7LW36|L7LW36_9ACAR	N/A	N/A	Clathrin light chain OS=Rhipicephalus pulchellus PE=2 SV=1	TRUE	0.0582716	0.95633	54483.9	54140.2	58133.8	56540.8	8751.95	5273.87	343.77	1.00635	0.00913163
1468	270	tr|A0A131XGP6|A0A131XGP6_9ACAR	N/A	N/A	Putative trna-specific adenosine deaminase 1 OS=Hyalomma excavatum PE=2 SV=1	TRUE	-0.0546466	0.95904	221221	221882	213005	218400	18828.7	9169.2	-660.745	0.997022	-0.00430264
1469	197	tr|A0A224ZB69|A0A224ZB69_9ACAR	N/A	N/A	Tripeptidyl-peptidase II OS=Rhipicephalus zambeziensis PE=4 SV=1	TRUE	0.0485064	0.96364	106472	105287	107421	122220	5372.34	41966.7	1184.88	1.01125	0.016145
1470	693	tr|A0A131YR95|A0A131YR95_RHIAP	N/A	N/A	Amidase OS=Rhipicephalus appendiculatus PE=4 SV=1	TRUE	-0.0449754	0.96628	117935	119861	93829.8	121672	54303.8	50502.9	-1925.63	0.983934	-0.0233659
1471	715	tr|A0A131YW36|A0A131YW36_RHIAP	N/A	N/A	RNA binding protein fox-1 OS=Rhipicephalus appendiculatus PE=4 SV=1	TRUE	-0.0347041	0.97398	61645.2	61821.6	60118	59902.8	6424.04	6019.1	-176.386	0.997147	-0.00412212
1472	315	tr|A0A224YYL9|A0A224YYL9_9ACAR	N/A	N/A	Heat shock 70 kDa protein OS=Rhipicephalus zambeziensis PE=3 SV=1	TRUE	-0.0337247	0.97471	114248	114645	112572	111980	3017.45	20166.4	-397.029	0.996537	-0.0050049
1473	655	tr|A0A224YQU1|A0A224YQU1_9ACAR	N/A	N/A	Dihydrolipoamide acetyltransferase component of pyruvate dehydrogenase complex OS=Rhipicephalus zambeziensis PE=3 SV=1	TRUE	0.0296629	0.97776	81414.1	81288.9	80048.6	81811.8	3679.11	6318.2	125.213	1.00154	0.00222054
1474	846	tr|L7M7K0|L7M7K0_9ACAR	N/A	N/A	Putative rab2a member ras oncoprotein family OS=Rhipicephalus pulchellus PE=2 SV=1	TRUE	-0.0287553	0.97844	43672.9	43798.6	40698.9	44910	7303.28	2009.97	-125.756	0.997129	-0.00414828
1475	290	tr|A0A224YY37|A0A224YY37_9ACAR	N/A	N/A	Ribose-phosphate pyrophosphokinase OS=Rhipicephalus zambeziensis PE=3 SV=1	TRUE	-0.0276939	0.97923	414924	417620	416658	504277	13449.4	168089	-2696.18	0.993544	-0.00934432
1476	1359	tr|A0A224Z3V5|A0A224Z3V5_9ACAR	N/A	N/A	M7GpppX diphosphatase OS=Rhipicephalus zambeziensis PE=4 SV=1	TRUE	-0.0276815	0.97924	3936.93	4003.75	3179.49	1954.55	1578.47	3871.39	-66.8176	0.983311	-0.0242799
1477	1135	tr|A0A131YR30|A0A131YR30_RHIAP	N/A	N/A	NADH dehydrogenase (Ubiquinone) Fe-S protein 8 OS=Rhipicephalus appendiculatus PE=3 SV=1	TRUE	-0.020786	0.98441	101473	101591	103793	102340	9184.09	3651.21	-118.607	0.998833	-0.00168532
1478	280	tr|A0A131YNP5|A0A131YNP5_RHIAP	N/A	N/A	Solute carrier family 25 (Mitochondrial adenine nucleotide translocator), member 4/5/6/31 OS=Rhipicephalus appendiculatus PE=3 SV=1	TRUE	0.0190814	0.98569	265752	264931	292637	265949	74444.5	2087.31	820.45	1.0031	0.0044609
1479	959	tr|L7M2Z7|L7M2Z7_9ACAR	N/A	N/A	Putative rna-binding protein OS=Rhipicephalus pulchellus PE=2 SV=1	TRUE	-0.0157054	0.98822	3887.69	3919.16	5178.71	4297.79	2367.16	2537.32	-31.4651	0.991971	-0.0116295
1480	1181	tr|A0A1E1XRG3|A0A1E1XRG3_9ACAR	N/A	N/A	Putative dynamin-like gtp binding protein (Fragment) OS=Amblyomma sculptum PE=2 SV=1	TRUE	0.00626193	0.9953	1465.34	1458.14	872.91	955.682	1347.58	1466.16	7.19949	1.00494	0.00710568
1481	1168	tr|F1PYX9|F1PYX9_CANLF	N/A	N/A	Serpin family G member 1 OS=Canis lupus familiaris GN=SERPING1 PE=3 SV=2	TRUE	-0.00618983	0.99536	113203	113860	10062.6	111235	183575	10972.3	-657.213	0.994228	-0.00835149

## Sheet: Tick Gut RsJ vs. Gut RsS
										RsJ	RsS
Row	Index	Peak Name	m/z	Ret. Time	Group	Species	Use	t-value	p-value	Mean 1	Mean 2	Median 1	Median 2	Sigma 1	Sigma 2	Delta	Fold Change	Log (Fold Change)
1	5	tr|F1PIX8|F1PIX8_CANLF	N/A	N/A	Complement C3 OS	Canis lupus familiaris GN	TRUE	-182.705	5.3835e-09	944355	8.45013e+06	916009	8.4421e+06	60380	37647.1	-7.50578e+06	0.111756	-0.951728
2	276	tr|E2QUV3|E2QUV3_CANLF	N/A	N/A	Alpha 2-HS glycoprotein OS	Canis lupus familiaris GN	TRUE	-99.789	6.0469e-08	348899	4.09249e+06	349254	4.10076e+06	7722.79	64517.5	-3.74359e+06	0.0852536	-1.06929
3	81	tr|L7M5D0|L7M5D0_9ACAR	N/A	N/A	Putative synaptic vesicle membrane protein vat-1 OS	Rhipicephalus pulchellus PE	TRUE	-91.4736	8.5629e-08	2768.92	346348	2034.22	349748	2117.79	6151.31	-343579	0.00799463	-6.96675
4	66	tr|G1K2D9|G1K2D9_CANLF	N/A	N/A	Haptoglobin OS	Canis lupus familiaris GN	TRUE	-86.4206	1.0747e-07	1.24337e+06	7.09295e+06	1.23976e+06	7.13188e+06	53059.1	104544	-5.84958e+06	0.175297	-3.6105
5	181	tr|L7M5J9|L7M5J9_9ACAR	N/A	N/A	Putative electron transfer flavoprotein alpha subunit OS	Rhipicephalus pulchellus PE	TRUE	67.9844	2.8047e-07	1.23605e+06	579233	1.2334e+06	581021	11073.9	12545.6	656817	2.13394	-3.76026
6	180	tr|F1PDY8|F1PDY8_CANLF	N/A	N/A	Carbonic anhydrase 2 OS	Canis lupus familiaris GN	TRUE	-66.2764	3.105e-07	122675	1.53586e+06	128461	1.53759e+06	26498.5	25725.3	-1.41319e+06	0.0798736	-1.42862
7	443	tr|F6XH46|F6XH46_CANLF	N/A	N/A	Glutathione peroxidase OS	Canis lupus familiaris GN	TRUE	-65.4452	3.2656e-07	36494	419573	36947.4	417327	4397.37	9135.16	-383079	0.086979	-0.89406
8	1353	tr|B7QBY6|B7QBY6_IXOSC	N/A	N/A	Glyoxalase, putative OS	Ixodes scapularis GN	TRUE	-65.3408	3.2865e-07	31137.5	380322	28573.6	379703	5342.44	7558.77	-349185	0.0818713	-2.76061
9	1363	tr|A0A224YTT6|A0A224YTT6_9ACAR	N/A	N/A	Arginase OS	Rhipicephalus zambeziensis PE	TRUE	-64.4175	3.4789e-07	6104.43	82717.3	5535.87	82682.7	1128.9	1723.08	-76612.8	0.0737987	-1.93286
10	708	tr|F1PG39|F1PG39_CANLF	N/A	N/A	Inter-alpha-trypsin inhibitor heavy chain 2 OS	Canis lupus familiaris GN	TRUE	-63.8452	3.6052e-07	19765.2	198286	20980.8	200119	2247.53	4289.99	-178521	0.0996803	-6.89107
11	104	tr|E2R4E7|E2R4E7_CANLF	N/A	N/A	Afamin OS	Canis lupus familiaris GN	TRUE	-63.3429	3.7208e-07	134215	1.14526e+06	135891	1.14523e+06	6074.52	26970.3	-1.01104e+06	0.117192	-4.85448
12	124	tr|F1Q418|F1Q418_CANLF	N/A	N/A	Inter-alpha-trypsin inhibitor heavy chain 1 OS	Canis lupus familiaris GN	TRUE	-61.0711	4.3056e-07	97254	1.08206e+06	91579	1.08143e+06	27093.5	6785.68	-984806	0.0898786	-1.58332
13	67	tr|A0A131YG23|A0A131YG23_RHIAP	N/A	N/A	3'-phosphoadenosine 5'-phosphosulfate synthase OS	Rhipicephalus appendiculatus PE	TRUE	-55.8018	6.1749e-07	509827	1.3724e+06	512914	1.38199e+06	7389.51	25733.7	-862570	0.371487	-2.31486
14	15	tr|J9NTL7|J9NTL7_CANLF	N/A	N/A	Uncharacterized protein OS	Canis lupus familiaris GN	TRUE	-55.6973	6.2213e-07	229313	1.37352e+06	228048	1.38054e+06	26251.5	24019.8	-1.14421e+06	0.166952	-1.35856
15	7	tr|F6UME0|F6UME0_CANLF	N/A	N/A	Alpha-2-macroglobulin OS	Canis lupus familiaris GN	TRUE	-55.1167	6.4873e-07	201201	2.30952e+06	202738	2.34552e+06	3089.06	66182	-2.10832e+06	0.0871181	-3.01717
16	433	tr|L7M1V2|L7M1V2_9ACAR	N/A	N/A	Putative isovaleryl coenzyme a dehydrogenase OS	Rhipicephalus pulchellus PE	TRUE	54.6378	6.7175e-07	246568	97782.4	246719	98821	4263.62	2016.89	148786	2.5216	-1.23563
17	374	tr|F1PBL4|F1PBL4_CANLF	N/A	N/A	Fibrinogen alpha chain OS	Canis lupus familiaris GN	TRUE	-54.012	7.0339e-07	154467	1.67549e+06	148085	1.68069e+06	19039.5	44906.6	-1.52102e+06	0.0921921	-1.97121
18	1318	tr|L7MIR1|L7MIR1_9ACAR	N/A	N/A	Putative bitil peptide (Fragment) OS	Rhipicephalus pulchellus PE	TRUE	53.9694	7.0562e-07	59254.7	17166.1	59258.3	17564.7	612.144	1204.09	42088.6	3.45184	-5.2004
19	1246	tr|A0A1E1X7S7|A0A1E1X7S7_9ACAR	N/A	N/A	Putative aldehyde dehydrogenase OS	Amblyomma aureolatum PE	TRUE	53.5158	7.2981e-07	235493	11783.4	235087	13636.3	2874.9	6645.18	223710	19.9852	-5.5712
20	377	tr|A0A224YGA0|A0A224YGA0_9ACAR	N/A	N/A	3-hydroxyacyl-CoA dehydrogenase OS	Rhipicephalus zambeziensis PE	TRUE	52.1699	8.08e-07	873194	326614	880832	322775	16044.1	8478.49	546581	2.67348	-1.57676
21	19	sp|P60524|HBB_CANLF	N/A	N/A	Hemoglobin subunit beta OS	Canis lupus familiaris GN	TRUE	-51.8787	8.2626e-07	2.61117e+06	3.51231e+07	2.47938e+06	3.51179e+07	301076	1.04287e+06	-3.2512e+07	0.0743432	-1.0424
22	1278	tr|L7LZY7|L7LZY7_9ACAR	N/A	N/A	Putative 26s proteasome regulatory complex subunit OS	Rhipicephalus pulchellus PE	TRUE	-51.1174	8.7654e-07	53548.9	99515.2	53689.3	99128.3	1070.95	1130.89	-45966.3	0.538098	-1.25415
23	1247	tr|L7N0F2|L7N0F2_CANLF	N/A	N/A	Uncharacterized protein OS	Canis lupus familiaris PE	TRUE	-48.9403	1.043e-06	72587.7	415084	72527	417655	1737.77	11996.1	-342496	0.174875	-5.02545
24	233	tr|A0A131Z4L0|A0A131Z4L0_RHIAP	N/A	N/A	Glutathione S-transferase OS	Rhipicephalus appendiculatus PE	TRUE	-47.9034	1.1361e-06	168547	1.14221e+06	169064	1.16055e+06	11589.7	33242.5	-973664	0.147562	-1.03418
25	599	tr|E2QYU2|E2QYU2_CANLF	N/A	N/A	Clusterin OS	Canis lupus familiaris GN	TRUE	-47.1691	1.2084e-06	12516.7	292855	12817.7	288764	1272.91	10215	-280338	0.0427404	-4.37348
26	1128	tr|F6Y713|F6Y713_CANLF	N/A	N/A	Alpha-1-acid glycoprotein OS	Canis lupus familiaris GN	TRUE	-46.3829	1.2923e-06	1557.24	36602.2	1445.73	36532.6	861.489	985.107	-35045	0.0425451	-3.1682
27	1137	tr|V9MLX6|V9MLX6_RHIAP	N/A	N/A	Cytochrome c oxidase subunit 2 OS	Rhipicephalus appendiculatus GN	TRUE	-45.6313	1.3795e-06	30841.4	117756	29443.1	117826	3291.34	225.439	-86914.2	0.26191	-2.70615
28	146	tr|A0A131YK23|A0A131YK23_RHIAP	N/A	N/A	1-pyrroline-5-carboxylate dehydrogenase OS	Rhipicephalus appendiculatus PE	TRUE	44.9319	1.4672e-06	174171	57684.2	175476	57743.2	4488.83	117.369	116487	3.01938	-2.02404
29	1444	tr|V5IGE3|V5IGE3_IXORI	N/A	N/A	Uncharacterized protein (Fragment) OS	Ixodes ricinus PE	TRUE	-44.6811	1.5004e-06	2003.12	237753	1115.31	241358	1884.29	8942.42	-235750	0.00842522	-4.42091
30	1131	tr|L7LQQ6|L7LQQ6_9ACAR	N/A	N/A	Putative microplusin-like antibacteral peptide OS	Rhipicephalus pulchellus PE	TRUE	-44.2543	1.559e-06	5182.77	149936	5453.25	148410	1096.47	5558.31	-144753	0.0345666	-0.942236
31	9	tr|J9P8M2|J9P8M2_CANLF	N/A	N/A	Fibronectin OS	Canis lupus familiaris GN	TRUE	-43.8513	1.617e-06	140025	1.19208e+06	134075	1.17425e+06	10633.3	40170.8	-1.05205e+06	0.117463	-0.790112
32	668	tr|L7M587|L7M587_9ACAR	N/A	N/A	Superoxide dismutase OS	Rhipicephalus pulchellus PE	TRUE	-43.1999	1.7166e-06	63072.1	189001	60621.5	188402	4632.15	2008.78	-125929	0.333713	-6.56128
33	225	tr|L7M817|L7M817_9ACAR	N/A	N/A	Putative peptid OS	Rhipicephalus pulchellus PE	TRUE	42.2015	1.8846e-06	507959	165388	504953	164120	12853.9	5697.21	342571	3.07132	-2.67083
34	774	tr|E1CAX9|E1CAX9_HAELO	N/A	N/A	Vitellogenin-1 OS	Haemaphysalis longicornis GN	TRUE	-40.7533	2.1665e-06	78135.5	388768	75316.3	394812	5358.18	12065.9	-310632	0.200982	-1.79435
35	607	tr|L7M0M1|L7M0M1_9ACAR	N/A	N/A	Putative lethal 2 35di OS	Rhipicephalus pulchellus PE	TRUE	40.7294	2.1716e-06	441320	107815	437042	106683	7791.15	11850.9	333505	4.09331	-3.10861
36	298	tr|A0A1E1XJX4|A0A1E1XJX4_9ACAR	N/A	N/A	Putative secreted protein (Fragment) OS	Amblyomma sculptum PE	TRUE	-39.7533	2.3924e-06	732215	1.87761e+06	728223	1.87049e+06	29645.8	40145.1	-1.1454e+06	0.389971	-2.34064
37	249	tr|E2R081|E2R081_CANLF	N/A	N/A	Serpin family B member 10 OS	Canis lupus familiaris GN	TRUE	-39.4639	2.4632e-06	134697	759528	140658	766141	11542.3	24876.2	-624831	0.177343	-1.29952
38	147	tr|A0A224YSJ1|A0A224YSJ1_9ACAR	N/A	N/A	Acetyl coa hydrolase OS	Rhipicephalus zambeziensis PE	TRUE	39.3599	2.4892e-06	1.83986e+06	510419	1.81823e+06	502682	56356.9	15699.1	1.32944e+06	3.60461	-5.6182
39	434	tr|J9P9J6|J9P9J6_CANLF	N/A	N/A	Uncharacterized protein OS	Canis lupus familiaris PE	TRUE	-39.2802	2.5095e-06	70993.4	391441	70643	399130	1789.57	14016.3	-320447	0.181364	-1.19771
40	1258	tr|A0A131XQ18|A0A131XQ18_9ACAR	N/A	N/A	Putative fatty acid-binding protein fabp (Fragment) OS	Hyalomma excavatum PE	TRUE	-39.1399	2.5456e-06	205139	1.66076e+06	205195	1.67476e+06	1873.01	64388.3	-1.45562e+06	0.123521	-0.581082
41	288	tr|C9W1P9|C9W1P9_RHISA	N/A	N/A	40S ribosomal protein S8 OS	Rhipicephalus sanguineus PE	TRUE	38.9312	2.6005e-06	1.25512e+06	705194	1.26275e+06	698155	19836.4	14321.8	549926	1.77982	-0.769069
42	420	tr|L7M4T4|L7M4T4_9ACAR	N/A	N/A	Uncharacterized protein OS	Rhipicephalus pulchellus PE	TRUE	38.0951	2.8358e-06	432641	61999	430218	60428	5719.05	15851.7	370642	6.97818	-0.736101
43	449	tr|B7PXJ0|B7PXJ0_IXOSC	N/A	N/A	Eukaryotic peptide chain release factor subunit, putative OS	Ixodes scapularis GN	TRUE	37.9627	2.8755e-06	285314	206179	285375	207963	1321.45	3359.99	79134.4	1.38381	-1.71841
44	263	tr|A0A023FJC0|A0A023FJC0_9ACAR	N/A	N/A	Putative fibrillarin (Fragment) OS	Amblyomma cajennense PE	TRUE	37.1295	3.1418e-06	1.96155e+06	701129	1.98144e+06	696583	57877.9	10357.2	1.26042e+06	2.7977	-1.65239
45	335	tr|J9PAW5|J9PAW5_CANLF	N/A	N/A	Uncharacterized protein OS	Canis lupus familiaris PE	TRUE	-37.0889	3.1556e-06	169926	1.40849e+06	170609	1.41676e+06	9310.17	57087	-1.23857e+06	0.120644	-1.32576
46	186	tr|A0A0C9SCJ0|A0A0C9SCJ0_AMBAM	N/A	N/A	Putative 60 kDa chaperonin (Fragment) OS	Amblyomma americanum PE	TRUE	36.4959	3.3652e-06	4.63681e+06	476827	4.55737e+06	499659	182607	75049.4	4.15998e+06	9.7243	-7.27278
47	342	tr|L7M679|L7M679_9ACAR	N/A	N/A	Putative f0f1-type atp synthase gamma subunit OS	Rhipicephalus pulchellus PE	TRUE	36.3736	3.4105e-06	423796	5356.01	433502	4974.71	19897.4	1055.69	418440	79.1253	-1.2328
48	1072	tr|L7MLR0|L7MLR0_9ACAR	N/A	N/A	Annexin (Fragment) OS	Rhipicephalus pulchellus PE	TRUE	35.98	3.5618e-06	501232	234420	503582	232385	8957.62	9205.06	266812	2.13818	-1.93038
49	376	tr|L7M450|L7M450_9ACAR	N/A	N/A	Putative myosin light chain cytoplasmic OS	Rhipicephalus pulchellus PE	TRUE	-35.9452	3.5756e-06	167139	393587	169641	389811	4707.07	9844.07	-226447	0.424657	-1.89259
50	1050	tr|B7SP42|B7SP42_DERVA	N/A	N/A	Putative legumain-like protease OS	Dermacentor variabilis PE	TRUE	-35.6507	3.6949e-06	120609	472904	121067	465163	6288.39	15918.8	-352295	0.255039	-1.8783
51	876	tr|A0A131Z4A2|A0A131Z4A2_RHIAP	N/A	N/A	Cystatin OS	Rhipicephalus appendiculatus PE	TRUE	-35.4436	3.7818e-06	12681.9	466295	15920.7	472986	7034.5	21021.3	-453613	0.0271971	-1.83305
52	650	tr|A0A224YCG2|A0A224YCG2_9ACAR	N/A	N/A	Pancreatic trypsin inhibitor OS	Rhipicephalus zambeziensis PE	TRUE	-35.3617	3.8169e-06	4585.75	218026	6244.71	216273	3140.27	9971.75	-213441	0.021033	-0.875557
53	167	tr|F1PAX2|F1PAX2_CANLF	N/A	N/A	Ceruloplasmin OS	Canis lupus familiaris GN	TRUE	-35.3538	3.8202e-06	78550.1	680112	79707.6	669774	10372.9	27585.8	-601562	0.115496	-1.79777
54	485	tr|A0A224Z1B9|A0A224Z1B9_9ACAR	N/A	N/A	Small subunit ribosomal protein S18e OS	Rhipicephalus zambeziensis PE	TRUE	35.3363	3.8278e-06	621396	216499	619632	213137	18964.6	5850.6	404897	2.87021	-1.12762
55	33	tr|F1P8G0|F1P8G0_CANLF	N/A	N/A	Fibrinogen gamma chain OS	Canis lupus familiaris GN	TRUE	-35.2287	3.8747e-06	1.60489e+06	7.4381e+06	1.61186e+06	7.32099e+06	182453	221274	-5.83321e+06	0.215766	-2.04461
56	324	tr|L7M739|L7M739_9ACAR	N/A	N/A	Putative ribosome bioproteinsis protein OS	Rhipicephalus pulchellus PE	TRUE	35.1449	3.9117e-06	161575	53739.9	162502	52000.7	3381.95	4099.46	107835	3.00661	-0.50914
57	479	tr|L7LXX6|L7LXX6_9ACAR	N/A	N/A	Putative rna-binding protein hnrnp-m OS	Rhipicephalus pulchellus PE	TRUE	-34.9065	4.0193e-06	251394	749908	245267	757046	15530.9	19252.7	-498514	0.335233	-1.31996
58	1177	tr|J9JHH5|J9JHH5_CANLF	N/A	N/A	Joining chain of multimeric IgA and IgM OS	Canis lupus familiaris GN	TRUE	-34.5979	4.1643e-06	31751.3	269497	31670	274541	2384.72	11660.8	-237746	0.117817	-2.98262
59	763	tr|C9W1L2|C9W1L2_RHISA	N/A	N/A	NADH dehydrogenase [ubiquinone] 1 alpha subcomplex subunit 12 OS	Rhipicephalus sanguineus PE	TRUE	34.4138	4.2538e-06	222777	92861.1	224749	91641.1	3725.86	5373.32	129916	2.39904	-0.740273
60	278	tr|F1PBK6|F1PBK6_CANLF	N/A	N/A	Carbonic anhydrase 1 OS	Canis lupus familiaris GN	TRUE	-34.3741	4.2735e-06	283833	3.99331e+06	285204	4.06644e+06	15683.1	186255	-3.70947e+06	0.0710772	-1.5688
61	804	tr|L7LZG3|L7LZG3_9ACAR	N/A	N/A	Thiamine pyrophosphokinase OS	Rhipicephalus pulchellus PE	TRUE	33.4276	4.7769e-06	227585	57584.7	224799	59138.5	7633.89	4394.79	170000	3.95217	-5.15751
62	1024	tr|J9PAA4|J9PAA4_CANLF	N/A	N/A	Carboxypeptidase N subunit 2 OS	Canis lupus familiaris GN	TRUE	-32.872	5.1071e-06	11775.8	89854.6	11729.5	90114.3	3711.92	1773.95	-78078.8	0.131054	-4.15555
63	96	tr|E2QZQ1|E2QZQ1_CANLF	N/A	N/A	Uncharacterized protein OS	Canis lupus familiaris GN	TRUE	-32.7938	5.1558e-06	89073.1	618579	90678.9	609960	19494.8	20052	-529505	0.143996	-3.07813
64	112	tr|V5HMU2|V5HMU2_IXORI	N/A	N/A	Putative 14-3-3 logues OS	Ixodes ricinus PE	TRUE	32.6287	5.2606e-06	2.19259e+06	1.1253e+06	2.1851e+06	1.12902e+06	49288.8	27936.2	1.06728e+06	1.94844	-2.82505
65	84	tr|F1PZR4|F1PZR4_CANLF	N/A	N/A	Hemopexin OS	Canis lupus familiaris GN	TRUE	-32.4236	5.3946e-06	2.27803e+06	1.53273e+07	2.31287e+06	1.50521e+07	84656.1	691927	-1.30493e+07	0.148626	-0.490956
66	116	tr|J9NSF9|J9NSF9_CANLF	N/A	N/A	Prothrombin OS	Canis lupus familiaris GN	TRUE	-31.5924	5.9831e-06	120753	927106	112214	941253	33524.6	28817.8	-806352	0.130248	-2.66169
67	613	tr|F1Q4D9|F1Q4D9_CANLF	N/A	N/A	Retinol binding protein 4 OS	Canis lupus familiaris GN	TRUE	-31.3697	6.1542e-06	21249.8	94279.5	20415.3	92753.9	1680.35	3665.46	-73029.6	0.225392	-1.81559
68	885	tr|F0JA74|F0JA74_AMBVA	N/A	N/A	Putative secreted glycine-rich protein OS	Amblyomma variegatum PE	TRUE	30.9975	6.4541e-06	150496	48353.9	149841	49710.5	4845.76	3015.45	102142	3.11238	-2.89162
69	185	tr|F6Y290|F6Y290_CANLF	N/A	N/A	Leukotriene A(4) hydrolase OS	Canis lupus familiaris GN	TRUE	-30.9762	6.4718e-06	67175.9	395448	65854.7	401211	15168.7	10336.2	-328272	0.169873	-1.82512
70	73	tr|J9NVC6|J9NVC6_CANLF	N/A	N/A	Immunoglobulin heavy constant mu OS	Canis lupus familiaris GN	TRUE	-30.8993	6.5363e-06	665314	2.44141e+06	672664	2.39543e+06	59564.9	79774.5	-1.7761e+06	0.272512	-1.03929
71	107	tr|L7MBN6|L7MBN6_9ACAR	N/A	N/A	Putative 24 kDa family member OS	Rhipicephalus pulchellus PE	TRUE	30.6266	6.7714e-06	633610	93568	640321	95615.2	15151.3	26518.3	540042	6.77165	-2.47374
72	184	tr|A0A131YQ75|A0A131YQ75_RHIAP	N/A	N/A	Transglutaminase/protease like proteins OS	Rhipicephalus appendiculatus PE	TRUE	30.4587	6.9214e-06	972944	287350	954294	289094	36620.2	13376.2	685594	3.38592	-2.6913
73	1361	tr|A0A224YY71|A0A224YY71_9ACAR	N/A	N/A	Fasciclin domain containing protein OS	Rhipicephalus zambeziensis PE	TRUE	30.4484	6.9307e-06	378927	150259	375785	151288	12568.2	3353.07	228668	2.52183	-1.70539
74	697	tr|A0A224YTY7|A0A224YTY7_9ACAR	N/A	N/A	Glyceraldehyde-3-phosphate dehydrogenase OS	Rhipicephalus zambeziensis PE	TRUE	30.4457	6.9331e-06	5.30406e+06	1.45519e+06	5.31157e+06	1.42762e+06	213471	48728.2	3.84888e+06	3.64494	-0.721259
75	343	tr|A0A131XE97|A0A131XE97_9ACAR	N/A	N/A	Glycerol-3-phosphate dehydrogenase [NAD(+)] OS	Hyalomma excavatum PE	TRUE	30.2455	7.1179e-06	317232	92059.1	318784	90837.8	11703.6	5413.14	225173	3.44597	-1.03995
76	282	tr|F1PGM9|F1PGM9_CANLF	N/A	N/A	Complement component 4 binding protein alpha OS	Canis lupus familiaris GN	TRUE	-30.2314	7.1311e-06	41941	323376	42167.4	315855	4160.3	15578.3	-281435	0.129697	-2.42213
77	292	tr|A0A224YEQ4|A0A224YEQ4_9ACAR	N/A	N/A	Glycine rich superfamily member (Fragment) OS	Rhipicephalus zambeziensis PE	TRUE	30.0847	7.2707e-06	5.11967e+06	757738	5.23731e+06	783305	246395	48522.5	4.36193e+06	6.75651	-0.649119
78	262	tr|A0A224YSR0|A0A224YSR0_9ACAR	N/A	N/A	Lipoprotein amino terminal region OS	Rhipicephalus zambeziensis PE	TRUE	30.0589	7.2956e-06	479828	100877	475507	93392.7	11388	18631.1	378951	4.75656	-2.33293
79	375	tr|A0A0A7DS56|A0A0A7DS56_RHIMP	N/A	N/A	Pyruvate kinase OS	Rhipicephalus microplus PE	TRUE	29.6722	7.6819e-06	1.29049e+06	434203	1.28981e+06	434340	49443.5	7328.89	856285	2.97208	-0.396442
80	97	tr|A0A224YH29|A0A224YH29_9ACAR	N/A	N/A	ADP-sugar pyrophosphatase / 8-oxo-dGDP phosphatase OS	Rhipicephalus zambeziensis PE	TRUE	-29.6533	7.7015e-06	331747	683285	335263	684998	10518	17634.9	-351538	0.485518	-1.13202
81	456	tr|A0A224Y422|A0A224Y422_9ACAR	N/A	N/A	Glycine rich superfamily member OS	Rhipicephalus zambeziensis PE	TRUE	29.5723	7.7859e-06	870304	337145	864826	345585	20908.2	23194.4	533159	2.58139	-1.31949
82	1272	tr|A0A131YHN4|A0A131YHN4_RHIAP	N/A	N/A	Pancreatic trypsin inhibitor OS	Rhipicephalus appendiculatus PE	TRUE	29.5031	7.8589e-06	354077	5892.42	360709	3694.35	19702.4	5445.15	348184	60.0901	-1.23471
83	870	tr|A0A131XLJ3|A0A131XLJ3_9ACAR	N/A	N/A	Putative transglutaminase/protease-like protein OS	Hyalomma excavatum PE	TRUE	29.4418	7.9243e-06	250221	5874.22	254879	4109.96	14030.6	3127.18	244347	42.5965	-0.841434
84	222	tr|A0A224ZAF3|A0A224ZAF3_9ACAR	N/A	N/A	Transketolase OS	Rhipicephalus zambeziensis PE	TRUE	29.2899	8.0893e-06	343538	145605	346059	150931	5109.31	10530.7	197933	2.35939	-4.36563
85	597	tr|F2Z4Q7|F2Z4Q7_CANLF	N/A	N/A	Serpin family F member 1 OS	Canis lupus familiaris GN	TRUE	-29.2719	8.1092e-06	13781.4	170128	12449.5	171905	7728.42	5084.85	-156346	0.0810061	-2.87302
86	567	tr|A0A131YIS0|A0A131YIS0_RHIAP	N/A	N/A	Chitin-binding protein OS	Rhipicephalus appendiculatus PE	TRUE	-29.2249	8.1613e-06	1.36737e+06	3.26153e+06	1.3736e+06	3.22928e+06	34129.7	106946	-1.89416e+06	0.41924	-1.39254
87	996	tr|A0A131YEN4|A0A131YEN4_RHIAP	N/A	N/A	TIL domain containing protein OS	Rhipicephalus appendiculatus PE	TRUE	-28.8115	8.6379e-06	5933.25	193243	7855.05	188339	3691.15	10638.3	-187310	0.0307036	-3.26408
88	670	tr|E2R5J0|E2R5J0_CANLF	N/A	N/A	Pentaxin OS	Canis lupus familiaris GN	TRUE	-28.4637	9.0661e-06	31264	276396	29984.2	284043	2707.41	14668.9	-245132	0.113113	-2.56751
89	55	tr|A0A224YM59|A0A224YM59_9ACAR	N/A	N/A	Aconitate hydratase, mitochondrial OS	Rhipicephalus zambeziensis PE	TRUE	28.4205	9.1211e-06	952878	179545	970330	194349	39147.3	26243.2	773333	5.30718	-1.34123
90	26	tr|F1PW65|F1PW65_CANLF	N/A	N/A	Fibrinogen beta chain OS	Canis lupus familiaris GN	TRUE	-28.3017	9.2746e-06	583590	5.11221e+06	585977	5.26826e+06	6083.96	277083	-4.52862e+06	0.114156	-0.680271
91	35	tr|F1PDJ5|F1PDJ5_CANLF	N/A	N/A	Apolipoprotein A-I OS	Canis lupus familiaris GN	TRUE	-28.1885	9.4239e-06	336652	1.99284e+07	355680	1.9744e+07	101904	1.1995e+06	-1.95917e+07	0.0168931	-0.627556
92	750	tr|E2RLN1|E2RLN1_CANLF	N/A	N/A	Serpin family D member 1 OS	Canis lupus familiaris GN	TRUE	-28.1855	9.4279e-06	27691.7	279132	33072.1	280564	14100.4	6318.57	-251440	0.0992068	-0.727065
93	1064	tr|F1PNG7|F1PNG7_CANLF	N/A	N/A	Complement C1r OS	Canis lupus familiaris GN	TRUE	-28.1234	9.511e-06	2988.65	96378	2305.91	93492.9	1411.31	5575.77	-93389.3	0.0310097	-1.53761
94	106	tr|A0A131YX76|A0A131YX76_RHIAP	N/A	N/A	Cysteine proteinase OS	Rhipicephalus appendiculatus PE	TRUE	28.1215	9.5136e-06	3.06593e+06	252351	3.07481e+06	280961	163428	57634.1	2.81358e+06	12.1494	-2.28875
95	128	tr|A0A224YPB3|A0A224YPB3_9ACAR	N/A	N/A	Heat shock protein OS	Rhipicephalus zambeziensis PE	TRUE	28.0609	9.5957e-06	6.80111e+06	2.79886e+06	6.8764e+06	2.78055e+06	215090	121506	4.00225e+06	2.42995	-2.48467
96	754	tr|V5IK37|V5IK37_IXORI	N/A	N/A	S-adenosylmethionine synthase OS	Ixodes ricinus PE	TRUE	27.9174	9.7937e-06	179829	66318	180186	64824.7	4489.52	5425.92	113511	2.71162	-1.17232
97	1026	tr|A0A224Z7T1|A0A224Z7T1_9ACAR	N/A	N/A	Thymus specific serine protease OS	Rhipicephalus zambeziensis PE	TRUE	27.7872	9.9777e-06	174253	92358.4	175055	94442.3	2779.19	4281.87	81895	1.88671	-0.597438
98	293	tr|A0A224YNT9|A0A224YNT9_9ACAR	N/A	N/A	Glyoxalase OS	Rhipicephalus zambeziensis PE	TRUE	27.7473	1.0035e-05	789580	282955	778909	271046	20505.8	24075.6	506625	2.79048	-0.914205
99	412	tr|A0A131XG98|A0A131XG98_9ACAR	N/A	N/A	Putative zinc-binding oxidoreductase OS	Hyalomma excavatum PE	TRUE	27.7112	1.0087e-05	802685	376493	799163	376745	7677.92	25508.1	426192	2.132	-3.33235
100	462	tr|A0A224YSG1|A0A224YSG1_9ACAR	N/A	N/A	60S ribosomal protein L6 OS	Rhipicephalus zambeziensis PE	TRUE	27.6871	1.0122e-05	374989	169935	376156	167942	10032.9	7993.18	205054	2.20666	-0.685855
101	872	tr|L7MK38|L7MK38_9ACAR	N/A	N/A	Putative similar to chymotrypsin-elastase inhibitor ixodidin (Fragment) OS	Rhipicephalus pulchellus PE	TRUE	-27.5277	1.0358e-05	40040.4	82000.5	39809.7	82538.4	750.432	2531.24	-41960.1	0.488294	-1.63538
102	1465	tr|A0A023GNQ8|A0A023GNQ8_9ACAR	N/A	N/A	Putative t-complex protein 1 (Fragment) OS	Amblyomma triste PE	TRUE	-27.4891	1.0416e-05	3497.71	72499.4	3168.42	70644.8	1220.39	4172.91	-69001.6	0.0482447	-0.935297
103	700	tr|L7MIF4|L7MIF4_9ACAR	N/A	N/A	Putative lanthionine synthetase c-like protein 1 (Fragment) OS	Rhipicephalus pulchellus PE	TRUE	27.4036	1.0546e-05	178435	33644.7	179359	32940.2	8981.59	1755.27	144790	5.3035	-1.45522
104	1046	tr|A0A1E1XIJ1|A0A1E1XIJ1_9ACAR	N/A	N/A	Putative secreted salivary gland protein OS	Amblyomma aureolatum PE	TRUE	27.3724	1.0594e-05	1.42391e+06	52497.7	1.45864e+06	50721.6	86050.3	11223.6	1.37141e+06	27.1233	-1.36188
105	639	tr|A0A131YMN4|A0A131YMN4_RHIAP	N/A	N/A	Fibrinogen-related domain containing protein OS	Rhipicephalus appendiculatus PE	TRUE	-27.2329	1.0811e-05	5267.15	47347.6	4052.68	47083.2	2526.83	882.089	-42080.4	0.111244	-1.33676
106	243	tr|L7M4L8|L7M4L8_9ACAR	N/A	N/A	Putative 60s ribosomal protein l7 OS	Rhipicephalus pulchellus PE	TRUE	27.1148	1.1e-05	1.50272e+06	435139	1.52148e+06	443313	65363	19450.2	1.06758e+06	3.45343	-0.724822
107	701	tr|E2R5U8|E2R5U8_CANLF	N/A	N/A	Transthyretin OS	Canis lupus familiaris GN	TRUE	-26.9946	1.1196e-05	143020	1.00987e+06	145297	991547	15726.6	53350.2	-866855	0.141621	-0.62064
108	108	tr|A0A224Z3F9|A0A224Z3F9_9ACAR	N/A	N/A	Large subunit ribosomal protein L4e OS	Rhipicephalus zambeziensis PE	TRUE	26.4928	1.2065e-05	5.44167e+06	1.86516e+06	5.52178e+06	1.86178e+06	232018	29013.9	3.57651e+06	2.91753	-2.88797
109	684	tr|A0A023G4G2|A0A023G4G2_9ACAR	N/A	N/A	Putative cuticular protein 76bd OS	Amblyomma triste PE	TRUE	26.4302	1.2179e-05	501253	109203	502944	109681	25507.9	3071.31	392049	4.59009	-0.48401
110	321	tr|A0A224YGY2|A0A224YGY2_9ACAR	N/A	N/A	Adenosine deaminase OS	Rhipicephalus zambeziensis PE	TRUE	26.3278	1.2369e-05	355651	172541	354348	175199	9065.63	7932.89	183110	2.06125	-2.87761
111	190	tr|J9NSS7|J9NSS7_CANLF	N/A	N/A	Leucine rich alpha-2-glycoprotein 1 OS	Canis lupus familiaris GN	TRUE	-25.8444	1.3316e-05	59379.2	766463	49511	758704	21436	42262.2	-707084	0.0774716	-0.905211
112	1156	tr|B7PTE3|B7PTE3_IXOSC	N/A	N/A	Ribosomal protein, putative OS	Ixodes scapularis GN	TRUE	25.8157	1.3375e-05	282053	109144	282554	107223	10259	5416.18	172909	2.58422	-0.635295
113	279	tr|C9W1T4|C9W1T4_RHISA	N/A	N/A	Putative cement protein (Fragment) OS	Rhipicephalus sanguineus PE	TRUE	25.7934	1.3421e-05	4.98191e+06	1.03419e+06	5.03919e+06	1.02364e+06	262490	37065.6	3.94773e+06	4.81723	-1.11873
114	1054	tr|A0A131YEJ6|A0A131YEJ6_RHIAP	N/A	N/A	Uncharacterized protein OS	Rhipicephalus appendiculatus PE	TRUE	-25.7163	1.3582e-05	221386	1.44472e+06	221883	1.4452e+06	3448.09	82321.9	-1.22333e+06	0.153238	-0.969205
115	161	tr|A0A224Z4Q3|A0A224Z4Q3_9ACAR	N/A	N/A	40S ribosomal protein SA OS	Rhipicephalus zambeziensis PE	TRUE	25.6574	1.3706e-05	2.73459e+06	1.25409e+06	2.78032e+06	1.23749e+06	90036.1	43385.5	1.4805e+06	2.18054	-0.584485
116	238	tr|A0A224Z666|A0A224Z666_9ACAR	N/A	N/A	Phosphoserine aminotransferase OS	Rhipicephalus zambeziensis PE	TRUE	25.5972	1.3835e-05	61657.9	36627.7	61795.1	36989.3	996.622	1369.41	25030.2	1.68337	-0.449005
117	143	tr|L7MG42|L7MG42_9ACAR	N/A	N/A	Putative alkyl hydroperoxide reductase thiol specific antioxidant (Fragment) OS	Rhipicephalus pulchellus PE	TRUE	25.4992	1.4048e-05	1.88458e+06	769751	1.87245e+06	768091	74758.2	12064.2	1.11483e+06	2.44829	-0.577741
118	1208	tr|F1PB77|F1PB77_CANLF	N/A	N/A	Alpha-1,4 glucan phosphorylase OS	Canis lupus familiaris GN	TRUE	25.4093	1.4247e-05	458821	273067	458594	274394	8082.38	9747.09	185755	1.68025	-1.88521
119	1001	tr|A0A224YEP2|A0A224YEP2_9ACAR	N/A	N/A	Secreted proline-rich protein OS	Rhipicephalus zambeziensis PE	TRUE	25.0917	1.4978e-05	23273	1763.76	23313.4	1945.88	1394	511.165	21509.2	13.1951	-1.19251
120	1006	tr|A0A224YWT9|A0A224YWT9_9ACAR	N/A	N/A	Gamma-glutamyltranspeptidase / glutathione hydrolase / leukotriene-C4 hydrolase OS	Rhipicephalus zambeziensis PE	TRUE	-25.0565	1.5062e-05	78142.8	317823	78035.6	313040	1493.48	16500.6	-239680	0.245869	-0.68252
121	88	tr|A0A224Z2Z6|A0A224Z2Z6_9ACAR	N/A	N/A	KSR 2 misexpression suppressor OS	Rhipicephalus zambeziensis PE	TRUE	24.9092	1.5419e-05	1.53514e+06	860883	1.51736e+06	855476	45527.7	11195.9	674256	1.78321	-0.405195
122	176	tr|L7MAZ4|L7MAZ4_9ACAR	N/A	N/A	3-hydroxyisobutyryl-CoA hydrolase, mitochondrial OS	Rhipicephalus pulchellus PE	TRUE	24.8759	1.5501e-05	930560	246906	924348	261535	29816.7	37105.8	683654	3.76888	-0.65402
123	532	tr|A0A131YHR2|A0A131YHR2_RHIAP	N/A	N/A	Glutathione S-transferase OS	Rhipicephalus appendiculatus PE	TRUE	24.8667	1.5524e-05	1.57558e+06	412324	1.5994e+06	415027	80787.1	6206.47	1.16326e+06	3.82123	-0.810686
124	103	tr|E2RCC8|E2RCC8_CANLF	N/A	N/A	Immunoglobulin heavy constant mu OS	Canis lupus familiaris GN	TRUE	-24.8566	1.5549e-05	977189	5.79039e+06	997286	5.69824e+06	38457.6	333181	-4.8132e+06	0.16876	-2.08806
125	1084	tr|L7M7B6|L7M7B6_9ACAR	N/A	N/A	Putative rna-binding protein fus OS	Rhipicephalus pulchellus PE	TRUE	24.7585	1.5796e-05	274857	158380	272754	158357	5320.81	6171.38	116476	1.73542	-0.44572
126	1173	tr|V5H237|V5H237_IXORI	N/A	N/A	Putative low-density lipoprotein receptor-related protein 1b OS	Ixodes ricinus PE	TRUE	24.5001	1.6469e-05	384383	87808.1	386256	88097	20631	3736.14	296575	4.37754	-2.58791
127	151	tr|A0A224YSG5|A0A224YSG5_9ACAR	N/A	N/A	Large subunit ribosomal protein L5e OS	Rhipicephalus zambeziensis PE	TRUE	24.3644	1.6837e-05	1.15613e+06	560474	1.16534e+06	560829	41795.4	6800.47	595658	2.06277	-0.624589
128	2	tr|A0A131Z9J2|A0A131Z9J2_RHIAP	N/A	N/A	Heparan sulfate proteoglycan 2 (Fragment) OS	Rhipicephalus appendiculatus PE	TRUE	24.3071	1.6996e-05	1.32625e+06	602425	1.33681e+06	603538	47815.7	19336.6	723824	2.20152	-1.12965
129	299	tr|A0A131YNN3|A0A131YNN3_RHIAP	N/A	N/A	15-hydroxyprostaglandin dehydrogenase (NAD) OS	Rhipicephalus appendiculatus PE	TRUE	24.2401	1.7183e-05	1.17858e+06	242282	1.18982e+06	242538	66674.1	5519.32	936296	4.86449	-1.15507
130	1101	tr|A0A1E1XEJ2|A0A1E1XEJ2_9ACAR	N/A	N/A	Pyrroline-5-carboxylate reductase (Fragment) OS	Amblyomma aureolatum PE	TRUE	24.1176	1.7533e-05	329490	62228.7	321912	63075.6	17932.5	6843.44	267262	5.29483	-0.489582
131	902	tr|A0A147BVC5|A0A147BVC5_IXORI	N/A	N/A	Putative aconitase/aconitase aconitase superfamily protein (Fragment) OS	Ixodes ricinus PE	TRUE	24.1168	1.7535e-05	558034	176152	556735	177073	26989.1	4878.33	381882	3.16791	-2.0464
132	1238	tr|A0A131YTF0|A0A131YTF0_RHIAP	N/A	N/A	Succinate--CoA ligase [GDP-forming] subunit beta, mitochondrial OS	Rhipicephalus appendiculatus PE	TRUE	23.9588	1.8e-05	267299	113912	264617	112556	9648.32	5465.52	153387	2.34654	-2.43288
133	372	tr|A0A224ZBY8|A0A224ZBY8_9ACAR	N/A	N/A	Vitellogenin 3 OS	Rhipicephalus zambeziensis PE	TRUE	23.865	1.8283e-05	522074	158246	521719	155765	19196.8	18131.1	363828	3.29913	-0.658878
134	1162	tr|A0A224YTH4|A0A224YTH4_9ACAR	N/A	N/A	Microtubule associated complex OS	Rhipicephalus zambeziensis PE	TRUE	23.8507	1.8326e-05	561446	276968	554925	280383	17412.2	11117.9	284478	2.02711	-0.312326
135	341	tr|A0A131XIE0|A0A131XIE0_9ACAR	N/A	N/A	Putative uridine 5'-monophosphate synthase/orotate phosphoribosyltransferase OS	Hyalomma excavatum PE	TRUE	23.831	1.8386e-05	281415	95717.7	283654	99545.9	9511.21	9575.69	185697	2.94005	-4.22417
136	140	tr|A0A131YFY5|A0A131YFY5_RHIAP	N/A	N/A	Glutathione S-transferase OS	Rhipicephalus appendiculatus PE	TRUE	23.8064	1.8462e-05	2.40368e+06	1.21728e+06	2.40127e+06	1.22711e+06	27749.5	81735.3	1.1864e+06	1.97463	-1.62493
137	467	tr|J9P028|J9P028_CANLF	N/A	N/A	Glutathione peroxidase OS	Canis lupus familiaris GN	TRUE	-23.635	1.9e-05	129458	1.04913e+06	139637	1.03094e+06	33126	58693.8	-919673	0.123395	-0.482685
138	592	tr|E2RNM1|E2RNM1_CANLF	N/A	N/A	Apolipoprotein D OS	Canis lupus familiaris GN	TRUE	-23.5951	1.9128e-05	58580	543437	52227.8	538268	21788.9	28143	-484857	0.107795	-2.40366
139	441	tr|A0A224Z3J0|A0A224Z3J0_9ACAR	N/A	N/A	Ribosomal protein l35a OS	Rhipicephalus zambeziensis PE	TRUE	23.5487	1.9279e-05	669898	80016	656172	84053.6	42537.6	8543.3	589882	8.37206	-0.905902
140	991	tr|L7MJ32|L7MJ32_9ACAR	N/A	N/A	Putative ribosomal protein l17 (Fragment) OS	Rhipicephalus pulchellus PE	TRUE	23.5156	1.9387e-05	687481	254518	698903	253399	31572.2	4491.67	432962	2.7011	-1.05326
141	832	tr|A0A224YGN2|A0A224YGN2_9ACAR	N/A	N/A	Ixoderin OS	Rhipicephalus zambeziensis PE	TRUE	23.468	1.9544e-05	223630	31437.4	221283	35738.7	11009.6	8944.09	192193	7.1135	-0.669693
142	527	tr|L7M765|L7M765_9ACAR	N/A	N/A	Dihydrolipoyl dehydrogenase OS	Rhipicephalus pulchellus PE	TRUE	23.4642	1.9556e-05	301226	111778	305381	117496	9747.13	10027.8	189448	2.69486	-0.404801
143	713	tr|A0A224YSA5|A0A224YSA5_9ACAR	N/A	N/A	Large subunit ribosomal protein L14e OS	Rhipicephalus zambeziensis PE	TRUE	23.4402	1.9636e-05	1.08003e+06	607266	1.09536e+06	599731	30410.7	17191.5	472765	1.77851	-1.19783
144	380	tr|L7M5X2|L7M5X2_9ACAR	N/A	N/A	Putative ribosomal protein OS	Rhipicephalus pulchellus PE	TRUE	23.3078	2.0083e-05	1.33401e+06	415301	1.31034e+06	412214	60957.9	30741.3	918705	3.21214	-1.63909
145	417	tr|A0A131YLT1|A0A131YLT1_RHIAP	N/A	N/A	Myosin-light-chain kinase OS	Rhipicephalus appendiculatus PE	TRUE	23.3011	2.0106e-05	187368	84493.8	189451	82707.8	6703.72	3679.31	102875	2.21754	-1.67832
146	163	tr|A0A131XIE3|A0A131XIE3_9ACAR	N/A	N/A	Aspartate aminotransferase OS	Hyalomma excavatum PE	TRUE	23.106	2.079e-05	1.10318e+06	216543	1.09388e+06	216055	58399.1	31732	886639	5.09452	-0.965612
147	657	tr|A0A131XGU0|A0A131XGU0_9ACAR	N/A	N/A	Putative translation initiation factor 2c eif-2c (Fragment) OS	Hyalomma excavatum PE	TRUE	23.0717	2.0913e-05	384692	112742	383176	123091	6252.05	19435.1	271950	3.41213	-0.718321
148	1015	tr|L7M921|L7M921_9ACAR	N/A	N/A	Putative lysosomal & prostatic acid phosphatase OS	Rhipicephalus pulchellus PE	TRUE	23.0275	2.1073e-05	1.44028e+06	210816	1.42704e+06	214954	91587.6	12788.4	1.22946e+06	6.83191	-0.542812
149	585	tr|L7LVH9|L7LVH9_9ACAR	N/A	N/A	Histone H3 OS	Rhipicephalus pulchellus PE	TRUE	22.9983	2.1179e-05	1.38253e+06	40925.8	1.43585e+06	42190	100964	3886.62	1.3416e+06	33.7813	-1.59415
150	478	tr|F1PAL5|F1PAL5_CANLF	N/A	N/A	Angiotensinogen OS	Canis lupus familiaris GN	TRUE	-22.9249	2.145e-05	46949.6	310732	47298.2	310756	1930.4	19836	-263783	0.151093	-0.261001
151	296	tr|A0A224YG94|A0A224YG94_9ACAR	N/A	N/A	Phosphoglycerate kinase OS	Rhipicephalus zambeziensis PE	TRUE	22.8403	2.1768e-05	995425	410559	978217	413502	34396.6	27999.7	584866	2.42456	-1.32911
152	261	tr|A0A0K8RLV6|A0A0K8RLV6_IXORI	N/A	N/A	Putative 40s ribosomal protein s16 OS	Ixodes ricinus PE	TRUE	22.7323	2.2182e-05	1.33708e+06	804052	1.34402e+06	807505	39479.1	9531.31	533031	1.66293	-2.88966
153	582	tr|L7M574|L7M574_9ACAR	N/A	N/A	Putative 60s ribosomal protein l13a OS	Rhipicephalus pulchellus PE	TRUE	22.7153	2.2248e-05	425430	222331	428661	222276	9607.06	12146.2	203099	1.91349	-0.316892
154	854	tr|A0A034WWP0|A0A034WWP0_RHIMP	N/A	N/A	ML domain-containing protein 1 (Fragment) OS	Rhipicephalus microplus PE	TRUE	-22.7004	2.2306e-05	4998.24	107064	3218.8	105567	3669.92	6868.7	-102065	0.0466847	-0.818422
155	907	tr|A0A131YG71|A0A131YG71_RHIAP	N/A	N/A	Small subunit ribosomal protein S20e OS	Rhipicephalus appendiculatus PE	TRUE	22.6345	2.2565e-05	1.04665e+06	264151	1.04566e+06	255023	41880.2	42796.2	782498	3.96232	-0.337217
156	92	tr|A0A224YSP8|A0A224YSP8_9ACAR	N/A	N/A	LIM domain-containing protein OS	Rhipicephalus zambeziensis PE	TRUE	22.583	2.277e-05	1.08438e+06	698907	1.0807e+06	700172	17176.3	24063.8	385478	1.55154	-2.2633
157	206	tr|A0A224YTE5|A0A224YTE5_9ACAR	N/A	N/A	Amidophosphoribosyltransferase OS	Rhipicephalus zambeziensis PE	TRUE	-22.5547	2.2884e-05	86852.6	166888	86634.8	164782	1518.49	5955.61	-80035	0.520426	-1.42484
158	499	tr|A0A224Z2W7|A0A224Z2W7_9ACAR	N/A	N/A	Large subunit ribosomal protein LP1 OS	Rhipicephalus zambeziensis PE	TRUE	-22.3779	2.3611e-05	324260	560714	320983	556036	12486.7	13380	-236453	0.578299	-1.18555
159	914	tr|A0A224YCP1|A0A224YCP1_9ACAR	N/A	N/A	Glycine rich superfamily member OS	Rhipicephalus zambeziensis PE	TRUE	-22.3676	2.3654e-05	37857.2	3.57513e+06	39279.3	3.6722e+06	9166.93	273757	-3.53727e+06	0.0105891	-3.25104
160	246	tr|L7M1L5|L7M1L5_9ACAR	N/A	N/A	Citrate synthase OS	Rhipicephalus pulchellus PE	TRUE	22.2123	2.4318e-05	2.01288e+06	542772	2.02566e+06	545153	113073	18855.7	1.47011e+06	3.70851	-0.644737
161	1149	tr|L7MGA4|L7MGA4_9ACAR	N/A	N/A	Uncharacterized protein (Fragment) OS	Rhipicephalus pulchellus PE	TRUE	-22.1389	2.464e-05	4622.32	29434.6	4676.61	29786.7	1725.38	889.583	-24812.3	0.157037	-0.820102
162	1214	tr|A0A224YJB0|A0A224YJB0_9ACAR	N/A	N/A	Uncharacterized protein OS	Rhipicephalus zambeziensis PE	TRUE	-22.124	2.4706e-05	24784.8	85968.6	23864.6	84737.8	2288.03	4208.18	-61183.8	0.288301	-0.693986
163	205	tr|A0A224YYB6|A0A224YYB6_9ACAR	N/A	N/A	Enolase OS	Rhipicephalus zambeziensis PE	TRUE	22.0934	2.4842e-05	1.67015e+06	539050	1.66838e+06	539948	86437.3	19793.7	1.1311e+06	3.09833	-0.76438
164	1298	tr|A0A224YDM0|A0A224YDM0_9ACAR	N/A	N/A	COMM domain-containing protein OS	Rhipicephalus zambeziensis PE	TRUE	-21.9754	2.5377e-05	3720.36	32090	3208.91	32120.4	1158.63	1912.44	-28369.6	0.115935	-1.66869
165	125	tr|L7M562|L7M562_9ACAR	N/A	N/A	Putative lamin OS	Rhipicephalus pulchellus PE	TRUE	21.7198	2.6584e-05	422503	118163	414102	113717	22774.1	8388.07	304340	3.5756	-0.328842
166	1477	tr|L7MHC3|L7MHC3_9ACAR	N/A	N/A	Putative cytosolic sulfotransferase (Fragment) OS	Rhipicephalus pulchellus PE	TRUE	21.6868	2.6745e-05	61465.3	9672.54	60534.6	8604.15	2391.54	3375.09	51792.8	6.35462	-1.00926
167	268	tr|A0A224YZF6|A0A224YZF6_9ACAR	N/A	N/A	Glutathione S-transferase OS	Rhipicephalus zambeziensis PE	TRUE	-21.678	2.6788e-05	451218	2.28554e+06	444543	2.27519e+06	23254.3	144704	-1.83432e+06	0.197423	-0.519541
168	410	tr|A0A224Z4T4|A0A224Z4T4_9ACAR	N/A	N/A	Sodium/potassium-transporting ATPase subunit beta OS	Rhipicephalus zambeziensis PE	TRUE	21.5683	2.7333e-05	996793	400187	978857	414635	39883.7	26546.8	596606	2.49082	-2.39992
169	526	tr|L7LSQ1|L7LSQ1_9ACAR	N/A	N/A	Putative actin OS	Rhipicephalus pulchellus PE	TRUE	21.2481	2.9006e-05	284301	155397	280630	157390	9729.45	3968.52	128904	1.82952	-1.49663
170	948	tr|A0A224YW31|A0A224YW31_9ACAR	N/A	N/A	Erythrocyte membrane protein 1 (Fragment) OS	Rhipicephalus zambeziensis PE	TRUE	21.2345	2.9079e-05	204245	111308	203438	114935	3827.3	6543.6	92937.6	1.83496	-0.30546
171	232	tr|L7M8B5|L7M8B5_9ACAR	N/A	N/A	Putative spliceosome rna helicase ddx39b OS	Rhipicephalus pulchellus PE	TRUE	21.2191	2.9163e-05	735661	221498	737141	231173	22890.7	35177.6	514163	3.3213	-0.611094
172	664	tr|Q19V51|Q19V51_DERVA	N/A	N/A	Hemelipoglycoprotein OS	Dermacentor variabilis PE	TRUE	21.2034	2.9249e-05	80185.4	6736.84	81371.3	8059.91	4256.85	4228.12	73448.6	11.9025	-0.271209
173	200	tr|Q6WNW9|Q6WNW9_RHISA	N/A	N/A	Ferritin OS	Rhipicephalus sanguineus GN	TRUE	-21.1794	2.9381e-05	512005	1.26029e+06	520351	1.22992e+06	23141.4	56650.1	-748282	0.406261	-0.452148
174	1367	tr|A0A224YML8|A0A224YML8_9ACAR	N/A	N/A	Lipocalin OS	Rhipicephalus zambeziensis PE	TRUE	-21.087	2.9896e-05	2416.16	118679	2753.38	113841	1143.46	9480.91	-116263	0.0203588	-0.350449
175	68	tr|F1P7J4|F1P7J4_CANLF	N/A	N/A	Complement C5 OS	Canis lupus familiaris GN	TRUE	-20.9009	3.0967e-05	105866	693731	103180	692881	37359.4	31265.7	-587864	0.152604	-0.749119
176	237	tr|E2R886|E2R886_CANLF	N/A	N/A	Uncharacterized protein OS	Canis lupus familiaris PE	TRUE	-20.8565	3.1229e-05	204515	1.25363e+06	178659	1.21781e+06	51046	70605.4	-1.04912e+06	0.163138	-3.16499
177	803	tr|A0A224YCQ3|A0A224YCQ3_9ACAR	N/A	N/A	Lipocalin (Fragment) OS	Rhipicephalus zambeziensis PE	TRUE	20.8192	3.1452e-05	3.82554e+06	2.09338e+06	3.85352e+06	2.06522e+06	96522.9	107005	1.73216e+06	1.82745	-0.330247
178	317	tr|F1PRD8|F1PRD8_CANLF	N/A	N/A	Ankyrin 1 OS	Canis lupus familiaris GN	TRUE	-20.7336	3.197e-05	82208.7	393465	89337.3	385648	16852.9	19800.9	-311256	0.208935	-0.715152
179	617	tr|L7LWZ7|L7LWZ7_9ACAR	N/A	N/A	Putative maternal expression at 31b OS	Rhipicephalus pulchellus PE	TRUE	20.7017	3.2166e-05	340582	101093	349080	102214	14922.5	13372.1	239489	3.369	-0.312978
180	333	tr|L7M7Z9|L7M7Z9_9ACAR	N/A	N/A	Putative cytochrome c1 OS	Rhipicephalus pulchellus PE	TRUE	20.6251	3.2643e-05	562231	306064	569485	304499	20392.2	6851.15	256166	1.83697	-0.280355
181	548	tr|L7LTM1|L7LTM1_9ACAR	N/A	N/A	Putative heptalaris OS	Rhipicephalus pulchellus PE	TRUE	20.6144	3.271e-05	294652	76215.2	294061	79151.9	17134.9	6575.82	218437	3.86605	-0.474959
182	240	tr|L7M840|L7M840_9ACAR	N/A	N/A	Putative multifunctional chaperone 14-3-3 family OS	Rhipicephalus pulchellus PE	TRUE	20.5603	3.3053e-05	238354	137855	238263	138594	7220.79	4420.17	100499	1.72902	-1.61683
183	1364	tr|A0A224YSS4|A0A224YSS4_9ACAR	N/A	N/A	Erythrocyte membrane protein 1 OS	Rhipicephalus zambeziensis PE	TRUE	20.4366	3.3855e-05	181167	79861.7	182871	81876.9	7515.53	4151.44	101306	2.26851	-1.16786
184	1239	tr|A0A131YXB7|A0A131YXB7_RHIAP	N/A	N/A	Transketolase OS	Rhipicephalus appendiculatus PE	TRUE	20.4292	3.3903e-05	571080	151577	577570	153943	34502.4	8635.59	419503	3.7676	-0.977664
185	627	tr|Q9U6M9|Q9U6M9_RHIMP	N/A	N/A	Esterase OS	Rhipicephalus microplus PE	TRUE	20.4091	3.4036e-05	628427	273254	617481	280151	27560.7	12205.1	355173	2.29979	-3.39986
186	662	tr|L7MJQ0|L7MJQ0_9ACAR	N/A	N/A	Serine hydroxymethyltransferase (Fragment) OS	Rhipicephalus pulchellus PE	TRUE	20.3306	3.456e-05	106166	54581.6	108499	54556	4229.1	1194.91	51584.1	1.94508	-0.901385
187	557	tr|H9GWG4|H9GWG4_CANLF	N/A	N/A	Inter-alpha-trypsin inhibitor heavy chain 3 OS	Canis lupus familiaris GN	TRUE	-20.2758	3.4932e-05	50112	358415	52031.7	356037	6385.03	25550.9	-308303	0.139816	-0.635409
188	18	tr|F1PWR2|F1PWR2_CANLF	N/A	N/A	Uncharacterized protein OS	Canis lupus familiaris PE	TRUE	-20.2232	3.5294e-05	255554	1.51997e+06	253943	1.54336e+06	15713.4	107147	-1.26442e+06	0.168131	-0.669675
189	643	tr|A0A131XNF5|A0A131XNF5_9ACAR	N/A	N/A	Putative lipocal-1 1 OS	Hyalomma excavatum PE	TRUE	-20.1542	3.5776e-05	342920	786573	350821	781663	19149.6	32969.6	-443653	0.435967	-1.91006
190	1045	tr|J9P1Q9|J9P1Q9_CANLF	N/A	N/A	Uncharacterized protein OS	Canis lupus familiaris PE	TRUE	-20.0812	3.6295e-05	18947.9	57734.6	19466.5	57882.7	2418.93	2311.01	-38786.7	0.328189	-1.95305
191	182	tr|A0A224YYZ8|A0A224YYZ8_9ACAR	N/A	N/A	Fructose-bisphosphate aldolase OS	Rhipicephalus zambeziensis PE	TRUE	20.0145	3.6777e-05	1.20296e+06	650747	1.19675e+06	649805	26566.6	39723.8	552218	1.84859	-0.619852
192	31	tr|E2RS80|E2RS80_CANLF	N/A	N/A	Uncharacterized protein OS	Canis lupus familiaris GN	TRUE	-19.9756	3.7062e-05	388978	2.39336e+06	439713	2.37463e+06	153602	81313	-2.00438e+06	0.162524	-0.288348
193	39	tr|A0A224YJV6|A0A224YJV6_9ACAR	N/A	N/A	Clathrin heavy chain OS	Rhipicephalus zambeziensis PE	TRUE	-19.954	3.7221e-05	350473	524297	353443	524124	14793.7	2966.98	-173824	0.668462	-1.86402
194	868	tr|A0A0K8RKW5|A0A0K8RKW5_IXORI	N/A	N/A	60S ribosomal protein L13 OS	Ixodes ricinus PE	TRUE	-19.8834	3.7749e-05	348449	593817	348553	597982	17263.7	12602.2	-245368	0.586796	-0.784454
195	419	tr|L7M3E5|L7M3E5_9ACAR	N/A	N/A	Putative cytochrome c oxidase subunit iv/cox5b OS	Rhipicephalus pulchellus PE	TRUE	-19.8711	3.7841e-05	43869.2	73071.6	44367.2	73190.2	1487.86	2065.26	-29202.3	0.60036	-0.96969
196	714	tr|A0A224YUU6|A0A224YUU6_9ACAR	N/A	N/A	Core histone macro-H2A.1-like OS	Rhipicephalus zambeziensis PE	TRUE	19.867	3.7872e-05	194329	44801.2	188034	45879.3	12643.4	3175.96	149528	4.33759	-0.251082
197	322	tr|A0A224YIC5|A0A224YIC5_9ACAR	N/A	N/A	4-hydroxyphenylpyruvate dioxygenase OS	Rhipicephalus zambeziensis PE	TRUE	19.6368	3.9664e-05	407300	186951	399284	187219	16316.8	10560	220349	2.17865	-1.79772
198	436	tr|A0A131XGT2|A0A131XGT2_9ACAR	N/A	N/A	Putative heat shock-related protein OS	Hyalomma excavatum PE	TRUE	-19.5967	3.9987e-05	275161	905482	252696	890005	46551.4	30604.9	-630320	0.303884	-4.0253
199	165	tr|A0A131ZAT8|A0A131ZAT8_RHIAP	N/A	N/A	Laminin, gamma 1 (Fragment) OS	Rhipicephalus appendiculatus PE	TRUE	19.4274	4.1387e-05	145069	39791.5	143642	35369.6	3347.2	8768.89	105277	3.64572	-2.76147
200	346	tr|F1PG16|F1PG16_CANLF	N/A	N/A	Uncharacterized protein OS	Canis lupus familiaris GN	TRUE	-19.3149	4.235e-05	49239	297111	52446.5	294947	7480.06	20931.4	-247872	0.165726	-0.229189
201	874	tr|B7PKP2|B7PKP2_IXOSC	N/A	N/A	Uncharacterized protein OS	Ixodes scapularis GN	TRUE	-19.2408	4.3001e-05	87655.9	275550	88952.5	283095	5326.98	16053.5	-187894	0.318112	-0.621323
202	150	tr|A0A224YZS7|A0A224YZS7_9ACAR	N/A	N/A	Hemocyte protein-glutamine gamma-glutamyltransferase OS	Rhipicephalus zambeziensis PE	TRUE	19.2136	4.3243e-05	273489	135978	278222	131733	9668.37	7758.09	137511	2.01127	-0.694597
203	860	tr|E2RPW3|E2RPW3_CANLF	N/A	N/A	Paraoxonase 1 OS	Canis lupus familiaris GN	TRUE	-19.1949	4.341e-05	9524.62	78837.6	7377.67	77944	6002.07	1758.84	-69313	0.120813	-0.697065
204	752	tr|L7M719|L7M719_9ACAR	N/A	N/A	Phosphoacetylglucosamine mutase OS	Rhipicephalus pulchellus PE	TRUE	19.1205	4.4084e-05	17151.5	6701.31	17378.4	6495.54	855.475	405.339	10450.2	2.55943	-0.269251
205	326	tr|L7M0V0|L7M0V0_9ACAR	N/A	N/A	Putative heat shock-related protein OS	Rhipicephalus pulchellus PE	TRUE	19.1067	4.421e-05	340387	125547	337540	129531	12088.1	15270.2	214840	2.71124	-3.18789
206	1437	tr|L7LY92|L7LY92_9ACAR	N/A	N/A	Uncharacterized protein OS	Rhipicephalus pulchellus PE	TRUE	19.0011	4.5191e-05	50383.8	5293.57	52244.7	4572	3228.12	2544.21	45090.2	9.51792	-1.82376
207	1313	tr|V5HZN7|V5HZN7_IXORI	N/A	N/A	Putative ml domain protein (Fragment) OS	Ixodes ricinus PE	TRUE	-18.9888	4.5308e-05	37245.3	93360.7	36054.9	93851.3	2365.47	4539.16	-56115.4	0.39894	-1.43458
208	6	tr|J9P430|J9P430_CANLF	N/A	N/A	Transferrin OS	Canis lupus familiaris GN	TRUE	-18.8566	4.658e-05	2.9323e+06	2.62527e+07	3.0337e+06	2.74271e+07	351303	2.11306e+06	-2.33204e+07	0.111695	-0.337745
209	871	tr|A0A224Y664|A0A224Y664_9ACAR	N/A	N/A	Glycine rich superfamily member (Fragment) OS	Rhipicephalus zambeziensis PE	TRUE	-18.8098	4.7041e-05	2446.63	378350	1856.11	385586	1103.6	34596.5	-375903	0.00646657	-0.280618
210	113	tr|E2RES2|E2RES2_CANLF	N/A	N/A	Serpin family C member 1 OS	Canis lupus familiaris GN	TRUE	-18.7314	4.7826e-05	284709	1.99581e+06	284913	2.07944e+06	5629.67	158121	-1.7111e+06	0.142654	-1.3828
211	63	tr|G3MM77|G3MM77_9ACAR	N/A	N/A	Uncharacterized protein OS	Amblyomma maculatum PE	TRUE	18.6007	4.9172e-05	1.30639e+06	670544	1.27287e+06	669314	59073.4	4003.18	635850	1.94826	-1.8948
212	894	tr|A0A224Y9I2|A0A224Y9I2_9ACAR	N/A	N/A	Glycine rich superfamily member (Fragment) OS	Rhipicephalus zambeziensis PE	TRUE	18.5924	4.9259e-05	273311	77920.9	278942	76551.4	17921.3	3186.57	195390	3.50755	-1.07735
213	13	tr|A0A131Z9H5|A0A131Z9H5_RHIAP	N/A	N/A	Laminin, beta 1 (Fragment) OS	Rhipicephalus appendiculatus PE	TRUE	18.5798	4.939e-05	1.45531e+06	732275	1.42379e+06	742225	63136.2	23599.7	723034	1.98738	-0.753511
214	1235	tr|A0A131YU14|A0A131YU14_RHIAP	N/A	N/A	Dihydropyrimidinase OS	Rhipicephalus appendiculatus PE	TRUE	18.4905	5.0342e-05	149738	72953.4	150363	73615.7	6920.85	1958.47	76785	2.05252	-0.911723
215	558	tr|L7M653|L7M653_9ACAR	N/A	N/A	Uncharacterized protein OS	Rhipicephalus pulchellus PE	TRUE	18.4699	5.0566e-05	930105	495952	927239	500110	26027	31308	434153	1.87539	-1.20193
216	1190	tr|A0A224YVV2|A0A224YVV2_9ACAR	N/A	N/A	Phosphoglucomutase OS	Rhipicephalus zambeziensis PE	TRUE	18.4003	5.1327e-05	296742	124554	305308	127318	15107.1	5872.29	172188	2.38243	-0.302491
217	1255	tr|A0A224YMZ1|A0A224YMZ1_9ACAR	N/A	N/A	Dehydrogenase/reductase SDR family member 4 OS	Rhipicephalus zambeziensis PE	TRUE	-18.3992	5.134e-05	39728.5	93371.1	39475.7	91828.9	605.482	5013.35	-53642.7	0.42549	-0.608184
218	123	tr|L7M755|L7M755_9ACAR	N/A	N/A	Putative nadh-ubiquinone oxidoreductase ndufs1/75 kDa subunit OS	Rhipicephalus pulchellus PE	TRUE	18.3739	5.162e-05	854131	429639	851347	444259	25940.5	30468.5	424492	1.98802	-0.284455
219	924	tr|A0A224YJD4|A0A224YJD4_9ACAR	N/A	N/A	Uncharacterized protein OS	Rhipicephalus zambeziensis PE	TRUE	-18.3694	5.167e-05	65062.3	247988	64168.3	241124	4586.81	16627	-182926	0.26236	-0.51055
220	179	tr|Q4PM69|Q4PM69_IXOSC	N/A	N/A	Histone H4 OS	Ixodes scapularis GN	TRUE	-18.3315	5.2095e-05	4.91428e+06	1.82468e+07	5.05604e+06	1.773e+07	288887	1.22615e+06	-1.33325e+07	0.269324	-1.34307
221	747	tr|L7M673|L7M673_9ACAR	N/A	N/A	Putative trna selenocysteine 1-associated protein 1 OS	Rhipicephalus pulchellus PE	TRUE	-18.2017	5.3581e-05	48989.9	180108	48878.2	181678	1248.96	12414.3	-131118	0.272003	-0.623207
222	241	tr|A0A131YMK5|A0A131YMK5_RHIAP	N/A	N/A	Uncharacterized protein OS	Rhipicephalus appendiculatus PE	TRUE	-18.1661	5.3998e-05	287397	1.02397e+06	284676	1.02692e+06	15058	68595	-736570	0.28067	-0.211285
223	425	tr|A0A131Z5Z1|A0A131Z5Z1_RHIAP	N/A	N/A	Splicing factor, arginine/serine-rich 7 OS	Rhipicephalus appendiculatus PE	TRUE	-18.1608	5.4061e-05	647626	1.18821e+06	640434	1.19279e+06	26092.7	44467	-540584	0.545043	-0.580626
224	59	tr|F1PCK2|F1PCK2_CANLF	N/A	N/A	Alpha-1-B glycoprotein OS	Canis lupus familiaris GN	TRUE	-18.1388	5.4321e-05	1.52892e+06	1.1528e+07	1.51025e+06	1.12564e+07	131458	945710	-9.99911e+06	0.132626	-0.875924
225	483	tr|L7M6A6|L7M6A6_9ACAR	N/A	N/A	Profilin OS	Rhipicephalus pulchellus PE	TRUE	18.0732	5.5106e-05	964358	446428	959696	453501	34779.6	35413.4	517929	2.16016	-0.544163
226	114	tr|A0A131YM09|A0A131YM09_RHIAP	N/A	N/A	Alpha-N-acetylgalactosaminidase OS	Rhipicephalus appendiculatus PE	TRUE	18.0723	5.5117e-05	3.53243e+06	1.57952e+06	3.61277e+06	1.5923e+06	182490	41580.9	1.95292e+06	2.2364	-1.34925
227	220	tr|A0A131XN28|A0A131XN28_9ACAR	N/A	N/A	Putative nadh-ubiquinone oxidoreductase ndufs3/30 kDa subunit OS	Hyalomma excavatum PE	TRUE	18.069	5.5156e-05	688567	442032	687748	433228	5681.08	22939.1	246534	1.55773	-1.65902
228	1158	tr|L7M701|L7M701_9ACAR	N/A	N/A	Vacuolar protein sorting-associated protein 29 OS	Rhipicephalus pulchellus PE	TRUE	17.9564	5.6539e-05	52784.6	10750	52976.8	11460.3	3847.2	1280.18	42034.6	4.91021	-0.540205
229	1454	tr|A0A1E1X832|A0A1E1X832_9ACAR	N/A	N/A	Putative lipid storage (Fragment) OS	Amblyomma aureolatum PE	TRUE	-17.9269	5.6909e-05	30352	105528	31387.5	101493	1913.27	7006.83	-75176.2	0.28762	-0.390278
230	1142	tr|A9P773|A9P773_RHIMP	N/A	N/A	Glycogen synthase kinase OS	Rhipicephalus microplus GN	TRUE	17.8476	5.7916e-05	61979	30029.8	63050.9	30919.7	2139.33	2244.28	31949.2	2.06392	-0.171928
231	48	tr|J9PBN6|J9PBN6_CANLF	N/A	N/A	Uncharacterized protein OS	Canis lupus familiaris GN	TRUE	-17.6671	6.0294e-05	203241	1.09717e+06	162366	1.10727e+06	85262.6	20270.9	-893926	0.185241	-1.56271
232	1408	tr|A0A131XRZ9|A0A131XRZ9_9ACAR	N/A	N/A	Putative transcriptional coactivator (Fragment) OS	Hyalomma excavatum PE	TRUE	17.6409	6.0648e-05	86161.5	1410.84	82113.2	1203.95	8298.64	611.394	84750.7	61.0711	-1.09134
233	1232	tr|A0A131XQY3|A0A131XQY3_9ACAR	N/A	N/A	Putative grp-3 497 glycine rich family OS	Hyalomma excavatum PE	TRUE	17.6266	6.0843e-05	249240	11264.1	260127	10678.4	21940.3	8090.25	237976	22.127	-2.56248
234	100	tr|A0A023FKD7|A0A023FKD7_9ACAR	N/A	N/A	Putative heat shock protein hsp 90-alpha isoform 1 (Fragment) OS	Amblyomma cajennense PE	TRUE	17.6056	6.1131e-05	652585	311905	644074	307747	27429	19261.3	340680	2.09226	-0.306666
235	954	tr|A0A131Z9A0|A0A131Z9A0_RHIAP	N/A	N/A	BIGH3 (Fragment) OS	Rhipicephalus appendiculatus PE	TRUE	17.5845	6.1422e-05	220508	44922	219084	44059.5	5124.29	16518.4	175586	4.90867	-1.04041
236	636	tr|J9NUI6|J9NUI6_CANLF	N/A	N/A	Alpha-1-microglobulin/bikunin precursor OS	Canis lupus familiaris GN	TRUE	-17.5821	6.1455e-05	13222.6	161268	8316.49	154693	8852.54	11590.2	-148045	0.0819917	-0.301564
237	361	sp|P33703|APOH_CANLF	N/A	N/A	Beta-2-glycoprotein 1 OS	Canis lupus familiaris GN	TRUE	-17.5369	6.2085e-05	29372.2	475667	28589.7	466673	1632.33	44048.6	-446295	0.0617496	-0.566729
238	738	tr|L7M096|L7M096_9ACAR	N/A	N/A	Putative toll-like receptor 5 OS	Rhipicephalus pulchellus PE	TRUE	-17.5254	6.2246e-05	138523	302669	136856	298954	6485.92	14869.7	-164146	0.457671	-0.758674
239	242	tr|F1PCG4|F1PCG4_CANLF	N/A	N/A	Peroxiredoxin 2 OS	Canis lupus familiaris GN	TRUE	-17.5041	6.2546e-05	1.09096e+06	5.22593e+06	1.08222e+06	5.43124e+06	33815.1	407759	-4.13497e+06	0.208759	-2.74162
240	580	tr|A0A224YXB4|A0A224YXB4_9ACAR	N/A	N/A	Pantetheine hydrolase OS	Rhipicephalus zambeziensis PE	TRUE	-17.4728	6.2991e-05	98936	408173	114834	410453	28500.1	11288	-309237	0.242387	-0.646994
241	529	tr|A0A224Z3K1|A0A224Z3K1_9ACAR	N/A	N/A	Very long chain acyl-CoA dehydrogenase OS	Rhipicephalus zambeziensis PE	TRUE	17.4396	6.3467e-05	312405	77115.5	311515	72313.5	2556.92	23228	235289	4.05113	-0.243194
242	659	tr|L7LTA8|L7LTA8_9ACAR	N/A	N/A	Putative group ii salivary lipocalin OS	Rhipicephalus pulchellus PE	TRUE	17.4316	6.3583e-05	272718	76161	275622	77648.6	16710.1	10110	196557	3.58081	-0.921369
243	1457	tr|B7PV15|B7PV15_IXOSC	N/A	N/A	Glyoxylate/hydroxypyruvate reductase, putative OS	Ixodes scapularis GN	TRUE	17.2794	6.5827e-05	200588	34455.6	197873	28742.9	10247.8	13126.3	166133	5.82165	-0.556393
244	641	tr|A0A131XDY8|A0A131XDY8_9ACAR	N/A	N/A	Putative small heat shock protein ii OS	Hyalomma excavatum PE	TRUE	-17.269	6.5983e-05	177163	252139	175662	250345	4766.31	5816.49	-74975.7	0.702641	-0.0513427
245	855	tr|L7M721|L7M721_9ACAR	N/A	N/A	Putative lipoprotein amino terminal region OS	Rhipicephalus pulchellus PE	TRUE	17.2638	6.6062e-05	1.32927e+06	671115	1.33707e+06	646347	48523.3	44784.2	658152	1.98068	-1.4714
246	488	tr|A0A131X8J9|A0A131X8J9_9ACAR	N/A	N/A	Putative glutathione s-transferase OS	Hyalomma excavatum PE	TRUE	-17.2292	6.6589e-05	155443	388077	155496	378029	4758.17	22897.6	-232635	0.400546	-0.323168
247	1296	tr|F1PYR5|F1PYR5_CANLF	N/A	N/A	Uncharacterized protein OS	Canis lupus familiaris PE	TRUE	-16.9457	7.1105e-05	5234.63	37670.2	6235.84	38684.8	2507.58	2168.7	-32435.6	0.13896	-0.218108
248	208	tr|C9W1L7|C9W1L7_RHISA	N/A	N/A	60S ribosomal protein L9 OS	Rhipicephalus sanguineus PE	TRUE	16.9289	7.1384e-05	1.04309e+06	551188	1.03775e+06	544631	40219.4	30254.4	491903	1.89244	-0.681703
249	1164	tr|A0A224Z9C1|A0A224Z9C1_9ACAR	N/A	N/A	Ubiquitin carboxyl-terminal hydrolase 7 OS	Rhipicephalus zambeziensis PE	TRUE	-16.8779	7.224e-05	3195.42	25257.2	2765.6	24933.2	1720.63	1471.48	-22061.8	0.126515	-0.59564
250	756	tr|A0A224ZAU9|A0A224ZAU9_9ACAR	N/A	N/A	Troponin I protein OS	Rhipicephalus zambeziensis PE	TRUE	16.8508	7.2701e-05	252332	62570.8	243115	63576.3	17787.4	8003.43	189761	4.03274	-0.744884
251	771	tr|B7PXR0|B7PXR0_IXOSC	N/A	N/A	Elongation factor Tu (Fragment) OS	Ixodes scapularis GN	TRUE	16.8466	7.2772e-05	118481	72054.3	119887	71427.6	4507.56	1570.35	46426.8	1.64433	-1.29064
252	651	tr|A0A131Z6W5|A0A131Z6W5_RHIAP	N/A	N/A	NADH dehydrogenase (Ubiquinone) 1 alpha subcomplex subunit 6 OS	Rhipicephalus appendiculatus PE	TRUE	16.8432	7.283e-05	434213	195510	428865	205914	14657.2	19690.3	238703	2.22093	-1.05878
253	414	tr|A0A131YRT7|A0A131YRT7_RHIAP	N/A	N/A	Salivary sulfotransferase OS	Rhipicephalus appendiculatus PE	TRUE	16.8103	7.3397e-05	286377	200033	285075	202635	5127.24	7270.46	86344.4	1.43165	-0.273877
254	562	tr|F1PBT3|F1PBT3_CANLF	N/A	N/A	Fructose-bisphosphate aldolase OS	Canis lupus familiaris PE	TRUE	-16.6715	7.5841e-05	54193.4	147731	54676.5	153132	2346.87	9430.24	-93537.7	0.366838	-1.30911
255	141	tr|L7LRH1|L7LRH1_9ACAR	N/A	N/A	Putative glycine rich protein OS	Rhipicephalus pulchellus PE	TRUE	-16.6651	7.5957e-05	2.74159e+06	4.57981e+06	2.74979e+06	4.67172e+06	38629.5	187105	-1.83821e+06	0.598626	-0.643453
256	1182	tr|L7ML39|L7ML39_9ACAR	N/A	N/A	Putative dna polymerase iii subunit gamma and tau (Fragment) OS	Rhipicephalus pulchellus PE	TRUE	-16.6464	7.6295e-05	36649.8	108725	36121.5	108770	1018	7429.93	-72074.7	0.337089	-0.111092
257	213	tr|A0A131YE25|A0A131YE25_RHIAP	N/A	N/A	Annexin OS	Rhipicephalus appendiculatus PE	TRUE	16.6403	7.6405e-05	558602	189632	546248	183190	35670.8	14232.5	368971	2.94572	-0.292733
258	788	tr|J9NWJ5|J9NWJ5_CANLF	N/A	N/A	Thioredoxin OS	Canis lupus familiaris GN	TRUE	-16.6275	7.6637e-05	19174.4	140177	18620.1	146699	2554.69	12343	-121003	0.136787	-1.03881
259	38	tr|A0A131YE62|A0A131YE62_RHIAP	N/A	N/A	ATP-dependent RNA helicase DDX3X OS	Rhipicephalus appendiculatus PE	TRUE	16.5974	7.7189e-05	48099.5	5885.95	47255.7	6942.46	3808.63	2213.77	42213.6	8.17192	-1.93461
260	1251	tr|A0A0K8RAW5|A0A0K8RAW5_IXORI	N/A	N/A	Inosine-5'-monophosphate dehydrogenase OS	Ixodes ricinus PE	TRUE	-16.5439	7.818e-05	33037.9	1.17917e+06	34605.4	1.11399e+06	7191.94	119778	-1.14613e+06	0.0280179	-0.422459
261	767	tr|F1PCH3|F1PCH3_CANLF	N/A	N/A	Enolase 1 OS	Canis lupus familiaris GN	TRUE	-16.5325	7.8393e-05	11447	46611.1	10136.4	45042.3	2309.09	2870.55	-35164.1	0.245584	-0.922271
262	415	tr|A0A224Z2T5|A0A224Z2T5_9ACAR	N/A	N/A	Large subunit ribosomal protein L3e OS	Rhipicephalus zambeziensis PE	TRUE	16.5051	7.8908e-05	448020	216693	445451	209566	19236.9	14806.9	231327	2.06753	-1.06584
263	174	tr|A0A224Z1V0|A0A224Z1V0_9ACAR	N/A	N/A	Elongation factor Tu OS	Rhipicephalus zambeziensis PE	TRUE	16.4804	7.9376e-05	883806	299568	882330	315041	39896.2	46674.2	584238	2.95027	-1.12919
264	1319	tr|L7MHT4|L7MHT4_9ACAR	N/A	N/A	Putative glycine rich protein (Fragment) OS	Rhipicephalus pulchellus PE	TRUE	16.4479	7.9999e-05	66856.9	18877.3	67985.3	19290.8	4584.18	2124.45	47979.6	3.54166	-0.320882
265	950	tr|A0A131Z235|A0A131Z235_RHIAP	N/A	N/A	Carboxylic ester hydrolase OS	Rhipicephalus appendiculatus PE	TRUE	16.3229	8.2447e-05	47311.7	1409.15	44708.2	1538.07	4859.53	331.26	45902.5	33.5747	-3.29325
266	1159	tr|L7M8Z5|L7M8Z5_9ACAR	N/A	N/A	Methionine aminopeptidase OS	Rhipicephalus pulchellus PE	TRUE	16.3003	8.2899e-05	52281.6	28593.9	52469.7	27945.7	484.865	2469.88	23687.6	1.82841	-0.228929
267	678	tr|L7MM36|L7MM36_9ACAR	N/A	N/A	Putative short-chain alcohol dehydrogenase/3-hydroxyacyl-coa dehydrogenase (Fragment) OS	Rhipicephalus pulchellus PE	TRUE	-16.288	8.3148e-05	73438.3	1.30878e+06	72715	1.38114e+06	8986.89	131058	-1.23534e+06	0.0561121	-1.16734
268	1379	tr|A0A1E1X6L1|A0A1E1X6L1_9ACAR	N/A	N/A	Putative sulfotransferase OS	Amblyomma aureolatum PE	TRUE	-16.241	8.41e-05	5520.84	46624.6	6565.15	47928.2	2064.6	3866.93	-41103.7	0.118411	-0.146403
269	16	tr|A0A224YPA7|A0A224YPA7_9ACAR	N/A	N/A	Heat shock 70kDa protein 1/8 OS	Rhipicephalus zambeziensis PE	TRUE	16.1675	8.5621e-05	2.87439e+06	1.2221e+06	2.88489e+06	1.24976e+06	102768	144125	1.65229e+06	2.35201	-2.31453
270	327	tr|A0A131YRS4|A0A131YRS4_RHIAP	N/A	N/A	F479582_1 paramyosin OS	Rhipicephalus appendiculatus PE	TRUE	16.1142	8.6745e-05	425597	117533	435710	111432	28470	16908.4	308064	3.62107	-0.366407
271	988	tr|A0A224Z4P7|A0A224Z4P7_9ACAR	N/A	N/A	Molybdopterin cofactor sulfurase OS	Rhipicephalus zambeziensis PE	TRUE	-16.0979	8.7093e-05	13173.3	93351.6	13099.5	93318.7	3398.49	7929.14	-80178.3	0.141115	-0.978628
272	295	tr|Q8WQW9|Q8WQW9_RHIAP	N/A	N/A	Serine proteinase inhibitor serpin-3 OS	Rhipicephalus appendiculatus PE	TRUE	-15.9981	8.9258e-05	557863	784007	561930	787771	11107.1	21819.3	-226144	0.711554	-0.321666
273	1147	tr|E2RJC2|E2RJC2_CANLF	N/A	N/A	Complement C1q C chain OS	Canis lupus familiaris GN	TRUE	-15.9887	8.9465e-05	7560.08	57192.2	7897.19	57639.7	1384.37	5195.34	-49632.1	0.132187	-1.04763
274	172	tr|A0A224Z3B4|A0A224Z3B4_9ACAR	N/A	N/A	Malic enzyme OS	Rhipicephalus zambeziensis PE	TRUE	15.979	8.968e-05	405618	113182	397578	117947	27298.9	16111.3	292435	3.58375	-0.195269
275	226	tr|L7M7V3|L7M7V3_9ACAR	N/A	N/A	GTP-binding nuclear protein OS	Rhipicephalus pulchellus PE	TRUE	15.9233	9.0925e-05	1.03145e+06	574151	1.01894e+06	565740	45054.6	21079.2	457294	1.79647	-0.271146
276	1329	tr|L7M3M8|L7M3M8_9ACAR	N/A	N/A	Putative ca2+/calmodulin-dependent protein phosphat OS	Rhipicephalus pulchellus PE	TRUE	-15.8651	9.2249e-05	9445.59	59769.3	12057.8	61125.3	4825.26	2626.99	-50323.7	0.158034	-0.711402
277	20	tr|A0A131XK26|A0A131XK26_9ACAR	N/A	N/A	Putative acetyl-coa carboxylase (Fragment) OS	Hyalomma excavatum PE	TRUE	15.8088	9.3554e-05	126351	92568.2	126479	91733.2	1083.19	3539.29	33782.8	1.36495	-0.0557838
278	53	tr|L7M2Y0|L7M2Y0_9ACAR	N/A	N/A	Putative igf-ii mrna-binding protein imp OS	Rhipicephalus pulchellus PE	TRUE	15.8002	9.3755e-05	2.07245e+06	1.3153e+06	2.08496e+06	1.33938e+06	66444.7	49740.6	757146	1.57564	-1.34967
279	677	tr|E2RGT6|E2RGT6_CANLF	N/A	N/A	Complement C6 OS	Canis lupus familiaris GN	TRUE	-15.6438	9.751e-05	15802.7	49211.3	14974.2	48818	3072.99	2058.89	-33408.7	0.321119	-1.11078
280	1248	tr|A0A131Z9Z4|A0A131Z9Z4_RHIAP	N/A	N/A	TIL domain containing protein (Fragment) OS	Rhipicephalus appendiculatus PE	TRUE	15.5825	9.9032e-05	148204	68715.2	145278	68923.9	6101.19	6390.74	79488.9	2.15679	-0.587152
281	1073	tr|V5H340|V5H340_IXORI	N/A	N/A	Putative vitellogenin-1 OS	Ixodes ricinus PE	TRUE	15.5553	9.9717e-05	382023	105217	378770	111300	8788.27	29542.4	276806	3.63081	-1.52074
282	438	tr|A0A0A7DS60|A0A0A7DS60_RHIMP	N/A	N/A	Phosphoglucomutase (Fragment) OS	Rhipicephalus microplus PE	TRUE	15.3791	0.0001	186427	97591.8	189928	97004.6	6639.08	7484.78	88835.1	1.91027	-0.151139
283	746	tr|B5ABL8|B5ABL8_DERVA	N/A	N/A	Hemelipoglycoprotein 2 (Fragment) OS	Dermacentor variabilis PE	TRUE	15.5044	0.0001	1.07986e+06	196078	1.12657e+06	192178	98058.8	11498	883784	5.50731	-0.357631
284	815	tr|A0A224YMH7|A0A224YMH7_9ACAR	N/A	N/A	Adenylate kinase OS	Rhipicephalus zambeziensis PE	TRUE	15.3745	0.0001	163951	59022.2	163976	65181.1	1548.46	11719.2	104929	2.77778	-0.144909
285	827	tr|J9PAD4|J9PAD4_CANLF	N/A	N/A	Uncharacterized protein OS	Canis lupus familiaris PE	TRUE	-15.5282	0.0001	27344.4	121584	27379.5	125395	1740.86	10366.6	-94239.8	0.224901	-0.833267
286	1421	tr|A0A1E1XNI8|A0A1E1XNI8_9ACAR	N/A	N/A	Putative ras-related small gtpase rho type (Fragment) OS	Amblyomma sculptum PE	TRUE	15.5336	0.0001	54172.1	31941.8	54205.6	32851.3	987.587	2273.53	22230.3	1.69596	-0.744159
287	169	tr|A0A224YKT3|A0A224YKT3_9ACAR	N/A	N/A	D-3-phosphoglycerate dehydrogenase OS	Rhipicephalus zambeziensis PE	TRUE	15.0233	0.00011	1.34822e+06	1.04316e+06	1.34545e+06	1.05606e+06	5611.58	34720.4	305063	1.29244	-2.44369
288	325	tr|L7MAH9|L7MAH9_9ACAR	N/A	N/A	Succinyl-CoA:3-ketoacid-coenzyme A transferase OS	Rhipicephalus pulchellus PE	TRUE	15.2243	0.00011	454390	155951	448706	156379	32934.4	8254.01	298439	2.91367	-1.64687
289	349	tr|L7M706|L7M706_9ACAR	N/A	N/A	Putative oligomycin sensitivity-conferring protein OS	Rhipicephalus pulchellus PE	TRUE	15.1385	0.00011	637484	403797	645710	409756	23451.7	12840.9	233687	1.57872	-1.81025
290	778	tr|A0A224ZAB3|A0A224ZAB3_9ACAR	N/A	N/A	Sulfiredoxin OS	Rhipicephalus zambeziensis PE	TRUE	-15.2276	0.00011	133181	468804	133897	457981	2209	38111.2	-335623	0.284087	-0.482987
291	1008	tr|E2RNV3|E2RNV3_CANLF	N/A	N/A	PITH domain containing 1 OS	Canis lupus familiaris GN	TRUE	-15.1559	0.00011	18326.7	85526.4	17370.3	87232.7	5412.23	5448.49	-67199.8	0.214281	-0.451669
292	1082	tr|L7M6N8|L7M6N8_9ACAR	N/A	N/A	Putative nuclear receptor coactivator 5 strongylocentrotus purpuratus OS	Rhipicephalus pulchellus PE	TRUE	15.0151	0.00011	55873.3	30981.3	55935.6	30918.6	498.321	2827.81	24892	1.80345	-0.182333
293	1233	tr|A0A224YL52|A0A224YL52_9ACAR	N/A	N/A	Calsequestrin OS	Rhipicephalus zambeziensis PE	TRUE	-15.2055	0.00011	13398.6	99431.6	12543.8	101015	5744.52	7939.79	-86033	0.134752	-1.09932
294	1240	tr|A0A131Z560|A0A131Z560_RHIAP	N/A	N/A	Enolase OS	Rhipicephalus appendiculatus PE	TRUE	15.2618	0.00011	705921	189009	734047	190491	58430.1	5232.02	516911	3.73484	-1.1651
295	1426	tr|A0A224YQJ4|A0A224YQJ4_9ACAR	N/A	N/A	Glutathione S-transferase kappa OS	Rhipicephalus zambeziensis PE	TRUE	15.024	0.00011	41547.5	9764.2	40950.8	9743.17	3630.02	499.065	31783.3	4.25509	-1.01791
296	267	tr|A0A224Z8X5|A0A224Z8X5_9ACAR	N/A	N/A	T-complex protein 1 subunit delta OS	Rhipicephalus zambeziensis PE	TRUE	14.7152	0.00012	26532.7	10639	26914.1	9869.33	881.13	1650.27	15893.7	2.4939	-3.0081
297	301	tr|A0A224YY26|A0A224YY26_9ACAR	N/A	N/A	Glycine hydroxymethyltransferase OS	Rhipicephalus zambeziensis PE	TRUE	14.8637	0.00012	504658	183144	515295	170799	20596.2	31296.8	321514	2.75553	-0.390751
298	307	tr|A0A131Z2K3|A0A131Z2K3_RHIAP	N/A	N/A	Uncharacterized protein OS	Rhipicephalus appendiculatus PE	TRUE	14.7521	0.00012	158304	49591.6	160494	54155.5	5747.39	11396.8	108713	3.19216	-1.61319
299	440	tr|A0A224YHG1|A0A224YHG1_9ACAR	N/A	N/A	Aminomethyltransferase OS	Rhipicephalus zambeziensis PE	TRUE	14.9242	0.00012	275516	174332	273648	171716	3790.66	11114.4	101184	1.58041	-0.333659
300	906	tr|A0A224YS21|A0A224YS21_9ACAR	N/A	N/A	1,2-dihydroxy-3-keto-5-methylthiopentene dioxygenase-like OS	Rhipicephalus zambeziensis PE	TRUE	14.9578	0.00012	132677	42693.5	131978	41609.4	9314.67	4669.64	89983	3.10765	-0.216314
301	1021	tr|L7M344|L7M344_9ACAR	N/A	N/A	Putative 5-aminolevulinate synthase OS	Rhipicephalus pulchellus PE	TRUE	14.8953	0.00012	90238.4	40843.3	89698.1	42063.7	2989.21	4904.6	49395.1	2.20938	-0.1128
302	1068	tr|A0A224YSV1|A0A224YSV1_9ACAR	N/A	N/A	Alpha-L-fucosidase OS	Rhipicephalus zambeziensis PE	TRUE	-14.8018	0.00012	25905	91790.8	28105	93119	4109.49	6523.18	-65885.8	0.282218	-0.478649
303	1141	tr|A0A131YRY7|A0A131YRY7_RHIAP	N/A	N/A	Myophilin-like protein OS	Rhipicephalus appendiculatus PE	TRUE	14.7432	0.00012	36678.8	6983.95	36168.5	6910.78	2937.53	1881.82	29694.8	5.25187	-0.20074
304	1223	tr|L7MAA0|L7MAA0_9ACAR	N/A	N/A	ATP synthase subunit alpha OS	Rhipicephalus pulchellus PE	TRUE	14.7331	0.00012	601622	236569	625155	238748	40939.9	12873.6	365052	2.54311	-0.16125
305	1236	tr|A0A131XQL4|A0A131XQL4_9ACAR	N/A	N/A	Putative 60s ribosomal protein l5 OS	Hyalomma excavatum PE	TRUE	14.8799	0.00012	170510	64294.9	170365	64606	11595.3	4290.35	106215	2.652	-0.112471
306	121	tr|A0A224YR26|A0A224YR26_9ACAR	N/A	N/A	40s ribosomal protein s4 OS	Rhipicephalus zambeziensis PE	TRUE	14.4229	0.00013	1.13507e+06	618447	1.13356e+06	600864	33520.2	52206.9	516625	1.83536	-1.60138
307	277	tr|A0A224YVP2|A0A224YVP2_9ACAR	N/A	N/A	Chaperonin complex component, TCP-1 eta subunit OS	Rhipicephalus zambeziensis PE	TRUE	14.5335	0.00013	334657	160168	334134	161418	15800.3	13519.8	174490	2.08942	-1.344
308	494	tr|A0A023G3C0|A0A023G3C0_9ACAR	N/A	N/A	Putative terribly reduced optic lobes (Fragment) OS	Amblyomma triste PE	TRUE	14.5025	0.00013	142501	82972.5	145571	81803.4	6375.4	3146.49	59528.6	1.71745	-0.458142
309	720	tr|A0A1E1WYZ6|A0A1E1WYZ6_9ACAR	N/A	N/A	Putative l32 is a protein from the large subunit that (Fragment) OS	Amblyomma aureolatum PE	TRUE	14.4396	0.00013	170663	83827.2	174442	84211	10264.3	1771.45	86836	2.03589	-1.7264
310	808	tr|A0A034WXN6|A0A034WXN6_RHIMP	N/A	N/A	Hemelipoprotein HeLp 2 (Fragment) OS	Rhipicephalus microplus PE	TRUE	14.6516	0.00013	1.05023e+06	530453	1.03356e+06	526374	49392.1	36551	519774	1.97987	-1.39973
311	884	tr|L7LPR5|L7LPR5_9ACAR	N/A	N/A	Putative tick salivary cystatin OS	Rhipicephalus pulchellus PE	TRUE	14.6866	0.00013	88409.4	48399.2	87041	47771.5	3676.3	2957.99	40010.2	1.82667	-0.0874398
312	990	tr|L7MBQ7|L7MBQ7_9ACAR	N/A	N/A	Putative plexins functional semaphorin receptor (Fragment) OS	Rhipicephalus pulchellus PE	TRUE	-14.5374	0.00013	28086.5	57723.9	27077.9	58152.9	2908.14	2002.93	-29637.4	0.486566	-0.246988
313	1401	tr|A0A131Z6C2|A0A131Z6C2_RHIAP	N/A	N/A	Tissue factor pathway inhibitor OS	Rhipicephalus appendiculatus PE	TRUE	14.6677	0.00013	35887.9	17826.7	36224.1	17920.4	2060.3	551.252	18061.2	2.01316	-0.304417
314	304	tr|Q2V829|Q2V829_9ACAR	N/A	N/A	Troponin I protein OS	Rhipicephalus haemaphysaloides haemaphysaloides PE	TRUE	14.2418	0.00014	1.00881e+06	511413	1.00887e+06	509270	59713.5	9670.79	497393	1.97258	-1.00764
315	665	tr|L7M227|L7M227_9ACAR	N/A	N/A	T-complex protein 1 subunit gamma OS	Rhipicephalus pulchellus PE	TRUE	14.1865	0.00014	158252	36892.1	158661	40953.9	12622.3	7760.18	121360	4.28958	-0.757139
316	943	tr|L7MFZ9|L7MFZ9_9ACAR	N/A	N/A	Uncharacterized protein (Fragment) OS	Rhipicephalus pulchellus PE	TRUE	14.2585	0.00014	92073.3	34253.8	91080.1	34428.9	6715.34	2057.97	57819.5	2.68797	-0.324649
317	306	tr|L7M4Q4|L7M4Q4_9ACAR	N/A	N/A	60S ribosomal protein L18a OS	Rhipicephalus pulchellus PE	TRUE	14.128	0.00015	987017	607283	980359	599836	35117.5	30562.2	379733	1.6253	-0.361046
318	428	tr|A0A131YUA9|A0A131YUA9_RHIAP	N/A	N/A	Programmed cell death protein 4 OS	Rhipicephalus appendiculatus PE	TRUE	14.1071	0.00015	164698	82368.8	169326	81343.3	9761.93	2623.24	82329	1.99952	-2.76477
319	451	tr|A0A131YT26|A0A131YT26_RHIAP	N/A	N/A	Cytochrome b-c1 complex subunit Rieske, mitochondrial OS	Rhipicephalus appendiculatus PE	TRUE	13.9797	0.00015	453171	205645	457736	218976	16488.3	25858.4	247526	2.20365	-0.159717
320	505	tr|A0A224Z2K0|A0A224Z2K0_9ACAR	N/A	N/A	Tropomyosin OS	Rhipicephalus zambeziensis PE	TRUE	13.9675	0.00015	69474.8	23240.4	67868.1	23716.6	2856.86	4970.83	46234.3	2.98939	-0.130099
321	537	tr|A0A224YW54|A0A224YW54_9ACAR	N/A	N/A	Polymerase delta interacting protein 3 OS	Rhipicephalus zambeziensis PE	TRUE	14.0831	0.00015	192925	138344	193875	138283	2053.92	6390.74	54580.2	1.39452	-0.305809
322	554	tr|G3MKS0|G3MKS0_9ACAR	N/A	N/A	Uncharacterized protein OS	Amblyomma maculatum PE	TRUE	13.9612	0.00015	291710	215632	288503	215105	6807.31	6537.75	76077.7	1.35281	-0.930041
323	564	tr|A0A224YPN8|A0A224YPN8_9ACAR	N/A	N/A	ATP synthase subunit d, mitochondrial OS	Rhipicephalus zambeziensis PE	TRUE	14.1362	0.00015	483173	310430	481870	315926	15413.3	14505.5	172743	1.55647	-0.454666
324	638	tr|A0A131XJN2|A0A131XJN2_9ACAR	N/A	N/A	Putative ubiquitin-conjugating enzyme e2 OS	Hyalomma excavatum PE	TRUE	13.9427	0.00015	168088	96296	166812	97595.3	7477.5	4860.74	71792.5	1.74554	-0.361528
325	1077	tr|F1P699|F1P699_CANLF	N/A	N/A	Phosphatidylethanolamine-binding protein 1 OS	Canis lupus familiaris GN	TRUE	-14.1325	0.00015	8744.43	83632.8	6351.18	84724.7	8915.73	2179.22	-74888.4	0.104557	-1.37027
326	1094	tr|A0A131XN26|A0A131XN26_IXORI	N/A	N/A	Putative titin (Fragment) OS	Ixodes ricinus PE	TRUE	13.9739	0.00015	41047	14569.9	40545.6	14922.9	1242.8	3037.38	26477.1	2.81724	-0.505527
327	1249	tr|A0A131Z8J7|A0A131Z8J7_RHIAP	N/A	N/A	2,3-bisphosphoglycerate-independent phosphoglycerate mutase OS	Rhipicephalus appendiculatus PE	TRUE	13.9095	0.00015	68581.1	36917.9	69717.2	35927	3542.72	1730.49	31663.2	1.85766	-0.106471
328	1409	tr|A0A224YD84|A0A224YD84_9ACAR	N/A	N/A	Ixodegrin B OS	Rhipicephalus zambeziensis PE	TRUE	13.9777	0.00015	49683.7	2271.37	47907.9	2497.48	5844.24	601.465	47412.4	21.8739	-2.10205
329	111	tr|A0A224YUP2|A0A224YUP2_9ACAR	N/A	N/A	Collagen type IV alpha OS	Rhipicephalus zambeziensis PE	TRUE	-13.8592	0.00016	5791.22	32169.1	5941.8	33627.4	1127.55	3097.76	-26377.9	0.180024	-0.233715
330	217	tr|A0A131Z3E9|A0A131Z3E9_RHIAP	N/A	N/A	40S ribosomal protein S6 OS	Rhipicephalus appendiculatus PE	TRUE	13.7352	0.00016	1.16008e+06	597399	1.13633e+06	587110	66942.4	23526.6	562686	1.94189	-0.44098
331	667	tr|F2Z4Q6|F2Z4Q6_CANLF	N/A	N/A	Serum albumin OS	Canis lupus familiaris GN	TRUE	-13.7499	0.00016	108313	1.04963e+06	117522	1.09868e+06	16275.9	117453	-941313	0.103192	-0.400841
332	819	tr|G3MSP2|G3MSP2_9ACAR	N/A	N/A	Uncharacterized protein OS	Amblyomma maculatum PE	TRUE	13.8338	0.00016	1.26625e+06	490224	1.29947e+06	480919	93282.3	27181.5	776026	2.583	-0.330419
333	1010	tr|J9NU05|J9NU05_CANLF	N/A	N/A	Uncharacterized protein OS	Canis lupus familiaris PE	TRUE	-13.8275	0.00016	5866.87	71650.1	5859.06	67912.6	419.658	8229.43	-65783.3	0.0818822	-0.11637
334	1453	tr|L7MIY3|L7MIY3_9ACAR	N/A	N/A	Uncharacterized protein (Fragment) OS	Rhipicephalus pulchellus PE	TRUE	-13.8706	0.00016	8330.24	53804.6	7879.85	54693.7	4374.79	3620.28	-45474.3	0.154824	-1.31144
335	188	tr|A0A224YZK0|A0A224YZK0_9ACAR	N/A	N/A	Sodium/potassium-transporting ATPase subunit alpha OS	Rhipicephalus zambeziensis PE	TRUE	13.6854	0.00017	223934	120236	227113	116509	6756.43	11251.5	103699	1.86246	-0.339308
336	193	tr|L7MAT5|L7MAT5_9ACAR	N/A	N/A	Succinate--CoA ligase [GDP-forming] subunit beta, mitochondrial OS	Rhipicephalus pulchellus PE	TRUE	13.5079	0.00017	106186	10688	108483	8093.29	8783.91	8531.67	95498.4	9.93509	-0.655089
337	546	tr|A0A131XF44|A0A131XF44_9ACAR	N/A	N/A	Putative repetitive proline-rich cell wall protein 2 (Fragment) OS	Hyalomma excavatum PE	TRUE	13.6601	0.00017	280811	95606.3	280406	101075	17479.5	15682.1	185204	2.93716	-1.67192
338	602	tr|L7M2D0|L7M2D0_9ACAR	N/A	N/A	Putative mitochondrial chaperonin OS	Rhipicephalus pulchellus PE	TRUE	13.6728	0.00017	343514	160219	334672	162659	21238.5	9384.72	183295	2.14402	-0.387547
339	1386	tr|A0A131YH18|A0A131YH18_RHIAP	N/A	N/A	Uncharacterized protein OS	Rhipicephalus appendiculatus PE	TRUE	13.5937	0.00017	57671.7	8275.13	58071.8	8422.79	4381.13	4518.7	49396.5	6.96927	-1.1544
340	32	tr|A0A131YYS7|A0A131YYS7_RHIAP	N/A	N/A	ATP synthase subunit beta OS	Rhipicephalus appendiculatus PE	TRUE	13.3706	0.00018	1.2127e+07	5.45499e+06	1.23554e+07	5.30181e+06	651375	568091	6.67201e+06	2.2231	-1.77915
341	207	tr|L7M958|L7M958_9ACAR	N/A	N/A	Putative g protein beta-subunit 13f OS	Rhipicephalus pulchellus PE	TRUE	13.3357	0.00018	667482	361062	675911	357054	37654.9	12883.7	306420	1.84866	-0.62705
342	448	tr|A0A131XDJ4|A0A131XDJ4_9ACAR	N/A	N/A	Putative prohibitins and stomatins of the pid superfamily protein OS	Hyalomma excavatum PE	TRUE	13.363	0.00018	180975	80279.1	180726	78897.4	12688.3	3058.58	100696	2.25432	-2.03559
343	614	tr|A0A131Z3P7|A0A131Z3P7_RHIAP	N/A	N/A	Biliverdin reductase / flavin reductase OS	Rhipicephalus appendiculatus PE	TRUE	13.3831	0.00018	243554	133804	237838	133885	14191.5	592.856	109750	1.82023	-1.96621
344	685	tr|A0A131XP13|A0A131XP13_9ACAR	N/A	N/A	Proteasome subunit beta type (Fragment) OS	Hyalomma excavatum PE	TRUE	13.2975	0.00018	722060	467883	711981	467809	28801.3	16327.9	254177	1.54325	-0.0646849
345	770	tr|C9W1B7|C9W1B7_RHISA	N/A	N/A	Cytochrome c oxidase subunit OS	Rhipicephalus sanguineus PE	TRUE	13.4487	0.00018	232278	84665.2	232286	77376.2	5722.13	18129.4	147613	2.74349	-0.401408
346	1466	tr|A0A131YZX5|A0A131YZX5_RHIAP	N/A	N/A	Beat protein like 1 OS	Rhipicephalus appendiculatus PE	TRUE	-13.3234	0.00018	46891.7	152922	48559.3	159616	5050.85	12825.2	-106030	0.306639	-0.911046
347	160	tr|L7M7D6|L7M7D6_9ACAR	N/A	N/A	Putative biosynthetic process OS	Rhipicephalus pulchellus PE	TRUE	13.1941	0.00019	537102	286693	520635	287571	31621.7	8982.02	250410	1.87344	-0.0942608
348	672	tr|A0A224YNT5|A0A224YNT5_9ACAR	N/A	N/A	Glyoxylate/hydroxypyruvate reductase OS	Rhipicephalus zambeziensis PE	TRUE	13.1537	0.00019	416740	127862	421058	141183	19773.9	32495.6	288878	3.25931	-0.36842
349	730	tr|L7LY75|L7LY75_9ACAR	N/A	N/A	Actin-related protein 2/3 complex subunit 4 OS	Rhipicephalus pulchellus PE	TRUE	13.1977	0.00019	549138	435121	554608	438293	13073.1	7279.89	114016	1.26203	-0.404788
350	849	tr|J9PAX5|J9PAX5_CANLF	N/A	N/A	Uncharacterized protein OS	Canis lupus familiaris PE	TRUE	-13.1447	0.00019	56373.9	203443	57223.1	211156	7899.31	17695.9	-147069	0.277099	-0.215278
351	896	tr|A0A131XQW3|A0A131XQW3_9ACAR	N/A	N/A	Putative ribosomal protein OS	Hyalomma excavatum PE	TRUE	-13.194	0.00019	81416.8	134225	79830.6	137226	3230.55	6133.77	-52808.6	0.606568	-0.367289
352	1013	tr|F1PNV5|F1PNV5_CANLF	N/A	N/A	Kallikrein B1 OS	Canis lupus familiaris GN	TRUE	-13.2871	0.00019	10744.5	71609.9	9950.46	69098	4799.13	6318.18	-60865.4	0.150043	-0.209277
353	1091	tr|A0A023FLK4|A0A023FLK4_9ACAR	N/A	N/A	Putative medium-chain acyl-coa dehydrogenase OS	Amblyomma cajennense PE	TRUE	13.2586	0.00019	45543	3503.59	47205.1	2121.34	4939.68	2399.99	42039.4	12.999	-0.722612
354	1124	tr|C9W1H9|C9W1H9_RHISA	N/A	N/A	NADH dehydrogenase 1 alpha subcomplex OS	Rhipicephalus sanguineus PE	TRUE	13.2895	0.00019	197789	134923	194803	134073	5935.79	5648	62866.2	1.46594	-1.60623
355	1228	tr|A0A224Z7I1|A0A224Z7I1_9ACAR	N/A	N/A	Synaptic vesicle membrane protein vat 1 OS	Rhipicephalus zambeziensis PE	TRUE	13.2653	0.00019	348005	14902.5	361274	5857.02	38870.9	19511.5	333102	23.3522	-1.74448
356	1254	tr|A0A224YDI7|A0A224YDI7_9ACAR	N/A	N/A	Chitin-binding protein OS	Rhipicephalus zambeziensis PE	TRUE	-12.9693	0.0002	17843	36687.8	17908.6	37478.3	2097.82	1390.37	-18844.9	0.486346	-0.353592
357	1399	tr|A0A131XIR4|A0A131XIR4_9ACAR	N/A	N/A	Putative galactokinase (Fragment) OS	Hyalomma excavatum PE	TRUE	-13.0356	0.0002	8203.67	43968.7	8085.57	42245.7	664.198	4705.49	-35765	0.18658	-0.335541
358	427	tr|Q2Z1P8|Q2Z1P8_CANLF	N/A	N/A	Anion exchange protein OS	Canis lupus familiaris GN	TRUE	-12.8399	0.00021	68260.2	604307	70798	623882	6061.47	72056.2	-536046	0.112956	-1.14866
359	649	tr|A0A224YVE7|A0A224YVE7_9ACAR	N/A	N/A	Protein containing I-set domain OS	Rhipicephalus zambeziensis PE	TRUE	-12.8056	0.00021	125811	197298	126704	197198	2741.16	9272.43	-71486.9	0.63767	-0.862348
360	1067	tr|A0A131Z7I9|A0A131Z7I9_RHIAP	N/A	N/A	Peroxidase (Fragment) OS	Rhipicephalus appendiculatus PE	TRUE	-12.8412	0.00021	4584.96	23100.3	5274.5	23527.4	1371.13	2087.34	-18515.4	0.19848	-0.118499
361	1382	tr|A0A131Z6B3|A0A131Z6B3_RHIAP	N/A	N/A	Farnesoic acid o-methyltransferase OS	Rhipicephalus appendiculatus PE	TRUE	-12.8989	0.00021	123677	162791	123717	164588	2616.48	4554.03	-39113.8	0.75973	-0.924759
362	1428	tr|A0A131XDS2|A0A131XDS2_9ACAR	N/A	N/A	Putative fructose-16-bisphosphatase OS	Hyalomma excavatum PE	TRUE	12.8973	0.00021	183135	21927.6	179574	14349.8	10420.8	18976.4	161207	8.35177	-0.282219
363	42	tr|L7MCZ6|L7MCZ6_9ACAR	N/A	N/A	Putative scinderin like a (Fragment) OS	Rhipicephalus pulchellus PE	TRUE	12.7469	0.00022	400092	277261	400687	285093	4207.77	16151.2	122831	1.44302	-0.260484
364	234	tr|A0A224YJN2|A0A224YJN2_9ACAR	N/A	N/A	cGMP-dependent protein kinase OS	Rhipicephalus zambeziensis PE	TRUE	-12.6928	0.00022	77149.9	169086	75801.4	168564	5378.52	11334	-91935.8	0.456277	-0.184111
365	305	tr|A0A224YXN2|A0A224YXN2_9ACAR	N/A	N/A	Ras-related protein Rab-1A OS	Rhipicephalus zambeziensis PE	TRUE	-12.6614	0.00022	67215.5	167755	61746.8	162660	10369.4	9035.19	-100539	0.400677	-0.396412
366	535	tr|E2R7A3|E2R7A3_CANLF	N/A	N/A	Complement factor I OS	Canis lupus familiaris GN	TRUE	-12.7287	0.00022	54645.3	380528	69337	395053	27553.9	34744.8	-325883	0.143604	-0.283148
367	941	tr|J9P590|J9P590_CANLF	N/A	N/A	Uncharacterized protein OS	Canis lupus familiaris PE	TRUE	-12.6974	0.00022	45415.2	253221	46117.4	263614	1383.19	28313	-207806	0.17935	-0.6907
368	949	tr|G1K265|G1K265_CANLF	N/A	N/A	Lysozyme OS	Canis lupus familiaris GN	TRUE	-12.7828	0.00022	48950.8	93971	50660.4	93185.3	5639.88	2324.62	-45020.2	0.520914	-0.749727
369	1118	tr|A0A131XIF4|A0A131XIF4_9ACAR	N/A	N/A	Putative calpain-a OS	Hyalomma excavatum PE	TRUE	12.7771	0.00022	288517	170337	297231	168988	15816.8	2545.46	118180	1.6938	-2.98693
370	382	tr|A0A224YXT5|A0A224YXT5_9ACAR	N/A	N/A	Enoyl-CoA hydratase OS	Rhipicephalus zambeziensis PE	TRUE	12.6104	0.00023	933233	559177	943873	570410	30847	41085.9	374057	1.66894	-0.518031
371	787	tr|A0A034WWR7|A0A034WWR7_RHIMP	N/A	N/A	Alpha-L-fucosidase (Fragment) OS	Rhipicephalus microplus PE	TRUE	-12.5155	0.00023	74679.6	175746	74353.9	170440	4694.86	13175.4	-101066	0.424929	-1.07238
372	506	tr|A0A224YVU3|A0A224YVU3_9ACAR	N/A	N/A	Clavaminate synthase OS	Rhipicephalus zambeziensis PE	TRUE	12.4689	0.00024	388765	214024	378625	217046	23602.2	5667.54	174741	1.81645	-0.74181
373	520	tr|A0A224Z2L8|A0A224Z2L8_9ACAR	N/A	N/A	Myosin regulatory light chain 12 OS	Rhipicephalus zambeziensis PE	TRUE	-12.4421	0.00024	153825	275628	150291	271032	9449.34	14079	-121803	0.558089	-0.393768
374	938	tr|L7MAY3|L7MAY3_9ACAR	N/A	N/A	Obg-like ATPase 1 OS	Rhipicephalus pulchellus PE	TRUE	12.4211	0.00024	102968	54597.3	104168	54335.2	4465.93	5054.73	48370.5	1.88595	-1.2579
375	573	tr|A0A224Z1Q9|A0A224Z1Q9_9ACAR	N/A	N/A	Large subunit ribosomal protein L28e OS	Rhipicephalus zambeziensis PE	TRUE	12.291	0.00025	430268	306680	430727	297804	3239.29	17112.1	123587	1.40298	-0.357758
376	945	tr|A0A131Z7R4|A0A131Z7R4_RHIAP	N/A	N/A	H/ACA ribonucleoprotein complex subunit 4 (Fragment) OS	Rhipicephalus appendiculatus PE	TRUE	12.3416	0.00025	54873.2	9993.69	55807.6	11154.4	2260.74	5878.76	44879.5	5.49079	-1.12738
377	1029	tr|J9P8P0|J9P8P0_CANLF	N/A	N/A	Myo-inositol oxygenase OS	Canis lupus familiaris GN	TRUE	-12.3575	0.00025	6764.14	27936.4	8258.53	28228	2604.88	1421.59	-21172.3	0.242126	-0.0568393
378	1230	tr|A0A131XF49|A0A131XF49_9ACAR	N/A	N/A	Putative secreted salivary gland peptide OS	Hyalomma excavatum PE	TRUE	-12.2558	0.00025	8583.92	176959	7174.48	188722	4946.37	23275.8	-168375	0.048508	-0.101975
379	85	tr|A0A224Z4A2|A0A224Z4A2_9ACAR	N/A	N/A	Phosphoribosylformylglycinamidine synthase OS	Rhipicephalus zambeziensis PE	TRUE	-12.2067	0.00026	7521.85	55104.7	8866.78	52534.1	2359.93	6325.81	-47582.8	0.136501	-0.184733
380	98	tr|A0A224Z3G3|A0A224Z3G3_9ACAR	N/A	N/A	V-type H+-transporting ATPase subunit A OS	Rhipicephalus zambeziensis PE	TRUE	12.1494	0.00026	332476	262381	335106	266649	5262.81	8494.76	70094.9	1.26715	-1.2135
381	378	tr|A0A224Z1V2|A0A224Z1V2_9ACAR	N/A	N/A	Uncharacterized protein OS	Rhipicephalus zambeziensis PE	TRUE	-12.248	0.00026	89140.5	234030	91942.1	243197	5040.24	19859.9	-144889	0.380893	-0.238899
382	389	tr|A0A131Z9D9|A0A131Z9D9_RHIAP	N/A	N/A	Metalloprotease (Fragment) OS	Rhipicephalus appendiculatus PE	TRUE	12.1728	0.00026	97092.3	56549.9	97052.8	56454.1	1886.04	5451.69	40542.4	1.71693	-0.305872
383	432	tr|C9W1S8|C9W1S8_RHISA	N/A	N/A	Thioredoxin peroxidase (Fragment) OS	Rhipicephalus sanguineus PE	TRUE	12.1503	0.00026	528765	272501	540883	259605	27375.1	24189	256264	1.94041	-0.0444019
384	1060	tr|A0A131YH55|A0A131YH55_RHIAP	N/A	N/A	Niemann-Pick type C1 domain-containing protein OS	Rhipicephalus appendiculatus PE	TRUE	-12.1858	0.00026	7692.8	73904.4	7875.45	73180.9	1003.53	9357.43	-66211.6	0.104091	-0.224574
385	1315	tr|V5H336|V5H336_IXORI	N/A	N/A	Putative mitochondrial/plastidial beta-ketoacyl-acp reductase OS	Ixodes ricinus PE	TRUE	-12.2436	0.00026	9414.96	55810.6	10930.4	56576.4	3477.84	5566.23	-46395.6	0.168695	-0.0693047
386	1328	tr|L7M3Z4|L7M3Z4_9ACAR	N/A	N/A	Uncharacterized protein OS	Rhipicephalus pulchellus PE	TRUE	12.1495	0.00026	342861	212683	341731	213997	11751.1	14364.1	130179	1.61208	-1.44116
387	109	tr|A0A224Z6S5|A0A224Z6S5_9ACAR	N/A	N/A	40S ribosomal protein S3a OS	Rhipicephalus zambeziensis PE	TRUE	12.058	0.00027	3.27599e+06	1.30064e+06	3.28735e+06	1.36545e+06	151820	239714	1.97535e+06	2.51876	-0.126599
388	266	tr|G3MIA4|G3MIA4_9ACAR	N/A	N/A	Uncharacterized protein (Fragment) OS	Amblyomma maculatum PE	TRUE	12.0837	0.00027	576276	441870	582062	438770	12733	14457.9	134406	1.30418	-0.0533927
389	69	tr|A0A224ZBZ2|A0A224ZBZ2_9ACAR	N/A	N/A	Wd40 repeat stress protein/actin OS	Rhipicephalus zambeziensis PE	TRUE	12.0089	0.00028	215777	88247.2	224976	88831.7	18364.7	1031.9	127530	2.44514	-1.04147
390	227	tr|A0A224ZBD7|A0A224ZBD7_9ACAR	N/A	N/A	UTP-glucose-1-phosphate uridylyltransferase OS	Rhipicephalus zambeziensis PE	TRUE	12.0068	0.00028	732920	398023	717074	417531	30965	37082.7	334898	1.8414	-0.133886
391	248	tr|L7MAX7|L7MAX7_9ACAR	N/A	N/A	Putative eukaryotic translation initiation factor 4a2 OS	Rhipicephalus pulchellus PE	TRUE	11.9604	0.00028	631093	311454	619364	332598	20811.9	41345.9	319639	2.02628	-0.87686
392	489	tr|A0A131YDG8|A0A131YDG8_RHIAP	N/A	N/A	Cuticular protein OS	Rhipicephalus appendiculatus PE	TRUE	11.9741	0.00028	2.75874e+06	1.73879e+06	2.70004e+06	1.74022e+06	145558	24068.1	1.01994e+06	1.58658	-0.708097
393	519	tr|A0A131YI42|A0A131YI42_RHIAP	N/A	N/A	Phosphoglucomutase / phosphopentomutase OS	Rhipicephalus appendiculatus PE	TRUE	11.9763	0.00028	164233	98463.5	160579	96276.4	6638.03	6812.56	65769.8	1.66796	-0.0665038
394	682	tr|A0A224YZ64|A0A224YZ64_9ACAR	N/A	N/A	Glycyl-tRNA synthetase OS	Rhipicephalus zambeziensis PE	TRUE	11.9075	0.00028	143615	46202.2	142273	51846.5	8469.78	11359.6	97412.9	3.10841	-1.46358
395	1038	tr|G3MNS8|G3MNS8_9ACAR	N/A	N/A	Uncharacterized protein OS	Amblyomma maculatum PE	TRUE	11.9102	0.00028	370212	234678	376964	232580	15294.5	12432.8	135535	1.57753	-0.619291
396	1341	tr|J9P1G2|J9P1G2_CANLF	N/A	N/A	Complement C1q B chain OS	Canis lupus familiaris GN	TRUE	-11.9994	0.00028	7158.09	47375.5	7832.72	49000.9	4681.14	3433.26	-40217.4	0.151093	-1.85968
397	437	tr|E2R4V3|E2R4V3_CANLF	N/A	N/A	Serpin family F member 2 OS	Canis lupus familiaris GN	TRUE	-11.8338	0.00029	41731.5	411486	42833.7	432828	6117.93	53772.3	-369754	0.101417	-0.107609
398	823	tr|L7M2W4|L7M2W4_9ACAR	N/A	N/A	Putative copper chaperone atox1 copper chaperone atox1 OS	Rhipicephalus pulchellus PE	TRUE	-11.8189	0.00029	4873.27	12347.3	4841.01	12597	205.196	1075.91	-7474	0.394684	-1.15337
399	1017	tr|A0A131YFB3|A0A131YFB3_RHIAP	N/A	N/A	Basic tail secreted protein OS	Rhipicephalus appendiculatus PE	TRUE	11.8535	0.00029	62550.3	10475.1	60976.9	12274.3	6584.2	3814.39	52075.2	5.97132	-0.0681704
400	201	tr|L7MF07|L7MF07_9ACAR	N/A	N/A	Putative glutaryl-coa dehydrogenase (Fragment) OS	Rhipicephalus pulchellus PE	TRUE	11.7541	0.0003	637663	183642	661158	185578	55685.2	37083.1	454020	3.47231	-0.0601554
401	917	tr|L7LY05|L7LY05_9ACAR	N/A	N/A	Isocitrate dehydrogenase [NAD] subunit, mitochondrial OS	Rhipicephalus pulchellus PE	TRUE	11.6899	0.00031	85799	32362.2	83866	31452.1	7691.51	1878.47	53436.8	2.65121	-0.145
402	122	tr|L7LWU5|L7LWU5_9ACAR	N/A	N/A	Putative microtubule associated complex OS	Rhipicephalus pulchellus PE	TRUE	11.5217	0.00032	1.63558e+06	736498	1.65226e+06	754416	127058	46083.5	899077	2.22075	-0.806446
403	658	tr|A0A131Z7G0|A0A131Z7G0_RHIAP	N/A	N/A	Phosphoinositide phospholipase C (Fragment) OS	Rhipicephalus appendiculatus PE	TRUE	11.6024	0.00032	98607.7	26318.9	102307	23415.1	8373.19	6807.87	72288.9	3.74665	-0.343362
404	910	tr|A0A131XIC3|A0A131XIC3_9ACAR	N/A	N/A	Putative oxoprolinase (Fragment) OS	Hyalomma excavatum PE	TRUE	11.5438	0.00032	79073.2	46702.1	78756.9	48179.3	3328.15	3537.54	32371.1	1.69314	-0.433384
405	579	tr|L7MHZ0|L7MHZ0_9ACAR	N/A	N/A	Putative acyl-coa synthetase (Fragment) OS	Rhipicephalus pulchellus PE	TRUE	11.4619	0.00033	377800	199776	378887	191160	17634.7	20315.8	178024	1.89112	-0.425725
406	737	tr|L7M4W5|L7M4W5_9ACAR	N/A	N/A	60S ribosomal protein L13 OS	Rhipicephalus pulchellus PE	TRUE	11.4565	0.00033	145473	74163.3	140465	72205.1	9147.44	5705.72	71310.1	1.96153	-0.498629
[truncated: 1,075 more rows]

## Sheet: OVER MG NI
Row	Index	Peak Name	m/z	Ret. Time	Group	Species	Use	t-value	p-value	Mean 1	Mean 2	Median 1	Median 2	Sigma 1	Sigma 2	Delta	Fold Change	Log (Fold Change)
[truncated: 606 more rows]

## Sheet: UNDER MG NI
Row	Index	Peak Name	m/z	Ret. Time	Group	Species	Use	t-value	p-value	Mean 1	Mean 2	Median 1	Median 2	Sigma 1	Sigma 2	Delta	Fold Change	Log (Fold Change)
[truncated: 257 more rows]
