# Supplementary material for: Comparative Proteomic Analysis of Rhipicephalus sanguineus sensu lato (Acari: Ixodidae) Tropical and Temperate Lineages: Uncovering Differences During Ehrlichia canis Infection
Source: Front Cell Infect Microbiol. 2021 Jan 29;10:611113. doi: 10.3389/fcimb.2020.611113 (PMC7879575; doi:10.3389/fcimb.2020.611113)
Supplement: Supplementary Table 6 — Proteins identified only in E. canis infected MG of the R. sanguineus tropical lineage vs. temperate lineage. [file Table_6.xlsx]

## Sheet: SIG MG INF NO MATCH
UNIPROT	Group	Fold Change	Log (Fold Change)	BP	MF	CC
A0A131YMZ1	Metastriate one of each protein family OS	110.194	6.7839	non annotated	non annotated	non annotated
C9W1K5	Putative cement protein (Fragment) OS	31.0011	4.95425	x	x	C:integral component of membrane (GO:0016021)
L7MKF4	Phosphoinositide phospholipase C (Fragment) OS	17.5953	4.13712	P:lipid catabolic process (GO:0016042), intracellular signal transduction (GO:0035556)	F:phosphatidylinositol phospholipase C activity (GO:0004435), signal transducer activity (GO:0004871), calcium ion binding (GO:0005509)	C:intracellular (GO:0005622)
A0A023FM06	Putative glycine-rich cell wall structural protein (Fragment) OS	16.7468	4.06581	x	F:nucleotide binding (GO:0000166), nucleic acid binding (GO:0003676), zinc ion binding (GO:0008270)	C:membrane (GO:0016020)
A0A023FVW4	Putative tick defensins 1 OS	15.6144	3.96481	P:defense response (P:GO:0006952)	x	x
A0A1E1XV93	Putative secreted peptide (Fragment) OS	13.7644	3.78287	non annotated	non annotated	non annotated
A0A224Y3W3	Glycine rich superfamily member OS	10.0275	3.3259	x	F:nucleotide binding (GO:0000166), nucleic acid binding (GO:0003676), zinc ion binding (GO:0008270)	C:membrane (GO:0016020)
G3MN19	Uncharacterized protein OS	7.87619	2.9775	P:translation (GO:0006412)	F:structural constituent of ribosome (GO:0003735)	C:ribosome (GO:0005840)
B7P5Q1	Cuticle protein, putative OS	7.87331	2.97697	x	structural constituent of cuticule (GO:0042302)	C:extracellular space (GO:0005615)
Q4PM83	Ribosomal protein L27A OS	6.63021	2.72906	P:translation (GO:0006412)	F:structural constituent of ribosome (GO:0003735)	C:cytosolic large ribosomal subunit (GO:0022625)
A0A131XJY6	Putative prohibitin-like protein OS	6.61538	2.72582	x	x	C:membrane (GO:0016020)
A0A023G0K4	Putative transforming growth factor-beta-induced protein ig-h3 OS	6.57131	2.71618	x	x	C: integral component of membrane (GO:0016021)
A0A1E1X3F7	Putative aromatic amino acid hydroxylase OS	5.56438	2.47622	P:L-phenylalanine catabolic process (GO:0006559), oxidation-reduction process (GO:0055114)	F:iron ion binding (GO:0005506), phenylalanine 4-monooxygenase activity (GO:0004505)	x
A0A023GCN0	Protein lsm14 log a OS	5.16559	2.36893	non annotated	non annotated	non annotated
A0A131XL72	Amine oxidase OS	5.05364	2.33732	P:oxidation-reduction process (GO:0055114)	F:oxidoreductase activity (GO:0016491)	C:integral component of membrane (GO:0016021)
A0A224Z0L0	Histone H1/5 OS	4.64947	2.21707	P:nucleosome assembly (GO:0006334)	F:DNA binding (GO:0003677)	C:nucleus (GO:0005634), nucleosome (GO:0000786)
L7M6C3	Putative mitochondrial tricarboxylate/dicarboxylate carrier OS	4.31677	2.10995	P:transport (GO:0006810)	x	C:integral component of membrane (GO:0016021)
G3MRM3	Uncharacterized protein OS	4.25875	2.09043	P:ATP synthesis coupled proton transport (GO:0015986)	F:proton-transporting ATPase activity, rotational mechanism (GO:0046961), proton-transporting ATP synthase activity, rotational mechanism (GO:0046933)	C:proton-transporting ATP synthase complex, catalytic core F(1)	(GO:0045261)
L7M3Y3	Uncharacterized protein OS	4.09489	2.03382	P:negative regulation of ATPase activity (GO:0032780)	F:ATPase inhibitor activity (GO:0042030)	C:mitochondrion (GO:0005739)
V5HCH2	Putative cell-matrix adhesion OS	3.69041	1.88378	P:cell-matrix adhesion (GO:0007160)	x	C:integral component of membrane (GO:0016021)
A0A0C9R303	Putative hnrnp-l/ptb/hephaestus splicing factor family (Fragment) OS	3.30438	1.72438	P:mRNA processing (GO:0006397)	F:nucleotide binding (GO:0000166), RNA binding (GO:0003723)	C:nucleus (GO:0005634), nucleosome (GO:0000786)
V5HV87	Putative tnf receptor-associated factor 4 OS	3.30423	1.72431	P:protein ubiquitination (GO:0016567)	F:ubiquitin-protein transferase activity (GO:0004842), zinc ion binding (GO:0008270)	x
A0A224YTK8	Mitochondrial 2-oxoglutarate/malate carrier protein OS	3.28972	1.71796	P:transmembrane transport (GO:0055085)	F:transmembrane transporter activity (GO:0022857)	C:membrane (GO:0016020)
A0A224YZR0	Solute carrier family 25 (Mitochondrial adenine nucleotide translocator) member 4/5/6/31 OS	3.2784	1.71299	P:transmembrane transport (GO:0055085)	F:transmembrane transporter activity (GO:0022857)	C:integral component of membrane (GO:0016021), mitochondrial inner membrane (GO:0005743)
L7MAT6	Putative peptide chain release factor 1 erf1 OS	3.26926	1.70896	P:translational termination (GO:0006415)	F:translation release factor activity, codon specific (GO:0016149)	C:cytoplasm (GO:0005737)
A0A1E1XT30	Putative heat shock-related protein OS	3.20959	1.68239	P:chaperone mediated protein folding requiring cofactor (GO:0051085), response to cadmium ion (GO:0046686), protein refolding (GO:0042026), response to virus (P:GO:0009615), response to unfolded protein (GO:0006986), response to heat (GO:0009408)	F:protease binding (GO:0002020), ATPase activity, coupled (GO:0042623), heat shock protein binding (GO:0031072), ATP binding (GO:0005524), protein binding involved in protein folding (GO:0044183)	C:nucleus (GO:0005634), cytoplasm (GO:0005737), cell wall (GO:0005618)
A0A131XR23	Putative enolase (Fragment) OS	3.11645	1.6399	P:glycolytic process (GO:0006096)	F:phosphopyruvate hydratase activity (GO:0004634), magnesium ion binding (GO:0000287)	C:phosphopyruvate hydratase complex (GO:0000015)
A0A224Z3D1	Large subunit ribosomal protein L27e OS	3.0724	1.61937	P:translation (GO:0006412)	F:structural constituent of ribosome (GO:0003735)	C:cytosol (GO:0005829), ribosome (GO:0005840)
Q4PM27	Ribosomal protein L11 OS	3.04432	1.60612	P:translation (GO:0006412), ribosomal large subunit assembly (GO:0000027)	F:nucleotide binding (GO:0000166), structural constituent of ribosome (GO:0003735)	C:cytosolic large ribosomal subunit (GO:0022625)
A0A131XJK5	Putative rho guanine nucleotide exchange factor cdep OS	2.9878	1.57908	x	F:actin binding (GO:0003779), structural molecule activity (GO:0005198)	C:cytoskeleton (GO:0005856), cytoplasm (GO:0005737), extrinsic component of membrane (GO:0019898)
A0A224YQ32	Gamma-butyrobetaine dioxygenase OS	2.9721	1.57148	P:oxidation-reduction process (GO:0055114)	F:dioxygenase activity (GO:0051213)	x
Q4PMC2	Ribosomal protein S20 OS	2.93374	1.55274	P:translation (GO:0006412)	F:structural constituent of ribosome (GO:0003735)	C:cytosolic small ribosomal subunit (GO:0022627)
A0A147BF63	Uncharacterized protein OS	2.90166	1.53688	x	x	C:integral component of membrane (GO:0016021)
L7M549	Putative fibrillarin OS	2.85593	1.51396	P:tRNA processing (GO:0008033), rRNA processing (GO:0006364), methylation (GO:0032259)	F:RNA binding (GO:0003723), methyltransferase activity (GO:0008168)	x
L7LQP4	Putative salivary lipocalin OS	2.84886	1.51039	P:long-chain fatty acid transport (GO:0015909), negative regulation of endopeptidase activity (GO:0010951), response to stimulus (GO:0050896)	F:zinc ion binding (GO:0008270), cysteine-type endopeptidase inhibitor activity (GO:0004869), small molecule binding (GO:0036094), receptor binding (GO:0005102)	C:extracellular space (GO:0005615)
L7MA85	Putative calcium/calmodulin-dependent serine protein kinase/membrane-associated guanylate kinase OS	2.84477	1.50831	P:phosphorylation (GO:0016310)	F:kinase activity (GO:0016301)	x
G3MMG2	40S ribosomal protein S4 OS	2.84288	1.50735	P:translation (GO:0006412)	F:nucleotide binding (GO:0000166), structural constituent of ribosome (GO:0003735)	C:ribosome (GO:0005840)
A0A224Z194	Lysozyme OS	2.83577	1.50374	x	F:lysozyme activity (GO:0003796)	x
L7ML89	40S ribosomal protein S26 (Fragment) OS	2.83445	1.50307	P:translation (GO:0006412)	F:nucleotide binding (GO:0000166), structural constituent of ribosome (GO:0003735)	C:ribosome (GO:0005840)
L7LZL3	Putative tho complex subunit 4 OS	2.82949	1.50054	x	F:nucleotide binding (GO:0000166), nucleic acid binding (GO:0003676)	x
A0A224Y7G2	MICOS complex subunit OS	2.79941	1.48512	P:cristae formation (GO:0042407)	x	C:MICOS complex (GO:0061617)
L7MAQ1	Putative cytochrome b-c1 complex subunit 2 mitochondrial OS	2.78364	1.47697	x	F:catalytic activity (GO:0003824), metal ion binding (GO:0046872)	x
A0A224Z6N2	Regulatory protein mlp OS	2.75731	1.46326	x	F:metal ion binding (GO:0046872)	x
L7M716	Putative ribosomal protein s9 OS	2.72627	1.44693	P:translation (GO:0006412)	F:structural constituent of ribosome (GO:0003735), rRNA binding (GO:0019843)	C:small ribosomal subunit (GO:0015935)
V5I100	Putative 60s ribosomal protein l23 apis mellifera (Fragment) OS	2.66685	1.41514	P:translation (GO:0006412)	F:structural constituent of ribosome (GO:0003735)	C:ribosome (GO:0005840)
B7PTS0	GMP reductase (Fragment) OS	2.65878	1.41077	P:oxidation-reduction process (GO:0055114), nucleotide metabolic process (GO:0009117)	F:GMP reductase activity (GO:0003920), metal ion binding (GO:0046872)	C:GMP reductase complex	(GO:1902560)
A0A0C9SBJ2	Cytochrome b-c1 complex subunit 6 OS	2.61986	1.38949	P:hydrogen ion transmembrane transport (GO:1902600), mitochondrial electron transport, ubiquinol to cytochrome c (GO:0006122)	F:ubiquinol-cytochrome-c reductase activity (GO:0008121)	C:respiratory chain (GO:0070469), mitochondrial inner membrane (GO:0005743)
A0A023G7Y5	Putative conserved membrane protein OS	2.61749	1.38819	non annotated	non annotated	non annotated
L7LZK9	Putative translocon-associated complex trap delta subunit OS	2.61539	1.38703	x	x	C:integral component of membrane (GO:0016021), endoplasmic reticulum (GO:0005783)
A0A023G859	Putative cysteine proteinase ixodes scapularis cysteine proteinase OS	2.61143	1.38484	P:immune response (GO:0006955), proteolysis (GO:0006508), receptor-mediated endocytosis (GO:0006898)	F:scavenger receptor activity (GO:0005044), cysteine-type peptidase activity (GO:0008234), polysaccharide binding (GO:0030247)	x
A0A023GGV5	Putative creatine kinase OS	2.61081	1.3845	P:phosphorylation (GO:0016310)	F:ATP binding (GO:0005524), kinase activity (GO:0016301)	x
Q4PMD3	40S ribosomal protein S10 OS	2.6046	1.38106	P:translation (GO:0006412)	F:nucleotide binding (GO:0000166), structural constituent of ribosome (GO:0003735)	C:ribosome (GO:0005840)
L7MBE1	Putative ixoderin OS	2.5865	1.371	non annotated	non annotated	non annotated
Q86G63	40S ribosomal protein S11 OS	2.52789	1.33793	P:translation (GO:0006412)	F:nucleotide binding (GO:0000166), structural constituent of ribosome (GO:0003735)	C:ribosome (GO:0005840)
A0A131XP84	Aconitate hydratase, mitochondrial OS	2.51487	1.33048	P:tricarboxylic acid cycle (GO:0006099)	F:metal ion binding (GO:0046872), 4 iron, 4 sulfur cluster binding (GO:0051539), aconitate hydratase activity (GO:0003994)	x
A0A131XRP8	60S ribosomal protein L6 OS	2.51216	1.32893	P:translation (GO:0006412)	F:nucleotide binding (GO:0000166), structural constituent of ribosome (GO:0003735)	C:ribosome (GO:0005840)
A0A131YXX9	Ankyrin OS	2.48557	1.31357	P:iron ion homeostasis (GO:0055072), monovalent inorganic cation transport (GO:0015672),signal transduction (GO:0007165), positive regulation of organelle organization	F:protein phosphatase binding (GO:0019903), cytoskeletal adaptor activity (GO:0008093), ion channel binding (GO:0044325), ATPase binding (GO:0051117)	C:cytoplasmic side of plasma membrane (GO:0009898), nucleus (GO:0005634), cytoplasm (GO:0005737), spectrin-associated cytoskeleton (GO:0014731)
V5HWG4	Putative rbp1-like protein OS	2.47033	1.3047	x	F:nucleotide binding (GO:0000166), nucleic acid binding (GO:0003676)	x
A0A224YMT2	F-type H+-transporting ATPase subunit f OS	2.47	1.30451	x	x	C:membrane (GO:0016020)
A0A131XAX9	Putative nadh-ubiquinone oxidoreductase ndufs1/75 kDa subunit OS	2.4472	1.29113	P:ATP synthesis coupled electron transport (GO:0042773)	electron carrier activity (GO:0009055), NADH dehydrogenase (ubiquinone) activity (GO:0008137), iron-sulfur cluster binding (GO:0051536)	C:membrane (GO:0016020)
A0A023GJ81	Putative grp-3 498 glycine rich family OS	2.41883	1.27431	x	F:nucleotide binding (GO:0000166), nucleic acid binding (GO:0003676), zinc ion binding (GO:0008270)	x
A0A224Z4I9	Mitochondrial-processing peptidase subunit beta OS	2.41312	1.2709	P:protein processing involved in protein targeting to mitochondrion (GO:0006627), cation transport (GO:0006812), oxidative phosphorylation (GO:0006119), respiratory electron transport chain (GO:0022904), biosynthetic process (GO:0009058)	F:metal ion binding (GO:0046872), metalloendopeptidase activity (GO:0004222)	C:mitochondrial processing peptidase complex (GO:0017087), mitochondrial inner membrane (GO:0005743)
L7M3J7	H/ACA ribonucleoprotein complex subunit OS	2.41179	1.2701	P:pseudouridine synthesis (GO:0001522), ribosome biogenesis (GO:0042254)	x	C:box H/ACA snoRNP complex (GO:0031429)
A0A131YXB1	ATP-dependent RNA helicase DDX3X OS	2.39554	1.26035	x	F:nucleic acid binding, (GO:0003676) ATP binding (GO:0005524), helicase activity (GO:0004386)	x
A0A224Z4R6	NADH dehydrogenase (Ubiquinone) 1 beta subcomplex subunit 6 OS	2.3925	1.25852	P:mitochondrial electron transport, NADH to ubiquinone (GO:0006120)	x	C:mitochondrial respiratory chain complex I (GO:0005747), integral component of membrane (GO:0016021)
A0A023FLT6	Putative vitellogenin-2 OS	2.3913	1.2578	P:sex differentiation (GO:0007548)	F:carboxylic ester hydrolase activity (GO:0052689)	C:ACF complex (GO:0016590), extracellular region (GO:0005576)
L7MDZ5	Putative neurofilament heavy polypeptide (Fragment) OS	2.38663	1.25497	P:cellular response to oxidative stress (GO:0034599)	F:toxic substance binding (GO:0015643), protein heterodimerization activity (GO:0046982), protein binding, bridging (GO:0030674), structural constituent of cytoskeleton (GO:0005200)	C:nucleus (GO:0005634), cytoplasm (GO:0005737), intermediate filament (GO:0005882)
A0A224YW41	Cytochrome b-c1 complex subunit Rieske, mitochondrial OS	2.36435	1.24144	P:mitochondrial electron transport, ubiquinol to cytochrome c (GO:0006122)	x	C:mitochondrial respiratory chain complex III (GO:0005750)
A0A224Z1P8	Large subunit ribosomal protein L22e OS	2.35469	1.23554	P:translation (GO:0006412)	F:nucleotide binding (GO:0000166), structural constituent of ribosome (GO:0003735)	C:ribosome (GO:0005840)
L7M456	Transcription factor BTF3 OS	2.32857	1.21944	P:protein transport (GO:0015031), transcription from RNA polymerase II promoter (GO:0006366)	F:RNA binding (GO:0003723), protein binding (GO:0005515)	C:nucleus (GO:0005634), cytosol (GO:0005829)
A0A131YGT1	Myosin heavy chain 6/7 OS	2.28939	1.19496	x	F:actin filament binding (GO:0051015), ATP binding (GO:0005524), motor activity (:GO:0003774)	C:myosin complex (GO:0016459)
L7MAK0	Putative acetyl-coa hydrolase OS	2.27909	1.18846	P:acetyl-CoA metabolic process (GO:0006084)	F:hydrolase activity (GO:0016787)	x
L7M022	Uncharacterized protein OS	2.2773	1.18732	P:small GTPase mediated signal transduction (GO:0007264)	F:GTP binding (GO:0005525)	C:intracellular (GO:0005622)
L7MK14	Putative translation initiation factor if-2 (Fragment) OS	2.24358	1.1658	P:translational initiation (GO:0006413)	F:translation initiation factor activity (GO:0003743), zinc ion binding (GO:0008270)	x
A0A131YXL2	Elongation factor Tu OS	2.19003	1.13095	P:translational elongation (GO:0006414)	F:GTP binding (GO:0005525), translation elongation factor activity (GO:0003746), GTPase activity (GO:0003924)	C:cytoplasm (GO:0005737)
A0A224YNP1	Glycine rich cell wall structural protein OS	2.16583	1.11492	x	F:nucleotide binding (GO:0000166), nucleic acid binding (GO:0003676), zinc ion binding (GO:0008270)	C:membrane (GO:0016020)
Q4PM42	Ribosomal protein S15Aa OS	2.1613	1.1119	P:translation (GO:0006412)	F:nucleotide binding (GO:0000166), structural constituent of ribosome (GO:0003735)	C:ribosome (GO:0005840)
A0A224YTT8	Glutamate dehydrogenase (NAD(P)+) OS	2.11978	1.08392	P:cellular amino acid metabolic process (GO:0006520), oxidation-reduction process (GO:0055114)	F:oxidoreductase activity, acting on the CH-NH2 group of donors, NAD or NADP as acceptor (GO:0016639)	x
A0A224Z7V2	Serum amyloid A protein OS	2.11186	1.07851	x	x	C:extracellular region (GO:0005576)
L7M432	Histone H2A OS	2.10867	1.07633	P:nucleosome assembly (GO:0006334)	F:DNA binding (GO:0003677)	C:nucleus (GO:0005634), nucleosome (GO:0000786)
F0JAD9	Cytochrome b-c1 complex subunit 7 OS	2.10027	1.07057	P:mitochondrial electron transport, ubiquinol to cytochrome c (GO:0006122)	x	C:mitochondrial respiratory chain complex III (GO:0005750)
L7M3S8	Putative ribosomal protein s16 OS	2.07964	1.05634	P:translation (GO:0006412)	F:nucleotide binding (GO:0000166), structural constituent of ribosome (GO:0003735)	C:ribosome (GO:0005840)
V5HMI8	40S ribosomal protein S8 (Fragment) OS	2.07151	1.05068	P:translation (GO:0006412)	F:nucleotide binding (GO:0000166), structural constituent of ribosome (GO:0003735)	C:ribosome (GO:0005840)
C9W1P7	ATP synthase H+ transporting mitochondrial F1 complex delta subunit OS	2.05109	1.03639	P:ATP synthesis coupled proton transport (GO:0015986)	F:proton-transporting ATPase activity, rotational mechanism (GO:0046961), proton-transporting ATP synthase activity, rotational mechanism (GO:0046933)	C:proton-transporting ATP synthase complex, catalytic core F(1)	(GO:0045261)
L7M2W1	Putative der and-48 ribosomal protein l32 OS	2.03367	1.02408	P:translation (GO:0006412)	F:nucleotide binding (GO:0000166), structural constituent of ribosome (GO:0003735)	C:ribosome (GO:0005840)
L7M3F0	Uncharacterized protein OS	2.01391	1.01	non annotated	non annotated	non annotated
L7M537	Putative mitogen inducible protein product OS	2.00006	1.00004	P:integrin-mediated signaling pathway (GO:0007229)	x	x
L7M4K4	Uncharacterized protein OS	1.98975	0.992588	P:small GTPase mediated signal transduction (GO:0007264)	F:GTP binding (GO:0005525)	C:membrane (GO:0016020), intracellular (GO:0005622)
A0A023GKA4	Putative ubiquinol cytochrome c reductase subunit qcr2 OS	1.98582	0.989738	x	F:metal ion binding (GO:0046872), catalytic activity (GO:0003824)	x
V5HUX3	Putative 60s ribosomal protein l38 OS	1.96948	0.977813	P:translation (GO:0006412)	F:nucleotide binding (GO:0000166), structural constituent of ribosome (GO:0003735)	C:ribosome (GO:0005840)
A0A224YWJ9	Acetyltransferase component of pyruvate dehydrogenase complex OS	1.95696	0.968612	P:pyruvate metabolic process (GO:0006090)	F:dihydrolipoyllysine-residue acetyltransferase activity (GO:0004742)	C:pyruvate dehydrogenase complex (GO:0045254), mitochondrial matrix (GO:0005759)
G3MN41	Uncharacterized protein OS	1.9513	0.964433	P:translation (GO:0006412)	F:structural constituent of ribosome (GO:0003735)	C:ribosome (GO:0005840)
L7MJK7	Putative polyc-binding hnrnp-k protein hrb57a/hnrnp (Fragment) OS	1.94057	0.956482	x	F:RNA binding (GO:0003723)	x
A0A224YMM2	Cytochrome b5 OS	1.92335	0.943624	x	F:metal ion binding (GO:0046872), heme binding (GO:0020037)	C:integral component of membrane (GO:0016021)
A0A224YPY7	2-oxoglutarate dehydrogenase E2 component (Dihydrolipoamide succinyltransferase) OS	1.88651	0.915717	P:tricarboxylic acid cycle (GO:0006099)	F:dihydrolipoyllysine-residue succinyltransferase activity (GO:0004149)	C:oxoglutarate dehydrogenase complex (GO:0045252)
L7M801	Putative translocase of outer membrane 40 OS	1.81367	0.85891	P:protein import into mitochondrial matrix (GO:0030150)	F:protein transmembrane transporter activity (GO:0008320)	C:mitochondrial outer membrane (GO:0005741)
L7MIL3	Putative aldehyde dehydrogenase (Fragment) OS	1.77518	0.827967	P:oxidation-reduction process (GO:0055114)	F:oxidoreductase activity, acting on the aldehyde or oxo group of donors, NAD or NADP as acceptor (GO:0016620)	x
L7M1L6	Putative scaffold attachment factor b OS	1.76648	0.820876	x	F:nucleotide binding (GO:0000166), nucleic acid binding (GO:0003676)	x
L7MAM7	Putative programmed cell death 4 OS	1.74599	0.804047	non annotated	non annotated	non annotated
Q3L6K7	Myosin alkali light chain protein OS	1.73427	0.79433	P:muscle contraction (GO:0006936)	F:calmodulin binding (GO:0005516), calcium ion binding (GO:0005509), structural constituent of cytoskeleton (GO:0005200)	C:actin cytoskeleton (GO:0015629)
L7M8C2	Putative aspartyl-trna synthetase OS	1.72981	0.790615	P:aspartyl-tRNA aminoacylation (GO:0006422)	F:nucleic acid binding (GO:0003676), ATP binding (GO:0005524), aspartate-tRNA ligase activity (GO:0004815)	C:cytoplasm (GO:0005737)
L7M6V2	Putative adenosine deaminase OS	1.71399	0.777363	x	F:deaminase activity (GO:0019239)	x
A0A224YHY0	Aspartate aminotransferase OS	1.71149	0.775252	P:cellular amino acid metabolic process (GO:0006520), biosynthetic process (GO:0009058)	F:pyridoxal phosphate binding (GO:0030170), L-aspartate:2-oxoglutarate aminotransferase activity (GO:0004069)	x
A0A224YX90	Oxidoreductase OS	1.7095	0.773571	non annotated	non annotated	non annotated
A0A224YXN0	Elongation factor 1-alpha OS	1.67752	0.746332	P:translational elongation (GO:0006414)	F:GTP binding (GO:0005525), translation elongation factor activity (GO:0003746), GTPase activity (GO:0003924)	C:cytoplasm (GO:0005737)
A0A131XPX1	Putative ubiquinone oxidoreductase ndufa2/b8 subunit (Fragment) OS	1.66783	0.737971	x	x	C:macromolecular complex (GO:0032991), mitochondrial inner membrane (GO:0005743)
Q6B8B6	Ribosomal protein S15 OS	1.65921	0.7305	P:translation (GO:0006412)	F:RNA binding (GO:0003723), structural constituent of ribosome (GO:0003735)	C:small ribosomal subunit (GO:0015935)
L7M7D4	Putative nadh:ubiquinone oxidoreductase ndufv2/24 kd subunit OS	1.65705	0.728614	P:oxidation-reduction process (GO:0055114)	F:oxidoreductase activity (GO:0016491), metal ion binding (GO:0046872), 2 iron, 2 sulfur cluster binding (GO:0051537)	x
Q86G64	40S ribosomal protein S5 OS	1.63252	0.707101	P:translation (GO:0006412)	F:RNA binding (GO:0003723), structural constituent of ribosome (GO:0003735)	C:small ribosomal subunit (GO:0015935)
A0A131YL88	Alpha-1,4 glucan phosphorylase OS	1.6262	0.701508	P:carbohydrate metabolic process (GO:0005975)	F:glycogen phosphorylase activity (GO:0008184), pyridoxal phosphate binding (GO:0030170)	x
L7MLA8	Putative head-elevated expression protein (Fragment) OS	1.62471	0.70018	non annotated	non annotated	non annotated
A0A1E1XAG7	Putative cytoskeletal regulator flightless-i (Fragment) OS	1.61461	0.691184	x	F:actin filament binding (GO:0051015)	x
A0A224YT82	Filamin OS	1.60014	0.678202	x	F:RNA binding (GO:0003723), actin binding (GO:0003779)	C:filamentous actin (GO:0031941)
C9W1M1	Mitochondrial ATP synthase epsilon chain OS	1.59887	0.677052	P:ATP synthesis coupled proton transport (GO:0015986)	F:proton-transporting ATPase activity, rotational mechanism (GO:0046961), proton-transporting ATP synthase activity, rotational mechanism (GO:0046933)	C:mitochondrial proton-transporting ATP synthase complex, catalytic core F(1) (GO:0000275)
A0A131YW86	Fasciclin domain containing protein OS	1.59069	0.669656	non annotated	non annotated	non annotated
A0A224ZAL7	Translation initiation factor 5 OS	1.58925	0.66835	P:translational initiation (GO:0006413)	F:translation initiation factor activity (GO:0003743)	x
L7M861	Putative tropomodulin OS	1.58157	0.661357	P:pointed-end actin filament capping (GO:0051694)	F:tropomyosin binding (GO:0005523)	x
L7M7I9	Putative gdp-mannose pyrophosphorylase/mannose-1-phosphate guanylyltransferase OS	1.57527	0.655601	P:biosynthetic process (GO:0009058)	F:nucleotidyltransferase activity (GO:0016779)	x
A0A131YN66	Uncharacterized protein OS	1.57464	0.655024	x	x	C:integral component of membrane (GO:0016021)
L7M2D4	NAD-dependent protein deacylase OS	1.57374	0.654197	P:peptidyl-lysine demalonylation (GO:0036047), protein deacetylation (GO:0006476), peptidyl-lysine desuccinylation (GO:0036049)	F:zinc ion binding (GO:0008270), NAD+ binding (GO:0070403), NAD-dependent protein deacetylase activity (GO:0034979), protein-malonyllysine demalonylase activity (GO:0036054), protein-succinyllysine desuccinylase activity (GO:0036055)	C:mitochondrion (GO:0005739)
L7LWM6	Putative klingon OS	1.56675	0.647772	non annotated	non annotated	non annotated
L7M5H2	Uncharacterized protein OS	1.56132	0.64277	P:vacuolar transport (GO:0007034)	x	C:intracellular (GO:0005622)
L7M0J0	Uncharacterized protein OS	1.5612	0.642655	x	F:phosphatidylinositol binding (GO:0035091)	x
A0A131YVP0	Spectrin beta chain OS	1.55202	0.634147	x	F:actin binding (GO:0003779), structural constituent of cytoskeleton (GO:0005200), phospholipid binding (GO:0005543)	C:spectrin (GO:0008091)
A0A023FX57	Annexin (Fragment) OS	1.54367	0.626367	x	F:calcium ion binding (GO:0005509), calcium-dependent phospholipid binding (GO:0005544)	x
L7M5S1	Putative phosphatidylinositol transfer protein OS	1.54121	0.624067	P:transport (GO:0006810)	x	C:intracellular (GO:0005622)
A0A131XM47	NADH dehydrogenase [ubiquinone] flavoprotein 1, mitochondrial OS	1.53167	0.615106	P:oxidation-reduction process (GO:0055114)	F:FMN binding (GO:0010181), NAD binding (GO:0051287), NADH dehydrogenase (ubiquinone) activity (GO:0008137), 4 iron, 4 sulfur cluster binding (GO:0051539)	x
L7M8D8	Succinate dehydrogenase [ubiquinone] iron-sulfur subunit, mitochondrial OS	1.51862	0.602764	P:tricarboxylic acid cycle (GO:0006099)	F:succinate dehydrogenase (ubiquinone) activity (GO:0008177), metal ion binding (GO:0046872), electron carrier activity (GO:0009055), 3 iron, 4 sulfur cluster binding (GO:0051538), 4 iron, 4 sulfur cluster binding (GO:0051539), 2 iron, 2 sulfur cluster binding (GO:0051537)	C:mitochondrial inner membrane (GO:0005743)
A0A131XGP6	Putative trna-specific adenosine deaminase 1 OS	1.51475	0.599077	P:RNA processing (GO:0006396)	F:RNA binding (GO:0003723), adenosine deaminase activity (GO:0004000)	x
L7M4P7	Putative vesicle coat complex copii gtpase subunit sar1 OS	1.51389	0.59826	P:vesicle-mediated transport (GO:0016192), intracellular protein transport (GO:0006886)	F:GTP binding (GO:0005525)	C:Golgi apparatus (GO:0005794), endoplasmic reticulum (GO:0005783)
A0A224Z324	Lipoprotein amino terminal region (Fragment) OS	1.51344	0.597833	P:lipid transport (GO:0006869)	F:lipid transporter activity (GO:0005319)	x
C9W1P0	Ribosomal protein L21 OS	1.51225	0.596693	P:translation (GO:0006412)	F:RNA binding (GO:0003723), structural constituent of ribosome (GO:0003735)	C:small ribosomal subunit (GO:0015935)
B7Q730	Cuticular protein, putative OS	1.51102	0.595525	x	F:structural constituent of cuticle (GO:0042302)	x
A0A224Z6W7	Ribosomal protein s17 OS	1.51022	0.59476	P:translation (GO:0006412)	F:RNA binding (GO:0003723), structural constituent of ribosome (GO:0003735)	C:small ribosomal subunit (GO:0015935)
L7MAQ6	Protein arginine methyltransferase NDUFAF7 OS	1.50471	0.589486	P:methylation (GO:0032259)	F:methyltransferase activity (GO:0008168)	C:mitochondrion (GO:0005739)
A0A224YRR9	Insulin-like growth factor 2 mRNA-binding protein 1 OS	1.50239	0.587256	x	F:RNA binding (GO:0003723)	x
L7M9N9	Putative kh-type splicing regulatory protein OS	1.49344	0.578641	P:regulation of transcription, DNA-templated (GO:0006355)	F:RNA binding (GO:0003723)	x
A0A131YR14	Splicing factor, proline-and glutamine-rich OS	1.47792	0.563567	x	F:nucleotide binding (GO:0000166), nucleic acid binding (GO:0003676)	x
A0A131XF26	Dihydrolipoamide acetyltransferase component of pyruvate dehydrogenase complex OS	1.47259	0.558355	P:metabolic process (GO:0008152)	F:transferase activity, transferring acyl groups (GO:0016746)	x
A0A131Z9Z9	Heparan sulfate proteoglycan 2 (Fragment) OS	1.45911	0.545091	x	F:calcium ion binding (GO:0005509)	x
A0A224Z7D1	Pyruvate dehydrogenase E1 component beta subunit OS	1.44951	0.535568	P:acetyl-CoA biosynthetic process from pyruvate (GO:0006086), glycolytic process (GO:0006096)	F:pyruvate dehydrogenase (acetyl-transferring) activity (GO:0004739)	C:mitochondrial pyruvate dehydrogenase complex (GO:0005967), mitochondrial nucleoid (GO:0042645)
A0A224YXN9	Elongation factor Ts, mitochondrial OS	1.44917	0.53523	P:translational elongation (GO:0006414)	F:translation elongation factor activity (GO:0003746)	C:mitochondrion (GO:0005739)
L7M3R3	Putative cargo transport protein OS	1.44513	0.531203	P:transport (GO:0006810)	x	C:integral component of membrane (GO:0016021)
G3MLM7	Uncharacterized protein OS	1.43285	0.518885	x	F:ATP binding (GO:0005524)	x
V5HGA0	40S ribosomal protein S24 OS	1.43119	0.517214	P:translation (GO:0006412)	F:nucleotide binding (GO:0000166), structural constituent of ribosome (GO:0003735)	C:ribosome (GO:0005840)
A0A224Z5T2	Peroxiredoxin (Alkyl hydroperoxide reductase subunit C) OS	1.43043	0.516449	P:cellular oxidant detoxification (GO:0098869), cell redox homeostasis (GO:0045454), oxidation-reduction process (GO:0055114)	F:peroxiredoxin activity (GO:0051920)	C:cell (GO:0005623)
L7M9V8	Putative proline and glutamine-rich splicing factor sfpq OS	1.42876	0.514769	x	F:nucleotide binding (GO:0000166), nucleic acid binding (GO:0003676), zinc ion binding (GO:0008270)	x
L7LZT3	Putative xaa-pro dipeptidase OS	1.42804	0.514039	P:proteolysis (GO:0006508)	F:aminopeptidase activity (GO:0004177), manganese ion binding (GO:0030145)	x
L7LWV3	Putative atp-dependent rna helicase OS	1.42608	0.512055	x	F:nucleic acid binding (GO:0003676), ATP binding (GO:0005524), helicase activity (GO:0004386)	x
A0A131XAM4	Adenylosuccinate lyase OS	1.42001	0.505896	P:purine ribonucleotide biosynthetic process (GO:0009152)	F:N6-(1,2-dicarboxyethyl)AMP AMP-lyase (fumarate-forming) activity (GO:0004018)	x
A0A224Z7N5	40S ribosomal protein S21 OS	1.40444	0.489994	P:translation (GO:0006412)	F:RNA binding (GO:0003723), structural constituent of ribosome (GO:0003735)	C:small ribosomal subunit (GO:0015935)
A0A131XI00	Putative enoyl-coa hydratase OS	1.40131	0.486772	P:metabolic process (GO:0008152)	F:catalytic activity (GO:0003824)	x
G3MSH9	Carboxylic ester hydrolase OS	1.39837	0.483747	P:metabolic process (GO:0008152)	F:cholinesterase activity (GO:0004104)	x
L7M3M1	Putative ran-specific gtpase-activating protein OS	1.39786	0.483224	P:intracellular transport (GO:0046907)	x	C:intracellular (GO:0005622)
A0A224ZBS6	Uridine monophosphate synthetase OS	1.39757	0.48292	P:'de novo' pyrimidine nucleobase biosynthetic process (GO:0006207), 'de novo' UMP biosynthetic process (GO:0044205)	F:orotidine-5'-phosphate decarboxylase activity (GO:0004590), orotate phosphoribosyltransferase activity (GO:0004588)	x
G3MQ54	Proteasome subunit beta type OS	1.39359	0.478808	P:proteolysis involved in cellular protein catabolic process (GO:0051603)	F:threonine-type endopeptidase activity (GO:0004298)	C:nucleus (GO:0005634), cytoplasm (GO:0005737), proteasome core complex (GO:0005839)
L7LUV3	Putative actin-related protein arp2/3 complex subunit OS	1.39014	0.47523	P:Arp2/3 complex-mediated actin nucleation (GO:0034314)	x	C:Arp2/3 protein complex (GO:0005885)
L7MEG1	Putative selenophosphate synthetase (Fragment) OS	1.3869	0.471867	P:selenocysteine biosynthetic process (GO:0016260), phosphorylation (GO:0016310)	F:ATP binding (GO:0005524), selenide, water dikinase activity (GO:0004756)	x
L7M261	Putative h+ transporting atp synthase subunit e protein OS	1.38617	0.471109	P:ATP synthesis coupled proton transport (GO:0015986)	F:hydrogen ion transmembrane transporter activity (GO:0015078)	C:mitochondrial proton-transporting ATP synthase complex, coupling factor F(o) (GO:0000276), integral component of membrane (GO:0016021)
A0A131XJZ4	Cytochrome b-c1 complex subunit 7 OS	1.38235	0.467121	P:mitochondrial electron transport, ubiquinol to cytochrome c (GO:0006122)	x	C:mitochondrial respiratory chain complex III (GO:0005750)
L7MDE2	Uncharacterized protein (Fragment) OS	1.38197	0.466728	P:cell redox homeostasis (GO:0045454), oxidation-reduction process (GO:0055114)	F:protein disulfide oxidoreductase activity (GO:001503), electron carrier activity (GO:0009055)	C:cell (GO:0005623), integral component of membrane (GO:0016021)
A0A0C5PNS0	60S acidic ribosomal protein P0 (Fragment) OS	1.37675	0.461264	P:translation (GO:0006412)	F:nucleotide binding (GO:0000166), structural constituent of ribosome (GO:0003735)	C:ribosome (GO:0005840)
A0A131Z0F3	Uncharacterized protein OS	1.35742	0.440866	non annotated	non annotated	non annotated
L7M2H2	Coronin OS	1.35721	0.440644	P:actin cytoskeleton reorganization (GO:0031532	F:actin filament binding (GO:0051015), microtubule binding (GO:0008017), protein binding (GO:0030674)	C:Golgi apparatus (GO:0005794), cytoplasmic microtubule (GO:0005881), actin filament (GO:0005884), plasma membrane (GO:0005886)
A0A224YR29	Cytochrome c oxidase subunit 5a OS	1.35281	0.435964	P:electron transport chain (GO:0022900)	F:cytochrome-c oxidase activity	C:mitochondrial inner membrane (GO:0005743)
A0A224YN39	Dihydrolipoyl dehydrogenase OS	1.35189	0.434973	P:cell redox homeostasis (GO:0045454), electron transport chain (GO:0022900)	F:flavin adenine dinucleotide binding (GO:0050660), electron carrier activity (GO:0009055), dihydrolipoyl dehydrogenase activity (GO:0004148)	C:cell (GO:0005623)
A0A131YMB0	PDZ and LIM domain protein Zasp OS	1.34823	0.431063	x	F:zinc ion binding (GO:0008270)	x
L7MJ59	Putative glycosylphosphatidylinositol anchor synthesis protein (Fragment) OS	1.34171	0.424068	P:metabolic process (GO:0008152)	F:catalytic activity (GO:0003824)	C:integral component of membrane (GO:0016021)
V5HH33	Putative 26s proteasome regulatory complex atpase rpt5 OS	1.34086	0.423155	P:protein catabolic process (GO:0030163)	F:ATP binding (GO:0005524), hydrolase activity (GO:0016787)	C:cytoplasm (GO:0005737), proteasome complex (GO:0000502)
C9W1L0	Phosphohistidine phosphatase 1 OS	1.32243	0.40319	P:cellular protein modification process (GO:0006464), phosphate-containing compound metabolic process (GO:0006796)	x	C:cytosol (GO:0005829)
L7MFP6	Uncharacterized protein (Fragment) OS	1.31708	0.39734	P:regulation of protein kinase activity (GO:0045859)	F:cAMP binding (GO:0030552), cAMP-dependent protein kinase regulator activity (GO:0008603)	C:cAMP-dependent protein kinase complex (GO:0005952)
L7M9B9	Putative amblyomma 40-33 family member OS	1.31077	0.390416	x	x	C:integral component of membrane (GO:0016021)
L7LXH0	Uncharacterized protein OS	1.3054	0.384488	P:respiratory electron transport chain (GO:0022904)	F:oxidoreductase activity, acting on NAD(P)H (GO:0016651)	C:mitochondrial inner membrane (GO:0005743)
A0A224Z4W7	Myosin regulatory light chain ef hand protein superfamily OS	1.2863	0.363224	P:regulation of cell shape (GO:0008360), muscle contraction (GO:0006936)	F:calcium ion binding (GO:0005509), myosin heavy chain binding (GO:0032036)	C:Z disc (GO:0030018), myosin complex (GO:0016459), extracellular exosome, cell cortex region (GO:0099738), cytosol (GO:0005829), (GO:0070062), brush border (GO:0005903), apical part of cell (GO:0045177)
A0A224Z295	Protein disulfide-isomerase OS	1.28141	0.357727	P:cell redox homeostasis (GO:0045454)	F:protein disulfide isomerase activity (GO:0003756)	C:cell (GO:0005623)
A0A224YWG2	Prostamide/prostaglandin F2alpha synthase OS	1.26211	0.335835	P:prostaglandin biosynthetic process (GO:0001516), prostaglandin-F synthase activity (GO:0047017), oxidation-reduction process (GO:0055114)	F:thioredoxin peroxidase activity (GO:0008379)	C:cytosol (GO:0005829), endoplasmic reticulum (GO:0005783)
L7M5K4	Putative chloride intracellular channel 6-like protein OS	1.24569	0.316947	non annotated	non annotated	non annotated
A0A1E1X4N1	S-(hydroxymethyl)glutathione dehydrogenase OS	1.24413	0.315143	P:ethanol oxidation (GO:0006069)	F:zinc ion binding (GO:0008270), S-(hydroxymethyl)glutathione dehydrogenase activity (GO:0051903)	x
A0A131XDZ9	Putative isovaleryl-coa dehydrogenase OS	1.24399	0.314971	P:oxidation-reduction process (GO:0055114)	F:acyl-CoA dehydrogenase activity (GO:0003995), flavin adenine dinucleotide binding (GO:0050660)	x
L7MKP8	Putative acyl-coenzyme a thioesterase 9 mitochondrial (Fragment) OS	1.24125	0.311796	x	F:fatty-acyl-CoA binding (GO:0000062)	x
L7MKC0	Putative alternative splicing factor srp20/9g8 rrm superfamily (Fragment) OS	1.2367	0.306499	x	F:nucleotide binding (GO:0000166), RNA binding (GO:0003723)	x
G3ML11	Uncharacterized protein OS	1.23026	0.298961	x	x	C:nascent polypeptide-associated complex (GO:0005854)
V5HR13	Putative sarcomere (Fragment) OS	1.22946	0.298029	P:small GTPase mediated signal transduction (GO:0007264)	F:GTP binding (GO:0005525)	C:intracellular (GO:0005622)
L7M595	Uncharacterized protein OS	1.22872	0.297154	P:oxidation-reduction process (GO:0055114)	F:oxidoreductase activity (GO:0016491)	x
A0A224ZBX2	Zinc finger CCCH domain-containing protein 11A OS	1.22018	0.28709	x	F:metal ion binding (GO:0046872)	x
A0A224Z8V8	SND1 nuclease domain-containing protein 1 OS	1.21874	0.285389	P:gene silencing by RNA (GO:0031047)	x	C:RISC complex (GO:0016442)
A0A224Z2I6	Inosine-5'-monophosphate dehydrogenase OS	1.20645	0.270772	P:oxidation-reduction process (GO:0055114), GMP biosynthetic process (GO:0006177)	F:nucleotide binding (GO:0000166), metal ion binding (GO:0046872), IMP dehydrogenase activity (GO:0003938)	C:cytoplasm (GO:0005737)
A0A224YEU2	Serine protease inhibitor OS	1.20548	0.269612	P:proteolysis (GO:0006508)	F:peptidase activity (GO:0008233)	C:extracellular space (GO:0005615)
L7M191	Putative ubiquitin-conjugating enzyme e2 OS	1.20418	0.26805	P:positive regulation of apoptotic process (GO:0043065), ubiquitin-dependent protein catabolic process (GO:0006511)	F:ATP binding (GO:0005524), protein binding (GO:0005515), ubiquitin conjugating enzyme activity (GO:0061631), cysteine-type endopeptidase inhibitor activity (GO:0004869)	C:cytoplasm (GO:0005737), nucleoplasm (GO:0005654)
L7M2B2	Translocon-associated protein subunit beta OS	1.19463	0.256565	x	x	C:endoplasmic reticulum membrane (GO:000578), integral component of membrane (GO:0016021)
L7MJY0	Putative talin (Fragment) OS	1.19109	0.252286	P:cell adhesion (GO:0007155), cytoskeletal anchoring at plasma membrane (GO:0007016)	F:actin filament binding (GO:0051015), structural constituent of cytoskeleton (GO:0005200)	C:cytoskeleton (GO:0005856), focal adhesion (GO:0005925), ruffle (GO:0001726)
L7M1F0	Putative camp-dependent protein kinase r2 OS	1.18647	0.246678	P:regulation of protein kinase activity (GO:0045859)	F:cAMP binding (GO:0030552), cAMP-dependent protein kinase regulator activity (GO:0008603), kinase activity (GO:0016301)	C:cAMP-dependent protein kinase complex
A0A224YQ72	Gelsolin OS	1.18564	0.245669	x	F:actin filament binding (GO:0051015)	x
A0A224YTE8	Methylmalonate-semialdehyde dehydrogenase OS	1.16751	0.223432	P:oxidation-reduction process (GO:0055114)	F:oxidoreductase activity, acting on the aldehyde or oxo group of donors, NAD or NADP as acceptor (GO:0016620)	x
A0A131XMH8	ATP synthase subunit alpha (Fragment) OS	1.16258	0.217327	P:ATP synthesis coupled proton transport (GO:0015986)	F:proton-transporting ATPase activity, rotational mechanism (GO:0046961), proton-transporting ATP synthase activity, rotational mechanism (GO:0046933)	C:proton-transporting ATP synthase complex, catalytic core F(1)	(GO:0045261)
A0A224YUL1	Lipoprotein amino terminal region OS	1.16166	0.216187	P:lipid transport (GO:0006869)	F:lipid transporter activity (GO:0005319)	x
A0A224YKD3	Crystallin alpha B OS	1.14238	0.192041	P:protein folding (GO:0006457), response to stress (GO:0006950)	x	x
A0A224Z9U1	Thymus specific serine protease OS	1.14133	0.190721	P:proteolysis (GO:0006508)	F:serine-type peptidase activity (GO:0008236)	x
L7M5B4	Putative 3-hydroxyacyl-coa dehydrogenase OS	1.1078	0.147695	P:oxidation-reduction process (GO:0055114), fatty acid metabolic process (GO:0006631)	F:3-hydroxyacyl-CoA dehydrogenase activity (GO:0003857), NAD+ binding (GO:0070403)	x
L7MFK2	Putative ca2+-binding actin-bundling protein (Fragment) OS	1.10483	0.143819	P:actin filament bundle assembly (GO:0051017)	F:actin filament binding (GO:0051015)	x
A0A224YDY6	Cystatin-A/B OS	1.10068	0.138395	P:negative regulation of endopeptidase activity (GO:0010951)	F:cysteine-type endopeptidase inhibitor activity (GO:0004869)	x
A0A224Z1M0	Polypyrimidine tract-binding protein 2 OS	1.09916	0.1364	P:mRNA processing (GO:0006397)	F:RNA binding (GO:0003723)	C:nucleus (GO:0005634)
A0A224Z2V8	Isobutyryl-CoA dehydrogenase OS	1.09474	0.13059	P:lipid metabolic process (GO:0006629), oxidation-reduction process (GO:0055114)	F:acyl-CoA dehydrogenase activity (GO:0003995), flavin adenine dinucleotide binding (GO:0050660)	x
A0A224YH73	Aldehyde dehydrogenase family 7 member A1 OS	1.08812	0.121839	P:oxidation-reduction process (GO:0055114)	F:oxidoreductase activity, acting on the aldehyde or oxo group of donors, NAD or NADP as acceptor (GO:0016620)	x
L7MB61	Serine/threonine-protein phosphatase OS	1.08028	0.111406	P:protein dephosphorylation (GO:0006470)	F:phosphoprotein phosphatase activity (GO:0004721), metal ion binding (GO:0046872)	x
L7M570	Putative kynurenine aminotransferase glutamine transaminase k OS	1.07283	0.101422	P:biosynthetic process (GO:0009058)	F:pyridoxal phosphate binding (GO:0030170), transaminase activity (GO:0008483)	x
L7LTU7	Putative methylenetetrahydrofolate dehydrogenase/methylenetetrahydrofolate cyclohydrolase OS	0.907193	-0.140519	P:folic acid-containing compound biosynthetic process (GO:0009396), oxidation-reduction process (GO:0055114)	F:methylenetetrahydrofolate dehydrogenase (NADP+) activity (GO:0004488), hydrolase activity (GO:0016787)	x
A0A224Z9V2	Transitional endoplasmic reticulum ATPase OS	0.877431	-0.188642	x	F:ATP binding (GO:0005524), hydrolase activity (GO:0016787)	x
B7PKN7	GMP synthase, putative (Fragment) OS	0.871853	-0.197844	P:GMP biosynthetic process (GO:0006177)	F:ATP binding (GO:0005524), GMP synthase activity (GO:0003921), GMP synthase (glutamine-hydrolyzing) activity (GO:0003922), pyrophosphatase activity (GO:0016462), NAD+ synthase activity (GO:0008795)	C:cytosol (GO:0005829)
B7PA50	Cuticular protein, putative OS	0.868934	-0.202681	x	F:structural constituent of cuticle (GO:0042302)	x
A0A034WZ83	Secreted protein 28 (Fragment) OS	0.865969	-0.207613	non annotated	non annotated	non annotated
A0A224YCS2	Metallopeptidase OS	0.853337	-0.228812	non annotated	non annotated	non annotated
A0A0C9S2Q4	Putative 26s proteasome regulatory complex atpase rpt2 (Fragment) OS	0.848581	-0.236875	P:protein catabolic process (GO:0030163)	F:ATP binding (GO:0005524), hydrolase activity (GO:0016787)	C:cytoplasm (GO:0005737), proteasome complex (GO:0000502)
D0URY2	Triosephosphate isomerase (Fragment) OS	0.847111	-0.239377	P:gluconeogenesis (GO:0006094), pentose-phosphate shunt (GO:0006098), glycolytic process (GO:0006096)	F:triose-phosphate isomerase activity (GO:0004807)	x
A0A224YDD6	Peptidyl-prolyl cis-trans isomerase OS	0.846161	-0.240996	P:protein peptidyl-prolyl isomerization (GO:0000413), protein folding (GO:0006457)	F:peptidyl-prolyl cis-trans isomerase activity (GO:0003755)	C:integral component of membrane (GO:0016021)
A0A1E1XN62	Putative actin-2 (Fragment) OS	0.843131	-0.246171	x	F:ATP binding (GO:0005524)	x
G3MML4	Transgelin OS	0.842145	-0.247859	P:actin filament organization (GO:0007015), chronological cell aging (GO:0001300)	F:actin filament binding (GO:0051015), protein binding, bridging (GO:0030674)	x
A0A224Z062	Succinate--CoA ligase [ADP-forming] subunit beta, mitochondrial OS	0.842067	-0.247994	P:tricarboxylic acid cycle (GO:0006099)	F:magnesium ion binding (GO:0000287), ATP binding (GO:0005524, succinate-CoA ligase (ADP-forming) activity (GO:0004775)	C:mitochondrion (GO:0005739)
L7M7I7	Putative alkyl hydroperoxide reductase thiol specific antioxidant OS	0.840372	-0.2509	P:cellular oxidant detoxification (GO:0098869), oxidation-reduction process (GO:0055114)	F:peroxiredoxin activity (GO:0051920)	x
A0A023FV38	Putative 15-hydroxyprostaglandin dehydrogenase OS	0.837847	-0.255241	P:oxidation-reduction process (GO:0055114)	F:oxidoreductase activity (GO:0016491)	x
V5IIH4	Putative rna-binding protein musashi/mrna cleavage and polyadenylation factor i complex (Fragment) OS	0.835146	-0.259899	x	F:nucleotide binding (GO:0000166), nucleic acid binding (GO:0003676)	x
L7M2B5	Proteasome subunit alpha type OS	0.834032	-0.261825	P:ubiquitin-dependent protein catabolic process (GO:0006511)	F:threonine-type endopeptidase activity (GO:0004298)	C:nucleus (GO:0005634), cytoplasm (GO:0005737), proteasome core complex, alpha-subunit complex (GO:0019773)
A0A131Z3W6	D-3-phosphoglycerate dehydrogenase OS	0.827089	-0.273886	P:L-serine biosynthetic process (GO:0006564), oxidation-reduction process (GO:0055114)	F:NAD binding (GO:0051287), phosphoglycerate dehydrogenase activity (GO:0004617)	x
A0A224Z9J1	T-complex protein 1 subunit epsilon OS	0.822681	-0.281595	P:protein folding (GO:0006457)	F:ATP binding (GO:0005524), unfolded protein binding (GO:0051082)	C:cytoplasm (GO:0005737)
L7M6B8	Putative 26s proteasome regulatory complex subunit rpn11 OS	0.817811	-0.29016	P:protein K63-linked deubiquitination (GO:0070536)	F:Lys63-specific deubiquitinase activity (GO:0061578)	C:proteasome complex (GO:0000502)
A0A131XCV1	Putative conserved secreted protein OS	0.806493	-0.310266	non annotated	non annotated	non annotated
L7MEP4	Putative phosphoglucomutase/phosphomannomutase (Fragment) OS	0.805543	-0.311966	P:carbohydrate metabolic process (GO:0005975)	F:magnesium ion binding (GO:0000287), intramolecular transferase activity, phosphotransferases (GO:0016868)	x
A0A224YPB8	Heat shock protein OS	0.796908	-0.327515	P:protein folding (GO:0006457), response to stress (GO:0006950)	x	x
A0A224Z4V4	Calponin OS	0.793093	-0.334438	P:actomyosin structure organization (GO:0031032)	F:actin binding (GO:0003779)	x
L7M4S4	Putative secreted protein OS	0.79226	-0.335953	non annotated	non annotated	non annotated
Q8I862	Factor D-like protein OS	0.791128	-0.338018	P:proteolysis (GO:0006508)	F:serine-type endopeptidase activity (GO:0004252)	x
B7P6R8	Secreted inorganic pyrophosphatase, putative (Fragment) OS	0.786422	-0.346624	P:phosphate-containing compound metabolic process (GO:0006796)	F:magnesium ion binding (GO:0000287), inorganic diphosphatase activity (GO:0004427)	C:cytoplasm (GO:0005737)
A0A224Z9L1	Superoxide dismutase Cu-Zn family (Fragment) OS	0.783755	-0.351525	P:removal of superoxide radicals (GO:0019430), oxidation-reduction process (GO:0055114)	F:metal ion binding (GO:0046872), superoxide dismutase activity (GO:0004784)	x
A0A023FLD4	Putative acetyl-coa acetyltransferase OS	0.779964	-0.35852	P:metabolic process (GO:0008152)	F:transferase activity, transferring acyl groups other than amino-acyl groups (GO:0016747)	x
A0A0S2ZX71	Cathepsin L OS	0.771895	-0.373524	P:proteolysis (GO:0006508)	F:cysteine-type peptidase activity (GO:0008234)	x
A0A224YKX4	Delta(3,5)-Delta(2,4)-dienoyl-CoA isomerase OS	0.767386	-0.381976	x	F:isomerase activity (GO:0016853)	x
L7M7J5	Putative 20s proteasome regulatory subunit beta type psmb1/pre7 OS	0.766923	-0.382845	P:proteolysis involved in cellular protein catabolic process (GO:0051603)	F:threonine-type endopeptidase activity (GO:0004298)	C:proteasome core complex (GO:0005839)
A0A224Z2Z3	Ubiquitin carboxyl-terminal hydrolase OS	0.761942	-0.392246	P:ubiquitin-dependent protein catabolic process (GO:0006511)	F:thiol-dependent ubiquitin-specific protease activity (GO:0004843)	x
L7M7B2	Putative metalloexopeptidase OS	0.744612	-0.42544	P:proteolysis (GO:0006508)	F:dipeptidase activity (GO:0016805), tripeptidase activity (GO:0034701), metallopeptidase activity (GO:0008237)	x
A0A131Z420	Glutathione S-transferase OS	0.743512	-0.427571	P:metabolic process (GO:0008152), aromatic amino acid family metabolic process (:GO:0009072)	F:transferase activity (GO:0016740)	C:cytoplasm (GO:0005737)
A0A224YUN9	Cap gly domain containing linker protein 1 OS	0.742268	-0.429989	x	F:zinc ion binding (GO:0008270), microtubule binding (GO:0008017)	C:microtubule plus-end (GO:0035371)
B7SP19	Quinoid dihydropteridine reductase OS	0.740004	-0.434395	P:oxidation-reduction process (GO:0055114)	F:oxidoreductase activity (GO:0016491)	x
A0A1E1XEH7	Glycerol-3-phosphate dehydrogenase [NAD(+)] OS	0.737759	-0.438778	P:carbohydrate metabolic process (GO:0005975), glycerol-3-phosphate catabolic process (GO:0046168), oxidation-reduction process (GO:0055114)	F:protein homodimerization activity (GO:0042803), NAD binding (GO:0051287), glycerol-3-phosphate dehydrogenase [NAD+] activity (GO:0004367)	C:glycerol-3-phosphate dehydrogenase complex (GO:0009331)
V5IFJ9	Putative cut up OS	0.734876	-0.444428	P:microtubule-based process (GO:0007017)	x	C:dynein complex (GO:0030286)
A0A023FSF1	Galectin (Fragment) OS	0.733064	-0.447988	P:negative regulation of gene expression (GO:0010629), inflammatory response (GO:0006954), positive regulation of gene expression (GO:0010628), positive regulation of I-kappaB kinase/NF-kappaB signaling (GO:0043123)	F:disaccharide binding (GO:0048030), galactose binding (GO:0005534), enzyme binding (GO:0019899)	x
A0A224ZBZ1	Voltage-dependent anion channel protein 2 OS	0.732058	-0.449969	P:inorganic anion transport (GO:0015698), anion transmembrane transport (GO:0098656)	F:voltage-gated anion channel activity (GO:0008308)	C:mitochondrial outer membrane (GO:0005741)
L7MIP5	Putative dihydroorotase (Fragment) OS	0.725928	-0.462101	x	F:hydrolase activity, acting on carbon-nitrogen (but not peptide) bonds (GO:0016810)	C:cytoplasm (C:GO:0005737)
L7M5R1	Proteasome subunit alpha type OS	0.725304	-0.463342	P:ubiquitin-dependent protein catabolic process (GO:0006511)	F:threonine-type endopeptidase activity (GO:0004298)	C:nucleus (GO:0005634), cytoplasm (GO:0005737), proteasome core complex, alpha-subunit complex (GO:0019773)
L7MB29	Putative transcription factor nfat subunit nf45 OS	0.719933	-0.474066	P:immune response (GO:0006955)	F:ATP binding (GO:0005524), RNA binding (GO:0003723), transferase activity (GO:0016740)	x
A0A034WXI1	Alpha2 macroglobulin 1 (Fragment) OS	0.718171	-0.477601	P:negative regulation of endopeptidase activity (GO:0010951)	F:endopeptidase inhibitor activity (GO:0004866)	C:extracellular space (GO:0005615)
A0A224Y5E8	Cubilin OS	0.714107	-0.485789	P:cholesterol metabolic process (GO:0008203), tissue homeostasis (GO:0001894), response to nutrient (GO:0007584), receptor-mediated endocytosis (GO:0006898)	F:protein homodimerization activity (GO:0042803), calcium ion binding (GO:0005509), transporter activity (GO:0005215)	x
A0A224YLY0	Midgut cysteine proteinase 2 OS	0.700639	-0.513257	P:proteolysis (GO:0006508)	F:cysteine-type peptidase activity (GO:0008234)	x
A0A224YRF8	TIL domain containing protein OS	0.692299	-0.530532	P:nervous system development (GO:0007399), cell differentiation (GO:0030154)	x	x
A0A131YYH5	Calsequestrin OS	0.687728	-0.54009	x	F:calcium ion binding (GO:0005509), isomerase activity (GO:0016853)	x
A0A131YWH0	Tick thioester protein OS	0.680755	-0.554792	P:negative regulation of endopeptidase activity (GO:0010951)	F:endopeptidase inhibitor activity (GO:0004866)	C:extracellular space (GO:0005615)
L7M8L1	Putative gdp-l-fucose synthetase OS	0.679905	-0.556594	P:nucleotide-sugar biosynthetic process (GO:0009226), oxidation-reduction process (GO:0055114)	F:coenzyme binding (GO:0050662), oxidoreductase activity (GO:0016491)	x
L7LRB1	Putative group ii salivary lipocalin OS	0.663082	-0.59274	P:evasion or tolerance of host defense response (GO:0030682)	F:amine binding (GO:0043176)	x
A0A131YI91	Cuticle protein OS	0.662987	-0.592948	x	F:structural constituent of cuticle (GO:0042302)	x
L7MGQ7	Putative ribose 5-phosphate isomerase (Fragment) OS	0.660792	-0.597732	P:pentose-phosphate shunt, non-oxidative branch (GO:0009052)	F:ribose-5-phosphate isomerase activity (GO:0004751)	x
L7MMB5	6-phosphogluconate dehydrogenase, decarboxylating (Fragment) OS	0.660105	-0.599232	P:pentose-phosphate shunt (GO:0006098), oxidation-reduction process (GO:0055114)	F:phosphogluconate dehydrogenase (decarboxylating) activity (GO:0004616)	x
A0A224Z4Y4	Myosin regulatory light chain 12 OS	0.65319	-0.614426	P:regulation of cell shape (GO:0008360), muscle contraction (GO:0006936)	F:calcium ion binding (GO:0005509), myosin heavy chain binding (GO:0032036)	C:Z disc (GO:0030018), myosin complex (GO:0016459), extracellular exosome, cell cortex region (GO:0099738), cytosol (GO:0005829), (GO:0070062), brush border (GO:0005903), apical part of cell (GO:0045177)
L7MGI2	Putative gmp synthase (Fragment) OS	0.650822	-0.619666	P:GMP biosynthetic process (GO:0006177)	F:ATP binding (GO:0005524), GMP synthase (glutamine-hydrolyzing) activity (GO:0003922), pyrophosphatase activity (GO:0016462)	x
A0A131XBZ5	Serine hydroxymethyltransferase (Fragment) OS	0.644516	-0.633712	P:glycine metabolic process (GO:0006544), methylation (GO:0032259), L-serine metabolic process (GO:0006563)	F:pyridoxal phosphate binding (GO:0030170), glycine hydroxymethyltransferase activity (GO:0004372), methyltransferase activity (GO:0008168)	x
A0A131XPB8	Transaldolase OS	0.638867	-0.646411	P:carbohydrate metabolic process (GO:0005975), pentose-phosphate shunt (GO:0006098)	F:sedoheptulose-7-phosphate:D-glyceraldehyde-3-phosphate glyceronetransferase activity (GO:0004801)	C:cytoplasm (GO:0005737)
A0A224Z7S1	Thioredoxin/protein disulfide isomerase OS	0.631541	-0.663053	P:cell redox homeostasis (GO:0045454)	F:isomerase activity (GO:0016853)	C:cell (GO:0005623)
L7MCC0	Putative heat shock protein (Fragment) OS	0.625774	-0.676286	P:chaperone mediated protein folding requiring cofactor (GO:0051085), response to cadmium ion (GO:0046686), protein refolding (GO:0042026), response to heat (GO:0009408), response to virus (GO:0009615), response to unfolded protein (GO:0006986)	F:heat shock protein binding (GO:0031072), protease binding (GO:0002020), ATPase activity, coupled (GO:0042623), ATP binding (GO:0005524), protein binding involved in protein folding (GO:0044183)	C:nucleus (GO:0005634), cytoplasm (GO:0005737), cell wall (GO:0005618)
G3MMT5	Uncharacterized protein OS	0.614297	-0.702992	P:translation (GO:0006412)	F:structural constituent of ribosome (GO:0003735)	C:ribosome (GO:0005840)
A0A023G079	Putative aicar transformylase/imp cyclohydrolase/methylglyoxal synthase (Fragment) OS	0.606752	-0.72082	P:purine nucleotide biosynthetic process (GO:0006164)	F:IMP cyclohydrolase activity (GO:000393), phosphoribosylaminoimidazolecarboxamide formyltransferase activity (GO:0004643)	x
A0A023FM57	Putative tick serpins 14 OS	0.596578	-0.745218	x	x	C:extracellular space (GO:0005615)
A0A224Z254	Translation initiation inhibitor OS	0.595421	-0.748019	P:regulation of translation (GO:0006417)	F:ATP binding (GO:0005524), transferase activity (GO:0016740)	x
A0A224YNS0	Serine protease inhibitor OS	0.588879	-0.763957	P:proteolysis (GO:0006508)	F:peptidase activity (GO:0008233)	C:extracellular space (GO:0005615)
A0A224YYN1	F actin capping protein beta subunit OS	0.586688	-0.769335	P:barbed-end actin filament capping (GO:0051016)	F:actin binding (GO:0003779)	C:cytoplasm (GO:0005737), F-actin capping protein complex (GO:0008290)
B7PNL8	Cysteine proteinase, putative (Fragment) OS	0.585891	-0.771295	P:cell adhesion (GO:0007155), proteolysis involved in cellular protein catabolic process (GO:0051603)	F:cysteine-type endopeptidase activity (GO:0004197)	C:extracellular space (GO:0005615), lysosome (GO:0005764)
A0A131Z680	Trifunctional purine biosynthetic protein adenosine-3 OS	0.5833	-0.777691	P:'de novo' IMP biosynthetic process (GO:0006189), purine nucleobase biosynthetic process (GO:0009113)	F:phosphoribosylglycinamide formyltransferase activity (GO:0004644), phosphoribosylformylglycinamidine cyclo-ligase activity (GO:0004641), ATP binding (GO:0005524), metal ion binding (GO:0046872), phosphoribosylamine-glycine ligase activity (GO:0004637)	C:cytoplasm (GO:0005737)
A0A224Z659	Phosphoribosylaminoimidazolecarboxamide formyltransferase / IMP cyclohydrolase OS	0.577982	-0.790902	P:purine nucleotide biosynthetic process (GO:0006164)	F:IMP cyclohydrolase activity (GO:0003937), phosphoribosylaminoimidazolecarboxamide formyltransferase activity (GO:0004643)	x
A0A224YIR8	Uncharacterized protein OS	0.577403	-0.792349	non annotated	non annotated	non annotated
L7MK98	Uncharacterized protein (Fragment) OS	0.574828	-0.798797	non annotated	non annotated	non annotated
L7MJF6	GrpE protein homolog (Fragment) OS	0.573372	-0.802455	P:regulation of catalytic activity (GO:0050790), protein folding (GO:0006457)	F:protein homodimerization activity (GO:0042803), adenyl-nucleotide exchange factor activity (GO:0000774), chaperone binding (GO:0051087)	C:mitochondrial matrix (GO:0005759)
A0A131YVE7	Calponin OS	0.572415	-0.804866	P:actomyosin structure organization (GO:0031032)	F:actin binding (GO:0003779)	x
L7M660	Uncharacterized protein OS	0.566147	-0.820752	non annotated	non annotated	non annotated
M1H857	Ferritin OS	0.562415	-0.830293	P:cellular iron ion homeostasis (GO:0006879), iron ion transport (GO:0006826), oxidation-reduction process (GO:0055114)	F:ferric iron binding (GO:0008199), ferroxidase activity (GO:0004322)	C:cell (GO:0005623)
A0A224YG13	2-hydroxyacyl-CoA lyase 1 OS	0.559433	-0.837961	x	F:magnesium ion binding (GO:0000287), thiamine pyrophosphate binding (GO:0030976), lyase activity (GO:0016829)	C:integral component of membrane (GO:0016021)
L7M6Q1	Putative bisphosphate 3'-nucleotidase bpnt1/inositol polyphosphate 1-phosphatase OS	0.552126	-0.856929	P:phosphatidylinositol phosphorylation (GO:0046854)	x	x
A0A131YMS3	Aldehyde dehydrogenase (NAD+) OS	0.54721	-0.869834	P:oxidation-reduction process (GO:0055114)	F:oxidoreductase activity, acting on the aldehyde or oxo group of donors, NAD or NADP as acceptor (GO:0016620)	x
A0A224Z2T0	Purine nucleoside phosphorylase OS	0.544931	-0.875853	P:nucleoside metabolic process (GO:0009116)	F:purine-nucleoside phosphorylase activity (GO:0004731)	x
F0J9C4	Hypothetical conserved protein 750 (Fragment) OS	0.541136	-0.885936	P:nitrogen compound metabolic process (GO:0006807)	F:GTPase activity (GO:0003924), nickel cation binding (GO:0016151)	x
Q26229	Autoantigen OS	0.538807	-0.892159	P:catabolic process (GO:0009056), proteolysis (GO:0006508), regulation of cell cycle (GO:0051726)	F:enzyme activator activity (GO:0008047), peptidase activity (GO:0008233)	C:proteasome activator complex (GO:0008537), cytoplasm (GO:0005737), nucleoplasm (GO:0005654)
A0A023GL48	Putative aldehyde dehydrogenase OS	0.530928	-0.913413	P:oxidation-reduction process (GO:0055114)	F:oxidoreductase activity, acting on the aldehyde or oxo group of donors, NAD or NADP as acceptor (GO:0016620)	x
A0A224YDI8	Glycine rich superfamily member OS	0.529523	-0.917236	x	F:nucleotide binding (GO:0000166), nucleic acid binding (GO:0003676), zinc ion binding (GO:0008270)	C:membrane (GO:0016020)
V5IJI8	Putative rab7 member ras oncoprotein family OS	0.526558	-0.925335	P:small GTPase mediated signal transduction (GO:0007264)	F:GTP binding (GO:0005525)	C:intracellular (GO:0005622)
A0A131YS81	Aldehyde dehydrogenase (NAD+) OS	0.524929	-0.929805	P:oxidation-reduction process (GO:0055114)	F:oxidoreductase activity, acting on the aldehyde or oxo group of donors, NAD or NADP as acceptor (GO:0016620)	x
L7MAV8	Putative cysteine desulfurase nfs1 OS	0.520712	-0.941442	x	F:catalytic activity (GO:0003824)	x
L7LS09	Putative bitil peptide OS	0.520003	-0.943408	x	x	C:integral component of membrane (GO:0016021)
A0A131YL38	N-acetylneuraminate lyase OS	0.517902	-0.949249	P:metabolic process (GO:0008152)	F:lyase activity (GO:0016829)	x
L7M6K1	Uncharacterized protein OS	0.509963	-0.971535	P:metabolic process (GO:0008152)	F:catalytic activity (GO:0003824)	x
A0A224Z497	Microsomal triglyceride transfer protein large subunit OS	0.509275	-0.973482	P:phospholipid transport (GO:0015914)	F:phospholipid transporter activity (GO:0005548)	x
D0E0G4	Putative chitinase OS	0.509152	-0.973831	P:carbohydrate metabolic process (GO:0005975), chitin catabolic process (GO:0006032)	F:chitinase activity (GO:0004568)	x
A0A224Z0D2	Histidine ammonia-lyase OS	0.505226	-0.984998	P:histidine catabolic process to glutamate and formamide (GO:0019556)	F:histidine ammonia-lyase activity (GO:0004397)	C:cytoplasm (GO:0005737)
A0A131YHK9	Glutathione S-transferase OS	0.502671	-0.992313	P:metabolic process (GO:0008152), aromatic amino acid family metabolic process (:GO:0009072)	F:transferase activity (GO:0016740)	C:cytoplasm (GO:0005737)
G3MIA7	Uncharacterized protein (Fragment) OS	0.499757	-1.0007	x	F:carboxylic ester hydrolase activity (GO:0052689)	C:extracellular region (GO:0005576)
A0A224Z329	Ubiquitin-activating enzyme E1 OS	0.493227	-1.01968	P:cellular protein modification process (GO:0006464)	F:ATP binding (GO:0005524), small protein activating enzyme activity (GO:0008641)	x
G3MPE3	Peptidylprolyl isomerase OS	0.492705	-1.0212	P:protein peptidyl-prolyl isomerization (GO:0000413), protein folding (GO:0006457)	F:peptidyl-prolyl cis-trans isomerase activity (GO:0003755)	x
A0A131YYA2	Isocitrate dehydrogenase [NADP] OS	0.491526	-1.02466	P:isocitrate metabolic process (GO:0006102), tricarboxylic acid cycle (GO:0006099)	F:magnesium ion binding (GO:0000287), NAD binding (GO:0051287), isocitrate dehydrogenase (NADP+) activity (GO:0004450)	x
L7M3X5	Uncharacterized protein OS	0.490499	-1.02768	P:peptidyl-tyrosine dephosphorylation (GO:0035335)	F:non-membrane spanning protein tyrosine phosphatase activity (GO:0004726, acid phosphatase activity (GO:0003993)	C:cytoplasm (GO:0005737)
A0A224YGV9	Serine protease inhibitor OS	0.485172	-1.04343	P:proteolysis (GO:0006508)	F:peptidase activity (GO:0008233)	C:extracellular space (GO:0005615)
Q9XYR3	Carboxylesterase-related protein (Fragment) OS	0.480494	-1.05741	non annotated	non annotated	non annotated
A0A131YL33	Low density lipoprotein-related protein 2 OS	0.476924	-1.06817	x	F:calcium ion binding (GO:0005509)	C:integral component of membrane (GO:0016021)
L7M136	Beta-galactosidase OS	0.475832	-1.07147	P:carbohydrate metabolic process (GO:0005975)	F:beta-galactosidase activity (GO:0004565)	x
A0A131XKX7	Putative aconitase/aconitase aconitase superfamily OS	0.474615	-1.07517	P:cellular iron ion homeostasis (GO:0006879), response to iron(II) ion (GO:0010040), metabolic process (GO:0008152)	F:4 iron, 4 sulfur cluster binding (GO:0051539), aconitate hydratase activity (GO:0003994)	C:cytoplasm (GO:0005737)
L7MEN3	Putative glycine rich protein (Fragment) OS	0.450909	-1.14909	x	F:nucleotide binding (GO:0000166), nucleic acid binding (GO:0003676), zinc ion binding (GO:0008270)	C:membrane (GO:0016020)
L7M1K9	Putative mrna cleavage and polyadenylation factor i complex subunit rna14 OS	0.449544	-1.15347	P:mRNA processing (GO:0006397)	x	C:nucleus (GO:0005634)
A0A1E1XNG1	Putative diacetyl reductase/l-xylulose reductase (Fragment) OS	0.441111	-1.18079	P:oxidation-reduction process (GO:0055114)	F:oxidoreductase activity (GO:0016491)	x
A0A131YMI2	Aminocarboxymuconate-semialdehyde decarboxylase OS	0.438463	-1.18947	P:regulation of quinolinate biosynthetic process (GO:1904984), tryptophan metabolic process (GO:0006568)	F:aminocarboxymuconate-semialdehyde decarboxylase activity (GO:0001760), hydrolase activity (GO:0016787)	x
A0A131YK44	Urocanate hydratase OS	0.428697	-1.22197	x	F:urocanate hydratase activity (GO:0016153)	x
A0A131YYS9	Serpin B OS	0.405557	-1.30202	x	x	C:extracellular space (GO:0005615)
A0A034WXH1	Vitellogenin 5 (Fragment) OS	0.405093	-1.30367	P:lipid transport (GO:0006869)	F:lipid transporter activity (GO:0005319)	x
A0A224YML7	ADP-sugar pyrophosphatase / 8-oxo-dGDP phosphatase OS	0.40261	-1.31254	x	F:hydrolase activity (GO:0016787)	x
L7MF21	Putative f-actin capping protein alpha subunit (Fragment) OS	0.400992	-1.31835	P:barbed-end actin filament capping (GO:0051016)	F:actin binding (GO:0003779)	C:F-actin capping protein complex (GO:0008290)
L7M444	Putative secreted protein OS	0.381093	-1.39179	non annotated	non annotated	non annotated
L7M6Q8	Peptidyl-prolyl cis-trans isomerase OS	0.379447	-1.39803	P:protein peptidyl-prolyl isomerization (GO:0000413), protein folding (GO:0006457)	F:peptidyl-prolyl cis-trans isomerase activity (GO:0003755)	x
L7MHB4	Putative atp-citrate lyase (Fragment) OS	0.377471	-1.40556	P:acetyl-CoA biosynthetic process (GO:0006085), citrate metabolic process (GO:0006101)	F:ATP binding (GO:0005524), ATP citrate synthase activity (GO:0003878), cofactor binding (GO:0048037), lyase activity (GO:0016829)	x
L7M4S9	Putative caspase OS	0.374114	-1.41845	P:apoptotic process (GO:0006915), proteolysis (GO:0006508)	F:cysteine-type endopeptidase activity (GO:0004197)	x
L7LYB6	Uncharacterized protein OS	0.373501	-1.42081	non annotated	non annotated	non annotated
A0A131YTY2	Aspartate aminotransferase OS	0.369691	-1.43561	P:cellular amino acid metabolic process (GO:0006520), biosynthetic process (GO:0009058)	F:pyridoxal phosphate binding (GO:0030170), transaminase activity (GO:0008483)	x
C9W1I2	Putative beta thymosin OS	0.368744	-1.43931	P:actin filament organization (GO:0007015)	F:actin monomer binding (GO:0003785)	x
L7M953	Uncharacterized protein OS	0.364031	-1.45787	P:negative regulation of actin filament polymerization (GO:0030837)	F:actin binding (GO:0003779)	C:intracellular (GO:0005622)
L7LZJ5	Uncharacterized protein OS	0.352787	-1.50313	non annotated	non annotated	non annotated
A0A131YQ21	Glutathione S-transferase OS	0.352618	-1.50382	x	F:transferase activity (GO:0016740)	x
L7M4E9	Inositol-1-monophosphatase OS	0.346486	-1.52913	P:inositol biosynthetic process (GO:0006021), phosphatidylinositol phosphorylation (GO:0046854), inositol phosphate dephosphorylation (GO:0046855)	F:inositol monophosphate 1-phosphatase activity (GO:0008934), metal ion binding (GO:0046872), inositol monophosphate 3-phosphatase activity (GO:0052832), inositol monophosphate 4-phosphatase activity (GO:0052833)	x
L7LYQ8	Putative glycine rich protein OS	0.333746	-1.58318	x	F:nucleotide binding (GO:0000166), nucleic acid binding (GO:0003676), zinc ion binding (GO:0008270)	C:membrane (GO:0016020)
A0A034WXH7	Vitellogenin 4 (Fragment) OS	0.323607	-1.62769	P:lipid transport (GO:0006869)	F:lipid transporter activity (GO:000531)	x
A0A224YJC7	Alpha-L-fucosidase (Fragment) OS	0.318732	-1.64959	P:carbohydrate metabolic process (GO:0005975)	F:alpha-L-fucosidase activity (GO:0004560)	x
A0A023GME3	Putative vitellogenin-1 (Fragment) OS	0.292965	-1.7712	P:lipid transport (GO:0006869)	F:lipid transporter activity (GO:0005319)	x
A0A1E1X9K3	Putative mitochondrial/plastidial beta-ketoacyl-acp reductase OS	0.286902	-1.80137	P:oxidation-reduction process (GO:0055114)	F:oxidoreductase activity (GO:0016491)	x
A0A224YDZ8	Replication factor A3 OS	0.286186	-1.80498	P:DNA repair (GO:0006281), DNA replication (GO:0006260), DNA recombination (GO:0006310)	F:DNA binding (GO:0003677)	C:nucleus (GO:0005634)
A0A131XPE0	Isocitrate dehydrogenase [NADP] OS	0.284522	-1.81339	P:isocitrate metabolic process (GO:0006102), oxidation-reduction process (GO:0055114)	F:magnesium ion binding (GO:0000287),NAD binding (GO:0051287), isocitrate dehydrogenase (NADP+) activity (GO:0004450)	x
L7M062	Putative acyl-coa-binding protein OS	0.283483	-1.81867	x	F:fatty-acyl-CoA binding (GO:0000062)	x
A0A131XJQ8	Putative inducible metalloproteinase OS	0.281758	-1.82747	non annotated	non annotated	non annotated
A0A131XGJ6	Putative m20 domain-containing peptidase (Fragment) OS	0.275547	-1.85963	P:metabolic process (GO:0008152)	F:hydrolase activity (GO:0016787)	x
A0A224Y9K2	Glycine rich superfamily member OS	0.272896	-1.87358	x	F:nucleotide binding (GO:0000166), nucleic acid binding (GO:0003676), zinc ion binding (GO:0008270)	C:membrane (GO:0016020)
A0A131Z060	Superoxide dismutase OS	0.258646	-1.95095	P:removal of superoxide radicals (GO:0019430), oxidation-reduction process (GO:0055114)	F:metal ion binding (GO:0046872), superoxide dismutase activity (GO:0004784)	x
A0A131Z9N8	Farnesoic acid o-methyltransferase (Fragment) OS	0.253584	-1.97946	P:methylation (GO:0032259)	F:methyltransferase activity (GO:0008168)	x
C9W1B5	Cystatin (Fragment) OS	0.246656	-2.01943	P:negative regulation of endopeptidase activity (GO:0010951)	F:cysteine-type endopeptidase inhibitor activity (GO:0004869)	C:intracellular (GO:0005622)
A0A224YQW1	Serine protease inhibitor OS	0.245517	-2.0261	P:proteolysis (GO:0006508)	F:peptidase activity (GO:0008233)	C:extracellular space (GO:0005615)
A0A224YIL5	Uncharacterized protein OS	0.245273	-2.02754	non annotated	non annotated	non annotated
L7ME84	Putative nucleoside diphosphate-sugar hydrolase of the mutt nudix family (Fragment) OS	0.237297	-2.07524	x	F:hydrolase activity (GO:0016787)	x
L7M580	Putative abc transporter OS	0.236896	-2.07768	P:cellular iron ion homeostasis (GO:0006879), ion transport (GO:0006811), transmembrane transport (GO:0055085)	F:ATP binding (GO:0005524), ATPase activity, coupled to transmembrane movement of substances (GO:0042626)	C:mitochondrion (GO:0005739)
A0A224YB78	Lipocalin OS	0.217419	-2.20145	P:long-chain fatty acid transport (GO:0015909), negative regulation of endopeptidase activity (GO:0010951), response to stimulus (GO:0050896)	F:zinc ion binding (GO:0008270), cysteine-type endopeptidase inhibitor activity (GO:0004869), small molecule binding (GO:0036094), receptor binding (GO:0005102)	C:extracellular space (GO:0005615)
A0A224YSE4	ATP-dependent 6-phosphofructokinase OS	0.213945	-2.22469	P:fructose 6-phosphate metabolic process (GO:0006002), glycolytic process through fructose-6-phosphate (GO:0061615)	F:ATP binding (GO:0005524), metal ion binding (GO:0046872), 6-phosphofructokinase activity (GO:0003872)	C:cytoplasm (GO:0005737)
A0A0A7MGQ1	Cystatin OS	0.212699	-2.23312	P:negative regulation of endopeptidase activity (GO:0010951)	F:cysteine-type endopeptidase inhibitor activity (GO:0004869)	C:intracellular (GO:0005622)
L7M6S3	Putative bifunctional atp sulfurylase/adenosine 5'-phosphosulfate kinase OS	0.208912	-2.25903	P:phosphorylation (GO:0016310), sulfate assimilation (GO:0000103)	F:ATP binding (GO:0005524), adenylylsulfate kinase activity (GO:0004020), sulfate adenylyltransferase (ATP) activity (GO:0004781)	x
G3MTP1	Uncharacterized protein OS	0.207038	-2.27203	non annotated	non annotated	non annotated
A0A224Z3V5	M7GpppX diphosphatase OS	0.205084	-2.28571	P:deadenylation-dependent decapping of nuclear-transcribed mRNA (GO:0000290)	F:hydrolase activity (GO:0016787)	x
A0A224YL22	Calcium-binding protein OS	0.18955	-2.39935	P:vitamin biosynthetic process (GO:0009110), monosaccharide metabolic process (GO:0005996)	F:hydrolase activity, acting on ester bonds (GO:0016788), calcium ion binding (GO:0005509)	x
A0A034WTS6	Vitellogenin 2 OS	0.171502	-2.5437	P:sex differentiation (GO:0007548)	F:carboxylic ester hydrolase activity (GO:0052689)	C:ACF complex (GO:0016590), extracellular region (GO:0005576)
A0A131YI86	Cystatin-A/B OS	0.158184	-2.66032	P:negative regulation of endopeptidase activity (GO:0010951)	F:cysteine-type endopeptidase inhibitor activity (GO:0004869)	C:intracellular (GO:0005622)
L7M6N0	Putative eukaryotic translation initiation factor OS	0.157804	-2.66379	P:translational initiation (GO:0006413)	F:translation initiation factor activity (GO:0003743)	x
L7MFW4	Putative asparaginase (Fragment) OS	0.15724	-2.66896	P:cellular amino acid metabolic process (GO:0006520)	F:asparaginase activity (GO:0004067)	x
A0A224YM56	Legumain OS	0.14492	-2.78667	P:proteolysis (GO:0006508)	F:peptidase activity (GO:0008233)	x
L7M6D6	Putative tpa exp: ubiquitin-protein ligase OS	0.1445	-2.79086	x	F:ATP binding (GO:0005524), transferase activity (GO:0016740), ligase activity (GO:0016874)	x
A0A131YGD2	Glycine rich superfamily member OS	0.115583	-3.113	x	F:nucleotide binding (GO:0000166), nucleic acid binding (GO:0003676), zinc ion binding (GO:0008270)	C:membrane (GO:0016020)
R4JQY0	Calreticulin (Fragment) OS	0.115241	-3.11727	P:protein folding (GO:0006457)	F:calcium ion binding (GO:0005509), unfolded protein binding (GO:0051082)	C:endoplasmic reticulum (GO:0005783)
A0A224YEB4	Glycine rich superfamily member (Fragment) OS	0.110133	-3.18268	x	F:nucleotide binding (GO:0000166), nucleic acid binding (GO:0003676), zinc ion binding (GO:0008270)	C:membrane (GO:0016020)
A0A1E1X830	Putative glutathione s-transferase (Fragment) OS	0.10581	-3.24045	P:metabolic process (GO:0008152), aromatic amino acid family metabolic process (:GO:0009072)	F:transferase activity (GO:0016740)	C:cytoplasm (GO:0005737)
A0A023GBH4	Putative secreted protein OS	0.0983883	-3.34537	non annotated	non annotated	non annotated
A0A131YXD4	L-fuconate dehydratase OS	0.0860177	-3.53922	P:cellular amino acid catabolic process (GO:0009063)	F:L-fuconate dehydratase activity (GO:0050023), metal ion binding (GO:0046872)
A0A1E1XU98	Cystatin OS	0.0796163	-3.65079	P:negative regulation of endopeptidase activity (GO:0010951)	F:cysteine-type endopeptidase inhibitor activity (GO:0004869)	C:intracellular (GO:0005622)
G3MPE6	Cystatin OS	0.0766796	-3.70501	P:negative regulation of endopeptidase activity (GO:0010951)	F:cysteine-type endopeptidase inhibitor activity (GO:0004869)	C:intracellular (GO:0005622)
A0A023GPB5	Putative conserved membrane protein OS	0.0711676	-3.81264	non annotated	non annotated	non annotated
A0A224Z0H9	RNA-binding protein LARK OS	0.0604036	-4.04922	x	F:RNA binding (GO:0003723)	x
A0A224Z4E8	Microsomal epoxide hydrolase OS	0.0460332	-4.44118	x	F:hydrolase activity (GO:0016787)	C:integral component of membrane (GO:0016021)
A0A131XAM3	Putative secreted salivary gland peptide OS	0.0323207	-4.9514	non annotated	non annotated	non annotated
A0A224YRN6	2,3-bisphosphoglycerate-independent phosphoglycerate mutase OS	0.0309192	-5.01535	P:glucose catabolic process (GO:0006007)	F:phosphoglycerate mutase activity (GO:0004619), manganese ion binding (GO:0030145)	C:cytoplasm (GO:0005737)
A0A1E1X068	Cystatin (Fragment) OS	0.0245735	-5.34675	P:negative regulation of endopeptidase activity (GO:0010951)	F:cysteine-type endopeptidase inhibitor activity (GO:0004869)	C:intracellular (GO:0005622)
